# Supplementary material for: The association of dietary resistance starch intake with all-cause and cause-specific mortality
Source: Front Nutr. 2022 Dec 8;9:1004667. doi: 10.3389/fnut.2022.1004667 (PMC9773073; doi:10.3389/fnut.2022.1004667)
Supplement: Supplementary file 1 [file Table_1.XLSX]

## Sheet: FNDDS Nutrient Values
FNDDS Nutrient Values 2017-2018 Food and Nutrient Database for Dietary Studies - At A Glance
Food code	Main food description	WWEIA Category number	WWEIA Category description	Energy (kcal)	Protein (g)	Carbohydrate (g)	Sugars, total (g)	Fiber, total dietary (g)	Total Fat (g)	Fatty acids, total saturated (g)	Fatty acids, total monounsaturated (g)	Fatty acids, total polyunsaturated (g)	Cholesterol (mg)	Retinol (mcg)	Vitamin A, RAE (mcg_RAE)	Carotene, alpha (mcg)	Carotene, beta (mcg)	Cryptoxanthin, beta (mcg)	Lycopene (mcg)	Lutein + zeaxanthin (mcg)	Thiamin (mg)	Riboflavin (mg)	Niacin (mg)	Vitamin B-6 (mg)	Folic acid (mcg)	Folate, food (mcg)	Folate, DFE (mcg_DFE)	Folate, total (mcg)	Choline, total (mg)	Vitamin B-12 (mcg)	Vitamin B-12, added (mcg)	Vitamin C (mg)	Vitamin D (D2 + D3) (mcg)	Vitamin E (alpha-tocopherol) (mg)	Vitamin E, added (mg)	Vitamin K (phylloquinone) (mcg)	Calcium (mg)	Phosphorus (mg)	Magnesium (mg)	Iron (mg)	Zinc (mg)	Copper (mg)	Selenium (mcg)	Potassium (mg)	Sodium (mg)	Caffeine (mg)	Theobromine (mg)	Alcohol (g)	4:0 (g)
11000000	Milk, human	9602	Human milk	70	1.03	6.89	6.89	0	4.38	2.009	1.658	0.497	14	60	61	0	7	0	0	0	0.014	0.036	0.177	0.011	0	5	5	5	16	0.05	0	5	0.1	0.08	0	0.3	32	14	3	0.03	0.17	0.052	1.8	51	17	0	0	0	0
11100000	Milk, NFS	1004	Milk, reduced fat	51	3.34	4.87	4.89	0	1.99	1.164	0.426	0.065	8	58	59	0	4	0	0	0	0.057	0.137	0.11	0.06	0	1	1	1	17.9	0.56	0	0.1	1.1	0.03	0	0.2	126	103	12	0	0.42	0.001	1.9	157	39	0	0	0	0.043
11111000	Milk, whole	1002	Milk, whole	60	3.28	4.67	4.81	0	3.2	1.86	0.688	0.108	12	31	32	0	7	0	0	0	0.056	0.138	0.105	0.061	0	0	0	0	17.8	0.54	0	0	1.1	0.05	0	0.3	123	101	12	0	0.41	0.001	1.9	150	38	0	0	0	0.067
11111100	Milk, low sodium, whole	1002	Milk, whole	61	3.1	4.46	4.46	0	3.46	2.154	0.999	0.128	14	28	29	0	7	0	0	0	0.02	0.105	0.043	0.034	0	5	5	5	16	0.36	0	0.9	1.3	0.08	0	0.3	101	86	5	0.05	0.38	0.01	2	253	3	0	0	0	0.112
11111150	Milk, calcium fortified, whole	1002	Milk, whole	60	3.28	4.67	4.81	0	3.2	1.86	0.688	0.108	12	31	32	0	7	0	0	0	0.056	0.138	0.105	0.061	0	0	0	0	17.8	0.54	0	0	1.1	0.05	0	0.3	123	101	12	0	0.41	0.001	1.9	150	38	0	0	0	0.067
11111160	Milk, calcium fortified, low fat (1%)	1006	Milk, lowfat	43	3.38	5.19	4.96	0	0.95	0.568	0.21	0.032	5	58	58	0	1	0	0	0	0.057	0.14	0.113	0.06	0	2	2	2	17.4	0.61	0	0	1.1	0.02	0	0.1	126	103	12	0	0.43	0.001	2.1	159	39	0	0	0	0.022
11111170	Milk, calcium fortified, fat free (skim)	1008	Milk, nonfat	35	3.4	4.85	4.85	0	0.18	0.117	0.047	0.007	2	137	137	0	0	0	0	0	0.036	0.14	0.088	0.04	0	5	5	5	16	0.38	0	1	1.2	0.01	0	0	204	101	11	0.04	0.4	0.011	2.1	166	52	0	0	0	0.009
11112110	Milk, reduced fat (2%)	1004	Milk, reduced fat	50	3.35	4.91	4.89	0	1.9	1.11	0.4	0.058	8	83	83	0	3	0	0	0	0.059	0.137	0.112	0.061	0	2	2	2	18.2	0.55	0	0.2	1.1	0.03	0	0.2	126	103	12	0	0.43	0.001	1.8	159	39	0	0	0	0.041
11112120	Milk, acidophilus, low fat (1%)	1006	Milk, lowfat	43	3.38	5.19	4.96	0	0.95	0.568	0.21	0.032	5	58	58	0	1	0	0	0	0.057	0.14	0.113	0.06	0	2	2	2	17.4	0.61	0	0	1.1	0.02	0	0.1	126	103	12	0	0.43	0.001	2.1	159	39	0	0	0	0.022
11112130	Milk, acidophilus, reduced fat (2%)	1004	Milk, reduced fat	50	3.35	4.91	4.89	0	1.9	1.11	0.4	0.058	8	83	83	0	3	0	0	0	0.059	0.137	0.112	0.061	0	2	2	2	18.2	0.55	0	0.2	1.1	0.03	0	0.2	126	103	12	0	0.43	0.001	1.8	159	39	0	0	0	0.041
11112210	Milk, low fat (1%)	1006	Milk, lowfat	43	3.38	5.19	4.96	0	0.95	0.568	0.21	0.032	5	58	58	0	1	0	0	0	0.057	0.14	0.113	0.06	0	2	2	2	17.4	0.61	0	0	1.1	0.02	0	0.1	126	103	12	0	0.43	0.001	2.1	159	39	0	0	0	0.022
11113000	Milk, fat free (skim)	1008	Milk, nonfat	34	3.43	4.89	5.05	0	0.08	0.049	0.017	0.006	3	64	64	0	2	0	0	0	0.056	0.131	0.118	0.058	0	2	2	2	18.2	0.58	0	0	1.1	0	0	0	132	107	12	0	0.45	0.002	2	167	41	0	0	0	0.003
11114300	Milk, lactose free, low fat (1%)	1006	Milk, lowfat	43	3.38	5.19	4.96	0	0.95	0.568	0.21	0.032	5	58	58	0	1	0	0	0	0.057	0.14	0.113	0.06	0	2	2	2	17.4	0.61	0	0	1.1	0.02	0	0.1	126	103	12	0	0.43	0.001	2.1	159	39	0	0	0	0.022
11114320	Milk, lactose free, fat free (skim)	1008	Milk, nonfat	34	3.43	4.89	5.05	0	0.08	0.049	0.017	0.006	3	64	64	0	2	0	0	0	0.056	0.131	0.118	0.058	0	2	2	2	18.2	0.58	0	0	1.1	0	0	0	132	107	12	0	0.45	0.002	2	167	41	0	0	0	0.003
11114330	Milk, lactose free, reduced fat (2%)	1004	Milk, reduced fat	50	3.35	4.91	4.89	0	1.9	1.11	0.4	0.058	8	83	83	0	3	0	0	0	0.059	0.137	0.112	0.061	0	2	2	2	18.2	0.55	0	0.2	1.1	0.03	0	0.2	126	103	12	0	0.43	0.001	1.8	159	39	0	0	0	0.041
11114350	Milk, lactose free, whole	1002	Milk, whole	60	3.28	4.67	4.81	0	3.2	1.86	0.688	0.108	12	31	32	0	7	0	0	0	0.056	0.138	0.105	0.061	0	0	0	0	17.8	0.54	0	0	1.1	0.05	0	0.3	123	101	12	0	0.41	0.001	1.9	150	38	0	0	0	0.067
11115000	Buttermilk, fat free (skim)	1008	Milk, nonfat	40	3.31	4.79	4.79	0	1.07	0.66	0.254	0.033	4	13	14	0	1	0	0	0	0.034	0.154	0.058	0.034	0	5	5	5	17.7	0.22	0	1	0	0.05	0	0.1	116	89	11	0.05	0.42	0.011	2	151	148	0	0	0	0.029
11115100	Buttermilk, low fat (1%)	1006	Milk, lowfat	40	3.31	4.79	4.79	0	1.07	0.66	0.254	0.033	4	13	14	0	1	0	0	0	0.034	0.154	0.058	0.034	0	5	5	5	17.7	0.22	0	1	0	0.05	0	0.1	116	89	11	0.05	0.42	0.011	2	151	148	0	0	0	0.029
11115200	Buttermilk, reduced fat (2%)	1004	Milk, reduced fat	56	4.1	5.3	5.3	0	2	1.242	0.576	0.071	8	16	16	0	3	0	0	0	0.05	0.21	0.1	0.03	0	6	6	6	16	0.37	0	1.5	0	0.11	0	0.1	143	82	13	0.06	0.24	0.008	2.3	180	105	0	0	0	0.061
11115300	Buttermilk, whole	1002	Milk, whole	62	3.21	4.88	4.88	0	3.31	1.899	0.827	0.198	11	46	47	0	7	0	0	0	0.047	0.172	0.09	0.036	0	5	5	5	14.6	0.46	0	0	1.3	0.07	0	0.3	115	85	10	0.03	0.38	0.025	3.7	135	105	0	0	0	0.076
11115400	Kefir, NS as to fat content	1006	Milk, lowfat	52	3.59	7.48	6.91	0	0.96	0.596	0.286	0.047	5	174	174	0	2	0	0	0	0.03	0.172	0.128	0.059	0	18	18	18	15.2	0.3	0	0.8	1	0.04	0	0.6	124	100	12	0.04	0.45	0.009	3.6	159	38	0	0	0	0.027
11116000	Goat's milk, whole	1002	Milk, whole	69	3.56	4.45	4.45	0	4.14	2.667	1.109	0.149	11	56	57	0	7	0	0	0	0.048	0.138	0.277	0.046	0	1	1	1	16	0.07	0	1.3	1.3	0.07	0	0.3	134	111	14	0.05	0.3	0.046	1.4	204	50	0	0	0	0.128
11120000	Milk, dry, reconstituted, NS as to fat content	1008	Milk, nonfat	32	3.2	4.6	4.6	0	0.07	0.044	0.018	0.003	2	58	58	0	0	0	0	0	0.037	0.137	0.084	0.032	0	4	4	4	15	0.36	0	0.6	1	0	0	0	114	86	11	0.03	0.37	0.013	2.4	159	51	0	0	0	0.002
11121100	Milk, dry, reconstituted, whole	1002	Milk, whole	76	4.01	5.86	5.86	0	4.08	2.554	1.209	0.101	15	39	39	0	8	0	0	0	0.043	0.184	0.099	0.046	0	6	6	6	18.2	0.5	0	1.3	1.6	0.09	0	0.3	142	118	14	0.07	0.52	0.021	2.5	203	60	0	0	0	0.132
11121210	Milk, dry, reconstituted, low fat (1%)	1006	Milk, lowfat	40	3.17	4.55	4.55	0	1.01	0.633	0.291	0.038	4	65	65	0	2	0	0	0	0.036	0.136	0.083	0.032	0	4	4	4	15	0.35	0	0.6	1	0.03	0	0.1	113	85	11	0.03	0.37	0.013	2.4	157	51	0	0	0	0.033
11121300	Milk, dry, reconstituted, fat free (skim)	1008	Milk, nonfat	32	3.2	4.6	4.6	0	0.07	0.044	0.018	0.003	2	1	1	0	0	0	0	0	0.037	0.137	0.084	0.032	0	4	4	4	15	0.36	0	0.6	0	0	0	0	114	86	11	0.03	0.37	0.013	2.4	159	51	0	0	0	0.002
11210050	Milk, evaporated, NS as to fat content	1002	Milk, whole	134	6.81	10.04	10.04	0	7.56	4.591	2.335	0.245	29	64	65	0	12	0	0	0	0.047	0.316	0.194	0.05	0	8	8	8	31.8	0.16	0	1.9	2	0.14	0	0.5	261	203	24	0.19	0.77	0.016	2.3	303	106	0	0	0	0.195
11211050	Milk, evaporated, whole	1002	Milk, whole	134	6.81	10.04	10.04	0	7.56	4.591	2.335	0.245	29	64	65	0	12	0	0	0	0.047	0.316	0.194	0.05	0	8	8	8	31.8	0.16	0	1.9	2	0.14	0	0.5	261	203	24	0.19	0.77	0.016	2.3	303	106	0	0	0	0.195
11211400	Milk, evaporated, reduced fat (2%)	1004	Milk, reduced fat	92	7.42	11.15	11.15	0	1.96	1.214	0.569	0.071	8	130	131	0	3	0	0	0	0.044	0.304	0.171	0.054	0	9	9	9	25.1	0.24	0	1.2	2	0.05	0	0.2	285	192	27	0.28	0.88	0.016	2.5	326	113	0	0	0	0.062
11212050	Milk, evaporated, fat free (skim)	1008	Milk, nonfat	78	7.55	11.35	11.35	0	0.2	0.121	0.062	0.006	4	118	118	0	0	0	0	0	0.045	0.309	0.174	0.055	0	9	9	9	25.2	0.24	0	1.2	2	0	0	0	290	195	27	0.29	0.9	0.016	2.5	332	115	0	0	0	0.005
11220000	Milk, condensed, sweetened	1202	Flavored milk, whole	321	7.91	54.4	54.4	0	8.7	5.486	2.427	0.337	34	73	74	0	14	0	0	0	0.09	0.416	0.21	0.051	0	11	11	11	89.1	0.44	0	2.6	0.2	0.16	0	0.6	284	253	26	0.19	0.94	0.015	14.8	371	127	0	0	0	0.282
11300100	Non-dairy milk, NFS	1404	Milk substitutes	29	1.04	3.75	3.03	0.2	1.17	0.237	0.485	0.408	0	77	77	0	1	0	0	0	0.009	0.062	0.171	0.009	0	3	3	3	9	0.29	0.29	0	1	1.8	1.76	0.9	164	19	8	0.32	0.12	0.062	0.8	80	60	0	0	0	0
11320000	Soy milk	1404	Milk substitutes	43	2.6	4.92	3.65	0.2	1.47	0.205	0.382	0.858	0	55	55	0	2	0	0	0	0.029	0.184	0.425	0.031	0	9	9	9	23.6	0.85	0.85	0	1.1	0.11	0	3	123	43	15	0.42	0.26	0.165	2.3	122	47	0	0	0	0
11320100	Soy milk, light	1404	Milk substitutes	30	2.38	3.51	2.61	0.3	0.77	0.005	0.202	0.426	0	61	61	0	1	0	0	0	0.037	0.201	0.222	0.016	0	9	9	9	12.3	1	1	0	1.2	0.06	0	1.6	123	87	15	0.43	0.23	0.086	2.3	117	48	0	0	0	0
11320200	Soy milk, nonfat	1404	Milk substitutes	28	2.47	4.14	3.65	0.2	0.04	0	0	0.036	0	61	61	0	1	0	0	0	0.022	0.174	0.323	0.024	0	7	7	7	17.9	0.23	0.23	0	1	0.08	0	2.3	116	87	10	0.35	0.1	0.125	1.8	105	57	0	0	0	0
11321000	Soy milk, chocolate	1404	Milk substitutes	63	2.26	9.95	7.86	0.4	1.53	0.24	0.379	0.836	0	70	70	0	2	0	0	0	0.022	0.262	0.513	0.077	0	11	11	11	23.6	0.7	0.7	1.7	1	0.11	0	3	126	51	15	0.48	0.34	0.206	4.8	143	53	2	23	0	0
11321100	Soy milk, light, chocolate	1404	Milk substitutes	47	2.1	8.24	7.13	0.7	0.64	0.032	0.037	0.405	0	61	61	0	2	0	0	0	0.037	0.201	0.512	0.037	0	9	9	9	28.4	1	1	0	1.2	0.13	0	3.6	123	87	15	0.59	0.23	0.199	1.7	144	46	2	19	0	0
11321200	Soy milk, nonfat, chocolate	1404	Milk substitutes	47	2.1	8.24	7.13	0.7	0.64	0.032	0.037	0.405	0	61	61	0	2	0	0	0	0.037	0.201	0.512	0.037	0	9	9	9	28.4	1	1	0	1.2	0.13	0	3.6	123	87	15	0.59	0.23	0.199	1.7	144	46	2	19	0	0
11350000	Almond milk, sweetened	1404	Milk substitutes	30	0.38	5.24	4.77	0.2	0.93	0.077	0.566	0.23	0	86	86	0	0	0	0	0	0	0.01	0.067	0	0	1	1	1	3	0	0	0	1	2.7	2.7	0	177	9	6	0.27	0.06	0.019	0.1	64	69	0	0	0	0
11350010	Almond milk, sweetened, chocolate	1404	Milk substitutes	41	0.43	8.34	7.72	0.3	0.95	0.098	0.561	0.224	0	83	83	0	0	0	0	0	0	0.011	0.071	0	0	1	1	1	2.9	0	0	0	0.9	2.61	2.6	0	171	11	7	0.3	0.08	0.03	0.2	67	67	1	6	0	0
11350020	Almond milk, unsweetened	1404	Milk substitutes	15	0.4	1.31	0.81	0.2	0.96	0.08	0.59	0.24	0	90	90	0	0	0	0	0	0	0.01	0.07	0	0	1	1	1	3.1	0	0	0	1	2.81	2.81	0	184	9	6	0.28	0.06	0.02	0.1	67	72	0	0	0	0
11350030	Almond milk, unsweetened, chocolate	1404	Milk substitutes	16	0.46	1.48	0.81	0.3	1	0.104	0.602	0.241	0	90	90	0	0	0	0	0	0	0.011	0.076	0	0	1	1	1	3.1	0	0	0	1	2.8	2.8	0	184	11	7	0.32	0.08	0.031	0.1	71	72	1	6	0	0
11360000	Rice milk	1404	Milk substitutes	47	0.28	9.17	5.28	0.3	0.97	0	0.625	0.313	0	63	63	0	0	0	0	0	0.027	0.142	0.39	0.039	0	2	2	2	2.1	0.63	0.63	0	1	0.47	0.13	0.2	118	56	11	0.2	0.13	0.037	2.2	27	39	0	0	0	0
11370000	Coconut milk	1404	Milk substitutes	31	0.21	2.92	2.5	0	2.08	2.083	0	0	0	63	63	0	0	0	0	0	0	0	0	0	0	0	0	0	0	0.63	0.63	0	1	0	0	0	188	0	0	0.3	0	0	0	19	19	0	0	0	0
11400000	Yogurt, NFS	1820	Yogurt, regular	63	5.25	7.04	7.04	0	1.55	1	0.426	0.044	6	14	14	0	2	0	0	0	0.044	0.214	0.114	0.049	0	11	11	11	15.2	0.56	0	0.8	1.2	0.03	0	0.2	183	144	17	0.08	0.89	0.013	3.3	234	70	0	0	0	0.046
11400010	Yogurt, Greek, NS as to type of milk or flavor	1822	Yogurt, Greek	73	9.95	3.94	3.56	0	1.92	1.23	0.486	0.076	10	90	90	0	6	0	0	1	0.044	0.233	0.197	0.055	0	12	12	12	15.2	0.52	0	0.8	0	0.04	0	0.2	115	137	11	0.04	0.6	0.021	12.4	141	34	0	0	0	0.047
11410000	Yogurt, NS as to type of milk or flavor	1820	Yogurt, regular	63	5.25	7.04	7.04	0	1.55	1	0.426	0.044	6	14	14	0	2	0	0	0	0.044	0.214	0.114	0.049	0	11	11	11	15.2	0.56	0	0.8	1.2	0.03	0	0.2	183	144	17	0.08	0.89	0.013	3.3	234	70	0	0	0	0.046
11411010	Yogurt, NS as to type of milk, plain	1820	Yogurt, regular	63	5.25	7.04	7.04	0	1.55	1	0.426	0.044	6	14	14	0	2	0	0	0	0.044	0.214	0.114	0.049	0	11	11	11	15.2	0.56	0	0.8	1.2	0.03	0	0.2	183	144	17	0.08	0.89	0.013	3.3	234	70	0	0	0	0.046
11411100	Yogurt, whole milk, plain	1820	Yogurt, regular	61	3.47	4.66	4.66	0	3.25	2.096	0.893	0.092	13	27	27	0	5	0	0	0	0.029	0.142	0.075	0.032	0	7	7	7	15.2	0.37	0	0.5	1.2	0.06	0	0.2	121	95	12	0.05	0.59	0.009	2.2	155	46	0	0	0	0.096
11411200	Yogurt, low fat milk, plain	1820	Yogurt, regular	63	5.25	7.04	7.04	0	1.55	1	0.426	0.044	6	14	14	0	2	0	0	0	0.044	0.214	0.114	0.049	0	11	11	11	15.2	0.56	0	0.8	1.2	0.03	0	0.2	183	144	17	0.08	0.89	0.013	3.3	234	70	0	0	0	0.046
11411300	Yogurt, nonfat milk, plain	1820	Yogurt, regular	56	5.73	7.68	7.68	0	0.18	0.116	0.049	0.005	2	2	2	0	0	0	0	0	0.048	0.234	0.124	0.053	0	12	12	12	15.2	0.61	0	0.9	1.2	0	0	0.2	199	157	19	0.09	0.97	0.015	3.6	255	77	0	0	0	0.005
11411390	Yogurt, Greek, NS as to type of milk, plain	1822	Yogurt, Greek	73	9.95	3.94	3.56	0	1.92	1.23	0.486	0.076	10	90	90	0	6	0	0	1	0.044	0.233	0.197	0.055	0	12	12	12	15.2	0.52	0	0.8	0	0.04	0	0.2	115	137	11	0.04	0.6	0.021	12.4	141	34	0	0	0	0.047
11411400	Yogurt, Greek, whole milk, plain	1822	Yogurt, Greek	97	9	3.98	4	0	5	2.395	2.136	0.469	13	1	2	0	7	0	0	0	0.023	0.278	0.208	0.063	0	5	5	5	15.1	0.75	0	0	0	0.01	0	0	100	135	11	0	0.52	0.017	9.7	141	35	0	0	0	0
11411410	Yogurt, Greek, low fat milk, plain	1822	Yogurt, Greek	73	9.95	3.94	3.56	0	1.92	1.23	0.486	0.076	10	90	90	0	6	0	0	1	0.044	0.233	0.197	0.055	0	12	12	12	15.2	0.52	0	0.8	0	0.04	0	0.2	115	137	11	0.04	0.6	0.021	12.4	141	34	0	0	0	0.047
11411420	Yogurt, Greek, nonfat milk, plain	1822	Yogurt, Greek	61	10.3	3.64	3.27	0	0.37	0.108	0.043	0.011	5	1	1	0	0	0	0	0	0.022	0.281	0.211	0.064	0	7	7	7	15.1	0.7	0	0	0	0.01	0	0	111	136	11	0.07	0.53	0.017	9.9	141	36	0	0	0	0
11430000	Yogurt, NS as to type of milk, fruit	1820	Yogurt, regular	89	4.66	14.46	12.01	0.1	1.37	0.881	0.379	0.039	5	12	12	0	2	0	0	0	0.041	0.197	0.105	0.046	0	11	11	11	14.6	0.49	0	1.8	1.2	0.04	0	0.2	163	129	15	0.13	0.79	0.023	3.1	215	65	0	0	0	0.04
11431000	Yogurt, whole milk, fruit	1820	Yogurt, regular	87	3.1	12.36	9.92	0.1	2.87	1.845	0.79	0.081	11	24	24	0	4	0	0	0	0.027	0.134	0.07	0.031	0	7	7	7	14.6	0.33	0	1.5	1.2	0.07	0	0.2	109	86	11	0.1	0.53	0.02	2.2	146	44	0	0	0	0.084
11432000	Yogurt, low fat milk, fruit	1820	Yogurt, regular	89	4.66	14.46	12.01	0.1	1.37	0.881	0.379	0.039	5	12	12	0	2	0	0	0	0.041	0.197	0.105	0.046	0	11	11	11	14.6	0.49	0	1.8	1.2	0.04	0	0.2	163	129	15	0.13	0.79	0.023	3.1	215	65	0	0	0	0.04
11433000	Yogurt, nonfat milk, fruit	1820	Yogurt, regular	83	5.09	15.02	12.58	0.1	0.17	0.103	0.048	0.004	2	2	2	0	0	0	0	0	0.044	0.215	0.113	0.049	0	12	12	12	14.6	0.54	0	1.8	1.2	0.01	0	0.2	177	140	17	0.14	0.86	0.025	3.4	234	72	0	0	0	0.004
11433990	Yogurt, Greek, NS as to type of milk, fruit	1822	Yogurt, Greek	105	8.17	12.29	11.23	1	2.57	1.599	0.65	0.113	12	30	31	0	7	0	0	7	0.037	0.235	0.205	0.049	0	9	9	9	14	0.5	0	0.7	0.9	0.02	0	0	88	109	10	0.07	0.41	0.019	9.6	129	33	0	0	0	0.06
11434000	Yogurt, Greek, whole milk, fruit	1822	Yogurt, Greek	106	7.33	12.29	12	0	3	1.599	1.265	0.219	10	45	46	0	7	0	0	7	0.046	0.235	0.205	0.049	0	5	5	5	14.3	0.5	0	0	0.9	0.07	0	0.3	100	109	10	0	0.41	0.019	9.6	113	37	0	0	0	0.06
11434010	Yogurt, Greek, low fat milk, fruit	1822	Yogurt, Greek	105	8.17	12.29	11.23	1	2.57	1.599	0.65	0.113	12	30	31	0	7	0	0	7	0.037	0.235	0.205	0.049	0	9	9	9	14	0.5	0	0.7	0.9	0.02	0	0	88	109	10	0.07	0.41	0.019	9.6	129	33	0	0	0	0.06
11434020	Yogurt, Greek, nonfat milk, fruit	1822	Yogurt, Greek	83	8.06	12.2	11.5	0.6	0.15	0.103	0.029	0.021	4	0	0	0	2	0	0	4	0.037	0.25	0.208	0.05	0	20	20	20	14	0.45	0	0.2	0.9	0.02	0	0	97	113	10	0.09	0.46	0.02	9.8	133	32	0	0	0	0.007
11434090	Yogurt, NS as to type of milk, flavors other than fruit	1820	Yogurt, regular	73	5.09	9.82	9.82	0	1.51	0.97	0.413	0.043	6	14	14	0	2	0	0	0	0.043	0.208	0.111	0.048	0	11	11	11	14.7	0.54	0	0.8	1.2	0.03	0	0.2	178	140	16	0.08	0.86	0.013	3.2	227	68	0	0	0	0.045
11434100	Yogurt, whole milk, flavors other than fruit	1820	Yogurt, regular	77	3.3	9.41	9.42	0	3.1	1.991	0.848	0.087	12	26	26	0	5	0	0	0	0.028	0.136	0.071	0.03	0	7	7	7	14.4	0.35	0	0.5	1.2	0.06	0	0.2	115	90	11	0.05	0.56	0.009	2.1	147	44	0	0	0	0.091
11434200	Yogurt, low fat milk, flavors other than fruit	1820	Yogurt, regular	73	5.09	9.82	9.82	0	1.51	0.97	0.413	0.043	6	14	14	0	2	0	0	0	0.043	0.208	0.111	0.048	0	11	11	11	14.7	0.54	0	0.8	1.2	0.03	0	0.2	178	140	16	0.08	0.86	0.013	3.2	227	68	0	0	0	0.045
11434300	Yogurt, nonfat milk, flavors other than fruit	1820	Yogurt, regular	66	5.56	10.44	10.44	0	0.18	0.113	0.048	0.005	2	2	2	0	0	0	0	0	0.047	0.228	0.12	0.051	0	12	12	12	14.7	0.59	0	0.9	1.2	0	0	0.2	193	152	18	0.09	0.94	0.015	3.5	247	75	0	0	0	0.005
11435000	Yogurt, Greek, NS as to type of milk, flavors other than fruit	1822	Yogurt, Greek	95	8.64	9.54	9.54	0	2.5	1.465	0.846	0.203	5	110	110	0	3	0	0	0	0.038	0.24	0.201	0.05	0	9	9	9	33.4	0.64	0	0	0.9	0.02	0	0.2	100	119	10	0.04	0.46	0.018	9.7	123	40	0	0	0	0.083
11435010	Yogurt, Greek, whole milk, flavors other than fruit	1822	Yogurt, Greek	111	8.47	9.35	9.35	0	4.44	2.674	1.404	0.273	10	124	125	0	7	0	0	0	0.037	0.235	0.197	0.049	0	9	9	9	33.2	0.63	0	0	0.9	0.08	0	0.4	98	117	10	0.04	0.45	0.018	9.5	121	39	0	0	0	0.146
11435020	Yogurt, Greek, low fat milk, flavors other than fruit	1822	Yogurt, Greek	95	8.64	9.54	9.54	0	2.5	1.465	0.846	0.203	5	110	110	0	3	0	0	0	0.038	0.24	0.201	0.05	0	9	9	9	33.4	0.64	0	0	0.9	0.02	0	0.2	100	119	10	0.04	0.46	0.018	9.7	123	40	0	0	0	0.083
11435030	Yogurt, Greek, nonfat milk, flavors other than fruit	1822	Yogurt, Greek	78	8.64	10.37	9.54	0.5	0.18	0.133	0.039	0.009	3	0	0	0	0	0	0	0	0.042	0.24	0.201	0.05	0	11	11	11	15.2	0.64	0	0	0.9	0.02	0	0.1	99	119	10	0.04	0.46	0.018	9.7	123	34	0	0	0	0.008
11435100	Yogurt, Greek, with oats	1822	Yogurt, Greek	160	8.9	22.38	12.07	1.9	4.29	1.478	1.629	0.915	4	88	88	0	3	0	0	31	0.094	0.23	0.511	0.077	0	13	13	13	31.8	0.53	0	0.1	0.7	0.24	0	2.3	96	165	27	0.64	0.75	0.063	10.2	184	53	0	0	0	0.067
11436000	Yogurt, liquid	1820	Yogurt, regular	72	3.71	11.81	9.78	0.1	1.09	0.701	0.302	0.031	4	10	10	0	1	0	0	0	0.032	0.157	0.083	0.036	0	9	9	9	11.7	0.39	0	1.4	1.2	0.03	0	0.1	131	103	12	0.1	0.63	0.021	2.5	171	53	0	0	0	0.032
11440010	Chipotle dip, yogurt based	8412	Dips, gravies, other sauces	189	7.93	3.33	2.97	0	15.99	3.219	3.638	8.716	16	73	74	1	16	2	0	17	0.037	0.186	0.177	0.054	0	11	11	11	18.6	0.43	0	3.4	0	0.68	0	32	92	111	9	0.09	0.5	0.022	10.1	119	636	0	0	0	0.036
11440020	Dill dip, yogurt based	8412	Dips, gravies, other sauces	191	8.16	3.76	2.99	0.3	16.03	3.232	3.645	8.742	16	73	74	0	17	1	0	27	0.038	0.207	0.25	0.054	0	12	12	12	19.4	0.43	0	1.9	0	0.75	0	44.9	103	115	13	0.29	0.55	0.028	10.2	141	641	0	0	0	0.036
11440030	Onion dip, yogurt based	8412	Dips, gravies, other sauces	159	6.82	4.07	3.38	0.2	12.88	2.713	2.928	6.865	14	66	66	0	5	1	0	3	0.041	0.168	0.147	0.054	0	10	10	10	17.7	0.42	0	1.1	0.2	0.53	0	25	93	105	10	0.08	0.47	0.019	8.2	126	507	0	0	0	0.035
11440040	Ranch dip, yogurt based	8412	Dips, gravies, other sauces	195	8.48	4.13	3.41	0.3	16.09	3.267	3.661	8.744	17	73	74	0	17	1	0	27	0.042	0.222	0.257	0.056	0	12	12	12	20.5	0.46	0	1.9	0	0.75	0	44.9	114	123	14	0.29	0.58	0.029	10.4	154	646	0	0	0	0.038
11440050	Spinach dip, yogurt based	8412	Dips, gravies, other sauces	158	7.02	3.6	3.04	0.3	12.94	2.721	2.927	6.892	14	66	112	0	556	1	0	1197	0.043	0.179	0.17	0.054	0	17	17	17	19.1	0.42	0	0.7	0.2	0.8	0	66.2	103	106	15	0.21	0.49	0.028	8.6	136	514	0	0	0	0.035
11440060	Tzatziki dip	8412	Dips, gravies, other sauces	92	5.35	3.95	2.92	0.2	6.31	1.838	3.724	0.641	7	1	3	4	21	10	0	9	0.025	0.169	0.16	0.06	0	6	6	6	11	0.42	0	2	0	0.52	0	8.2	64	86	11	0.14	0.38	0.027	5.7	139	307	0	0	0	0
11440070	Vegetable dip, yogurt based	8412	Dips, gravies, other sauces	191	8.16	3.76	2.99	0.3	16.03	3.232	3.645	8.742	16	73	74	0	17	1	0	27	0.038	0.207	0.25	0.054	0	12	12	12	19.4	0.43	0	1.9	0	0.75	0	44.9	103	115	13	0.29	0.55	0.028	10.2	141	641	0	0	0	0.036
11446000	Yogurt parfait, low fat, with fruit	1820	Yogurt, regular	84	3.36	15.86	11.68	1.1	1.01	0.525	0.307	0.122	3	29	30	0	12	0	0	12	0.07	0.173	0.714	0.233	38	13	77	51	11.9	0.88	0.58	14.3	1.2	0.25	0	1.7	105	93	17	0.49	0.89	0.054	3.9	189	49	0	0	0	0.021
11459990	Frozen yogurt, NFS	5802	Ice cream and frozen dairy desserts	127	3	21.6	19.92	0	3.6	2.326	0.986	0.1	13	48	49	0	9	0	0	0	0.04	0.18	0.07	0.04	0	4	4	4	23.1	0.07	0	0.7	0.1	0.09	0	0.3	100	89	10	0.46	0.28	0.009	1.9	156	63	0	0	0	0.111
11460000	Frozen yogurt, vanilla	5802	Ice cream and frozen dairy desserts	127	3	21.6	19.92	0	3.6	2.326	0.986	0.1	13	48	49	0	9	0	0	0	0.04	0.18	0.07	0.04	0	4	4	4	23.1	0.07	0	0.7	0.1	0.09	0	0.3	100	89	10	0.46	0.28	0.009	1.9	156	63	0	0	0	0.111
11460100	Frozen yogurt, chocolate	5802	Ice cream and frozen dairy desserts	131	3	21.6	19.24	2.3	3.6	2.272	0.961	0.102	13	38	39	0	9	0	0	0	0.04	0.18	0.14	0.04	0	12	12	12	14.1	0.07	0	0	0.1	0.09	0	0.3	100	89	25	0.46	0.28	0.054	1.9	234	63	3	106	0	0.096
11460500	Frozen yogurt, soft serve, vanilla	5802	Ice cream and frozen dairy desserts	159	4	24.2	24	0	5.6	3.42	1.59	0.21	2	58	59	0	11	0	0	0	0.037	0.224	0.287	0.08	0	6	6	6	20.2	0.29	0	0.8	0.1	0.11	0	0.3	143	129	14	0.3	0.42	0.04	3.3	211	87	0	0	0	0.18
11460510	Frozen yogurt, soft serve, chocolate	5802	Ice cream and frozen dairy desserts	160	4.31	24.87	23.56	0.7	5.76	3.513	1.65	0.215	2	57	58	0	11	0	0	1	0.038	0.224	0.325	0.081	0	7	7	7	20	0.28	0	0.8	0.1	0.11	0	0.3	143	141	24	0.57	0.55	0.115	3.5	237	86	5	41	0	0.176
11461200	Frozen yogurt sandwich	5802	Ice cream and frozen dairy desserts	204	3.9	34.38	24.3	0.8	6.25	2.805	1.956	1.113	10	37	38	0	7	0	0	3	0.081	0.202	0.767	0.043	10	5	22	15	20.9	0.08	0	0.5	0.1	0.25	0	0.8	83	100	21	1.35	0.48	0.123	2.8	170	192	2	88	0	0.084
11461210	Frozen yogurt bar, vanilla	5802	Ice cream and frozen dairy desserts	127	3	21.6	19.92	0	3.6	2.326	0.986	0.1	13	48	49	0	9	0	0	0	0.04	0.18	0.07	0.04	0	4	4	4	23.1	0.07	0	0.7	0.1	0.09	0	0.3	100	89	10	0.46	0.28	0.009	1.9	156	63	0	0	0	0.111
11461220	Frozen yogurt bar, chocolate	5802	Ice cream and frozen dairy desserts	131	3	21.6	19.24	2.3	3.6	2.272	0.961	0.102	13	38	39	0	9	0	0	0	0.04	0.18	0.14	0.04	0	12	12	12	14.1	0.07	0	0	0.1	0.09	0	0.3	100	89	25	0.46	0.28	0.054	1.9	234	63	3	106	0	0.096
11461250	Frozen yogurt cone, chocolate	5802	Ice cream and frozen dairy desserts	142	3.2	23.9	18.71	2.3	3.73	2.23	0.996	0.228	12	36	37	0	9	0	0	1	0.048	0.187	0.311	0.04	7	12	23	18	13.9	0.07	0	0	0.1	0.12	0	0.4	97	89	25	0.59	0.3	0.06	2	229	71	3	102	0	0.092
11461260	Frozen yogurt cone, vanilla	5802	Ice cream and frozen dairy desserts	139	3.2	23.9	19.36	0.1	3.73	2.282	1.02	0.227	12	46	47	0	9	0	0	1	0.048	0.187	0.244	0.04	7	4	15	11	22.6	0.07	0	0.7	0.1	0.12	0	0.4	97	89	11	0.59	0.3	0.017	2	154	71	0	0	0	0.107
11461300	Frozen yogurt cone, vanilla, waffle cone	5802	Ice cream and frozen dairy desserts	143	3.29	25.28	20.26	0.1	3.61	2.223	1.014	0.18	12	45	46	0	8	0	0	1	0.068	0.193	0.364	0.041	8	4	18	12	22.2	0.07	0	0.7	0.1	0.09	0	0.4	97	90	11	0.69	0.31	0.024	2.1	155	77	0	0	0	0.104
11461320	Frozen yogurt cone, chocolate, waffle cone	5802	Ice cream and frozen dairy desserts	147	3.29	25.28	19.62	2.3	3.61	2.172	0.991	0.181	12	36	37	0	8	0	0	1	0.068	0.193	0.43	0.041	8	12	25	20	13.8	0.07	0	0	0.1	0.09	0	0.4	97	90	25	0.69	0.31	0.067	2.1	229	77	3	100	0	0.09
11480010	Yogurt, whole milk, baby food	9010	Baby food: yogurt	61	3.47	4.66	4.66	0	3.25	2.096	0.893	0.092	13	27	27	0	5	0	0	0	0.029	0.142	0.075	0.032	0	7	7	7	15.2	0.37	0	0.5	1.2	0.06	0	0.2	121	95	12	0.05	0.59	0.009	2.2	155	46	0	0	0	0.096
11480020	Yogurt, whole milk, baby food, with fruit and multigrain cereal puree, NFS	9010	Baby food: yogurt	98	3.4	13.22	11.46	0.3	3.53	1.84	0.916	0.367	14	23	24	0	5	0	0	6	0.047	0.129	0.119	0.034	0	8	8	8	14.2	0.32	0	1.4	0.1	0.07	0	0.3	107	95	15	0.15	0.59	0.023	2.8	149	41	0	0	0	0.083
11480030	Yogurt, whole milk, baby food, with fruit and multigrain cereal puree, plus iron	9010	Baby food: yogurt	92	3.05	13	11.46	0.6	3.08	1.582	0.74	0.405	10	21	22	0	7	1	0	13	0.048	0.12	0.119	0.036	0	7	7	7	13.4	0.29	0	3.6	0	0.09	0	0.9	98	86	15	4.18	0.54	0.031	2.4	143	38	0	0	0	0.075
11480040	Yogurt, whole milk, baby food, with fruit and multigrain cereal puree, plus DHA	9010	Baby food: yogurt	98	3.4	13.22	11.46	0.3	3.53	1.84	0.916	0.367	14	23	24	0	5	0	0	6	0.047	0.129	0.119	0.034	0	8	8	8	14.2	0.32	0	1.4	0.1	0.07	0	0.3	107	95	15	0.15	0.59	0.023	2.8	149	41	0	0	0	0.083
11511000	Chocolate milk, NFS	1208	Flavored milk, nonfat	67	3.39	13.46	8.39	0	0	0	0	0	2	63	64	0	11	0	0	0	0.045	0.166	0.164	0.024	0	2	2	2	15.6	0.32	0	1	1.1	0.04	0	0.2	127	101	13	0.27	0.41	0.075	1.9	182	79	1	22	0	0
11511100	Chocolate milk, ready to drink, whole	1202	Flavored milk, whole	83	3.17	10.34	9.54	0.8	3.39	2.104	0.99	0.124	12	26	27	0	7	0	0	0	0.037	0.162	0.125	0.04	0	5	5	5	17	0.33	0	0.9	1.3	0.07	0	0.3	112	101	13	0.24	0.41	0.065	1.9	167	60	1	23	0	0.101
11511200	Chocolate milk, ready to drink, reduced fat	1204	Flavored milk, reduced fat	76	2.99	12.13	9.55	0.7	1.9	1.177	0.455	0.089	8	63	64	0	11	0	0	0	0.045	0.183	0.164	0.024	0	2	2	2	17.1	0.33	0	0	1.2	0.04	0	0.2	109	102	14	0.24	0.39	0.075	3.4	169	66	1	22	0	0.056
11511300	Chocolate milk, ready to drink, fat free	1208	Flavored milk, nonfat	67	3.39	13.46	8.39	0	0	0	0	0	2	63	64	0	11	0	0	0	0.045	0.166	0.164	0.024	0	2	2	2	15.6	0.32	0	1	1.1	0.04	0	0.2	127	101	13	0.27	0.41	0.075	1.9	182	79	1	22	0	0
11511400	Chocolate milk, ready to drink, low fat	1206	Flavored milk, lowfat	64	3.46	10.15	9.94	0.1	1.11	0.616	0.3	0.049	5	51	52	0	2	0	0	0	0.031	0.247	0.124	0.047	0	3	3	3	17	0.23	0	0.4	1.1	0	0	0.1	129	96	13	0.23	0.43	0.028	1.9	172	65	1	12	0	0.019
11511550	Chocolate milk, ready to drink, reduced sugar, NS as to milk	1206	Flavored milk, lowfat	57	3.43	7.68	7.29	0	1.04	0.616	0.29	0.054	5	96	96	0	2	0	0	0	0.035	0.225	0.122	0.05	0	5	5	5	15.2	0.2	0	0	1.5	0	0	0.1	122	98	13	0.16	0.46	0.018	1.9	168	66	0	6	0	0.02
11511600	Chocolate milk, ready to drink, low fat (Nesquik)	1206	Flavored milk, lowfat	64	3.46	10.15	9.94	0.1	1.11	0.616	0.3	0.049	5	51	52	0	2	0	0	0	0.031	0.247	0.124	0.047	0	3	3	3	17	0.23	0	0.4	1.1	0	0	0.1	129	96	13	0.23	0.43	0.028	1.9	172	65	1	12	0	0.019
11511610	Chocolate milk, ready to drink, fat free (Nesquik)	1208	Flavored milk, nonfat	67	3.39	13.46	8.39	0	0	0	0	0	2	63	64	0	11	0	0	0	0.045	0.166	0.164	0.024	0	2	2	2	15.6	0.32	0	1	1.1	0.04	0	0.2	127	101	13	0.27	0.41	0.075	1.9	182	79	1	22	0	0
11511700	Chocolate milk, ready to drink, low fat, no sugar added (Nesquik)	1206	Flavored milk, lowfat	64	3.46	10.15	9.94	0.1	1.11	0.616	0.3	0.049	5	51	52	0	2	0	0	0	0.031	0.247	0.124	0.047	0	3	3	3	17	0.23	0	0.4	1.1	0	0	0.1	129	96	13	0.23	0.43	0.028	1.9	172	65	1	12	0	0.019
11512010	Hot chocolate / Cocoa, ready to drink	1204	Flavored milk, reduced fat	91	2.72	16.54	15.18	0	1.54	0.903	0.325	0.047	7	68	68	0	2	0	0	1	0.047	0.117	0.123	0.049	0	2	2	2	14.2	0.42	0	0.2	0.9	0.03	0	0.2	102	95	17	0	0.45	0.058	1.7	152	60	3	30	0	0.033
11512020	Hot chocolate / Cocoa, ready to drink, made with nonfat milk	1208	Flavored milk, nonfat	78	2.79	16.52	15.31	0	0.06	0.04	0.014	0.005	2	52	52	0	2	0	0	1	0.044	0.112	0.128	0.046	0	2	2	2	14.2	0.45	0	0	0.9	0	0	0	107	98	18	0	0.47	0.059	1.9	159	61	3	30	0	0.002
11512030	Hot chocolate / Cocoa, ready to drink, made with non-dairy milk	1404	Milk substitutes	80	1.21	16.68	14.62	0.2	0.98	0.115	0.386	0.442	0	58	58	0	1	0	0	1	0.013	0.085	0.232	0.014	0	5	5	5	11	0.35	0.35	0	0.8	1.14	1.1	1.3	122	32	16	0.28	0.23	0.132	1.3	99	75	3	30	0	0
11512100	Hot chocolate / Cocoa, ready to drink, with whipped cream	1204	Flavored milk, reduced fat	103	2.73	15.89	14.6	0	3.18	1.952	0.742	0.119	12	84	84	0	6	0	0	1	0.045	0.121	0.121	0.048	0	2	2	2	14.4	0.41	0	0.2	0.9	0.07	0	0.3	101	93	17	0	0.44	0.056	1.8	149	58	3	29	0	0.066
11512110	Hot chocolate / Cocoa, ready to drink, made with nonfat milk and whipped cream	1208	Flavored milk, nonfat	90	2.79	15.87	14.72	0	1.77	1.13	0.445	0.079	8	69	69	0	5	0	0	1	0.043	0.116	0.125	0.046	0	2	2	2	14.4	0.43	0	0	0.9	0.04	0	0.2	105	96	17	0	0.46	0.057	2	156	60	3	29	0	0.037
11512120	Hot chocolate / Cocoa, ready to drink, made with non-dairy milk and whipped cream	1404	Milk substitutes	92	1.29	16.02	14.07	0.2	2.64	1.202	0.799	0.496	5	74	74	0	4	0	0	1	0.013	0.09	0.224	0.015	0	5	5	5	11.3	0.34	0.33	0	0.9	1.13	1.04	1.3	119	33	15	0.27	0.23	0.127	1.3	98	73	3	29	0	0.035
11513000	Chocolate milk, made from dry mix, NS as to type of milk	1204	Flavored milk, reduced fat	72	3.41	10.13	9.63	0.3	2.01	1.232	0.4	0.061	8	55	55	0	4	0	0	0	0.054	0.132	0.115	0.112	0	1	1	1	17	0.53	0	1.7	1	0.03	0	0.2	146	102	15	0	0.82	0.057	1.9	164	45	0	17	0	0.04
11513100	Chocolate milk, made from dry mix with whole milk	1202	Flavored milk, whole	81	3.36	9.94	9.55	0.3	3.14	1.885	0.646	0.101	11	29	30	0	7	0	0	0	0.053	0.133	0.111	0.113	0	0	0	0	16.9	0.51	0	1.7	1	0.05	0	0.3	143	100	14	0	0.8	0.057	1.9	158	44	0	17	0	0.063
11513150	Chocolate milk, made from dry mix with reduced fat milk	1204	Flavored milk, reduced fat	72	3.42	10.16	9.62	0.3	1.92	1.182	0.375	0.054	8	78	78	0	3	0	0	0	0.056	0.132	0.117	0.113	0	2	2	2	17.3	0.52	0	1.9	1	0.03	0	0.2	146	102	15	0	0.82	0.057	1.8	166	45	0	17	0	0.038
11513200	Chocolate milk, made from dry mix with low fat milk	1206	Flavored milk, lowfat	65	3.45	10.43	9.69	0.3	1.03	0.673	0.197	0.03	5	54	54	0	1	0	0	0	0.054	0.135	0.118	0.112	0	2	2	2	16.5	0.57	0	1.7	1	0.02	0	0.1	146	102	15	0	0.82	0.057	2.1	166	45	0	17	0	0.021
11513300	Chocolate milk, made from dry mix with fat free milk	1208	Flavored milk, nonfat	57	3.5	10.14	9.77	0.3	0.22	0.186	0.016	0.006	3	60	60	0	2	0	0	0	0.053	0.126	0.123	0.11	0	2	2	2	17.3	0.54	0	1.7	1	0	0	0.1	152	106	15	0	0.84	0.058	2	174	47	0	17	0	0.003
11513310	Chocolate milk, made from dry mix with non-dairy milk	1404	Milk substitutes	59	1.68	10.32	8.99	0.5	1.27	0.272	0.445	0.511	0	66	66	0	1	0	0	0	0.014	0.094	0.243	0.07	0	5	5	5	12.7	0.4	0.4	1.7	1	1.32	1.27	1.5	169	30	13	0.32	0.57	0.142	1.3	105	63	0	17	0	0
11513350	Chocolate milk, made from reduced sugar mix, NS as to type of milk	1204	Flavored milk, reduced fat	63	3.59	7.61	5.86	0.4	2.1	1.114	0.499	0.141	8	56	56	0	4	0	0	0	0.119	0.146	1.21	0.136	0	2	2	2	28.7	0.54	0	2.4	1.1	0.03	0	0.2	159	120	29	0.14	1	0.079	2.8	224	59	0	0	0	0.041
11513355	Chocolate milk, made from reduced sugar mix with whole milk	1202	Flavored milk, whole	73	3.53	7.42	5.78	0.4	3.26	1.78	0.75	0.182	11	30	31	0	7	0	0	0	0.118	0.147	1.205	0.137	0	0	0	0	28.5	0.52	0	2.4	1.1	0.05	0	0.3	157	118	29	0.14	0.98	0.079	2.8	217	58	0	0	0	0.064
11513360	Chocolate milk, made from reduced sugar mix with reduced fat milk	1204	Flavored milk, reduced fat	63	3.6	7.64	5.86	0.4	2.01	1.062	0.474	0.134	8	79	79	0	3	0	0	0	0.121	0.146	1.211	0.137	0	2	2	2	28.9	0.53	0	2.5	1.1	0.03	0	0.2	160	120	29	0.14	1	0.079	2.7	226	59	0	0	0	0.039
11513365	Chocolate milk, made from reduced sugar mix with low fat milk	1206	Flavored milk, lowfat	56	3.63	7.91	5.92	0.4	1.1	0.543	0.292	0.11	5	55	55	0	1	0	0	0	0.119	0.149	1.212	0.136	0	2	2	2	28.2	0.58	0	2.4	1.1	0.02	0	0.1	160	120	29	0.14	1	0.079	3	226	59	0	0	0	0.021
11513370	Chocolate milk, made from reduced sugar mix with fat free milk	1208	Flavored milk, nonfat	48	3.67	7.63	6.01	0.4	0.27	0.047	0.108	0.085	3	61	61	0	2	0	0	0	0.118	0.14	1.217	0.134	0	2	2	2	28.9	0.56	0	2.4	1.1	0	0	0	166	124	30	0.14	1.02	0.08	2.9	233	61	0	0	0	0.003
11513375	Chocolate milk, made from reduced sugar mix with non-dairy milk	1404	Milk substitutes	50	1.82	7.81	5.2	0.6	1.34	0.135	0.545	0.6	0	68	68	0	1	0	0	0	0.079	0.108	1.34	0.093	0	5	5	5	24.2	0.41	0.41	2.4	1	1.34	1.29	1.4	183	46	28	0.47	0.74	0.166	2.1	163	77	0	0	0	0
11513380	Chocolate milk, made from dry mix, NS as to type of milk (Nesquik)	1204	Flavored milk, reduced fat	72	3.41	10.13	9.63	0.3	2.01	1.232	0.4	0.061	8	55	55	0	4	0	0	0	0.054	0.132	0.115	0.112	0	1	1	1	17	0.53	0	1.7	1	0.03	0	0.2	146	102	15	0	0.82	0.057	1.9	164	45	0	17	0	0.04
11513381	Chocolate milk, made from dry mix with whole milk (Nesquik)	1202	Flavored milk, whole	81	3.36	9.94	9.55	0.3	3.14	1.885	0.646	0.101	11	29	30	0	7	0	0	0	0.053	0.133	0.111	0.113	0	0	0	0	16.9	0.51	0	1.7	1	0.05	0	0.3	143	100	14	0	0.8	0.057	1.9	158	44	0	17	0	0.063
11513382	Chocolate milk, made from dry mix with reduced fat milk (Nesquik)	1204	Flavored milk, reduced fat	72	3.42	10.16	9.62	0.3	1.92	1.182	0.375	0.054	8	78	78	0	3	0	0	0	0.056	0.132	0.117	0.113	0	2	2	2	17.3	0.52	0	1.9	1	0.03	0	0.2	146	102	15	0	0.82	0.057	1.8	166	45	0	17	0	0.038
11513383	Chocolate milk, made from dry mix with low fat milk (Nesquik)	1206	Flavored milk, lowfat	65	3.45	10.43	9.69	0.3	1.03	0.673	0.197	0.03	5	54	54	0	1	0	0	0	0.054	0.135	0.118	0.112	0	2	2	2	16.5	0.57	0	1.7	1	0.02	0	0.1	146	102	15	0	0.82	0.057	2.1	166	45	0	17	0	0.021
11513384	Chocolate milk, made from dry mix with fat free milk (Nesquik)	1208	Flavored milk, nonfat	57	3.5	10.14	9.77	0.3	0.22	0.186	0.016	0.006	3	60	60	0	2	0	0	0	0.053	0.126	0.123	0.11	0	2	2	2	17.3	0.54	0	1.7	1	0	0	0.1	152	106	15	0	0.84	0.058	2	174	47	0	17	0	0.003
11513385	Chocolate milk, made from dry mix with non-dairy milk (Nesquik)	1404	Milk substitutes	59	1.68	10.32	8.99	0.5	1.27	0.272	0.445	0.511	0	66	66	0	1	0	0	0	0.014	0.094	0.243	0.07	0	5	5	5	12.7	0.4	0.4	1.7	1	1.32	1.27	1.5	169	30	13	0.32	0.57	0.142	1.3	105	63	0	17	0	0
11513390	Chocolate milk, made from no sugar added dry mix, NS as to type of milk (Nesquik)	1204	Flavored milk, reduced fat	63	3.59	7.61	5.86	0.4	2.1	1.114	0.499	0.141	8	56	56	0	4	0	0	0	0.119	0.146	1.21	0.136	0	2	2	2	28.7	0.54	0	2.4	1.1	0.03	0	0.2	159	120	29	0.14	1	0.079	2.8	224	59	0	0	0	0.041
11513391	Chocolate milk, made from no sugar added dry mix with whole milk (Nesquik)	1202	Flavored milk, whole	73	3.53	7.42	5.78	0.4	3.26	1.78	0.75	0.182	11	30	31	0	7	0	0	0	0.118	0.147	1.205	0.137	0	0	0	0	28.5	0.52	0	2.4	1.1	0.05	0	0.3	157	118	29	0.14	0.98	0.079	2.8	217	58	0	0	0	0.064
11513392	Chocolate milk, made from no sugar added dry mix with reduced fat milk (Nesquik)	1204	Flavored milk, reduced fat	63	3.6	7.64	5.86	0.4	2.01	1.062	0.474	0.134	8	79	79	0	3	0	0	0	0.121	0.146	1.211	0.137	0	2	2	2	28.9	0.53	0	2.5	1.1	0.03	0	0.2	160	120	29	0.14	1	0.079	2.7	226	59	0	0	0	0.039
11513393	Chocolate milk, made from no sugar added dry mix with low fat milk (Nesquik)	1206	Flavored milk, lowfat	56	3.63	7.91	5.92	0.4	1.1	0.543	0.292	0.11	5	55	55	0	1	0	0	0	0.119	0.149	1.212	0.136	0	2	2	2	28.2	0.58	0	2.4	1.1	0.02	0	0.1	160	120	29	0.14	1	0.079	3	226	59	0	0	0	0.021
11513394	Chocolate milk, made from no sugar added dry mix with fat free milk (Nesquik)	1208	Flavored milk, nonfat	48	3.67	7.63	6.01	0.4	0.27	0.047	0.108	0.085	3	61	61	0	2	0	0	0	0.118	0.14	1.217	0.134	0	2	2	2	28.9	0.56	0	2.4	1.1	0	0	0	166	124	30	0.14	1.02	0.08	2.9	233	61	0	0	0	0.003
11513395	Chocolate milk, made from no sugar added dry mix with non-dairy milk (Nesquik)	1404	Milk substitutes	50	1.82	7.81	5.2	0.6	1.34	0.135	0.545	0.6	0	68	68	0	1	0	0	0	0.079	0.108	1.34	0.093	0	5	5	5	24.2	0.41	0.41	2.4	1	1.34	1.29	1.4	183	46	28	0.47	0.74	0.166	2.1	163	77	0	0	0	0
11513400	Chocolate milk, made from syrup, NS as to type of milk	1204	Flavored milk, reduced fat	80	2.89	13.18	12.23	0	1.73	1.009	0.369	0.056	7	51	51	0	3	0	0	0	0.05	0.123	0.118	0.053	0	2	2	2	15.7	0.48	0	0.1	1	0.03	0	0.2	109	97	16	0	0.44	0.042	1.9	152	54	2	22	0	0.037
11513500	Chocolate milk, made from syrup with whole milk	1202	Flavored milk, whole	88	2.84	13	12.16	0	2.77	1.612	0.596	0.094	10	27	28	0	6	0	0	0	0.049	0.124	0.114	0.054	0	0	0	0	15.5	0.47	0	0	1	0.04	0	0.3	107	95	16	0	0.43	0.042	1.8	146	53	2	22	0	0.058
11513550	Chocolate milk, made from syrup with reduced fat milk	1204	Flavored milk, reduced fat	79	2.9	13.21	12.23	0	1.65	0.962	0.347	0.05	7	72	72	0	3	0	0	0	0.052	0.123	0.12	0.054	0	2	2	2	15.9	0.48	0	0.2	1	0.03	0	0.2	109	97	16	0	0.45	0.042	1.8	154	54	2	22	0	0.036
11513600	Chocolate milk, made from syrup with low fat milk	1206	Flavored milk, lowfat	73	2.93	13.45	12.29	0	0.82	0.492	0.182	0.028	4	50	50	0	1	0	0	0	0.05	0.125	0.121	0.053	0	2	2	2	15.2	0.53	0	0	1	0.02	0	0.1	109	97	16	0	0.45	0.042	2	154	54	2	22	0	0.019
11513700	Chocolate milk, made from syrup with fat free milk	1208	Flavored milk, nonfat	65	2.97	13.19	12.37	0	0.07	0.042	0.015	0.005	3	55	55	0	2	0	0	0	0.049	0.118	0.125	0.051	0	2	2	2	15.9	0.5	0	0	1	0	0	0	114	100	16	0	0.46	0.043	1.9	161	56	2	22	0	0.003
11513750	Chocolate milk, made from syrup with non-dairy milk	1404	Milk substitutes	67	1.29	13.36	11.64	0.2	1.04	0.122	0.411	0.472	0	61	61	0	1	0	0	0	0.013	0.088	0.236	0.015	0	5	5	5	11.6	0.37	0.37	0	0.9	1.22	1.17	1.3	130	30	14	0.3	0.21	0.121	1.2	97	70	2	22	0	0
11513800	Chocolate milk, made from light syrup, NS as to type of milk	1204	Flavored milk, reduced fat	63	3.1	8.6	7.86	0	1.86	1.018	0.373	0.057	7	51	51	0	3	0	0	0	0.051	0.125	0.119	0.054	0	1	1	1	15.8	0.49	0	0.1	1	0.03	0	0.2	111	97	15	0	0.43	0.035	1.8	161	47	1	24	0	0.038
11513801	Chocolate milk, made from light syrup with whole milk	1202	Flavored milk, whole	72	3.04	8.42	7.79	0	2.92	1.627	0.602	0.094	10	27	28	0	6	0	0	0	0.05	0.126	0.114	0.054	0	0	0	0	15.7	0.47	0	0	1	0.04	0	0.3	109	95	15	0	0.42	0.035	1.8	155	46	1	24	0	0.059
11513802	Chocolate milk, made from light syrup with reduced fat milk	1204	Flavored milk, reduced fat	63	3.1	8.63	7.86	0	1.78	0.971	0.35	0.051	7	73	73	0	3	0	0	0	0.053	0.125	0.12	0.054	0	2	2	2	16	0.48	0	0.2	1	0.03	0	0.2	112	97	15	0	0.44	0.035	1.7	163	47	1	24	0	0.036
11513803	Chocolate milk, made from light syrup with low fat milk	1206	Flavored milk, lowfat	57	3.13	8.87	7.92	0	0.95	0.497	0.184	0.028	4	51	51	0	1	0	0	0	0.051	0.127	0.121	0.054	0	2	2	2	15.3	0.53	0	0	1	0.02	0	0.1	112	97	15	0	0.44	0.035	2	163	47	1	24	0	0.019
11513804	Chocolate milk, made from light syrup with fat free milk	1208	Flavored milk, nonfat	49	3.18	8.61	8	0	0.19	0.043	0.015	0.005	3	56	56	0	2	0	0	0	0.05	0.12	0.126	0.052	0	2	2	2	16	0.51	0	0	1	0	0	0	117	100	15	0	0.45	0.036	1.9	170	48	1	24	0	0.003
11513805	Chocolate milk, made from light syrup with non-dairy milk	1404	Milk substitutes	51	1.48	8.78	7.27	0.2	1.17	0.123	0.415	0.476	0	62	62	0	1	0	0	0	0.014	0.09	0.237	0.015	0	5	5	5	11.7	0.37	0.37	0	0.9	1.23	1.18	1.3	132	29	14	0.3	0.2	0.115	1.2	105	63	1	24	0	0
11513850	Chocolate milk, made from sugar free syrup, NS as to type of milk	1204	Flavored milk, reduced fat	50	3.28	6.04	4.31	0.4	2	1.112	0.426	0.062	7	51	51	0	3	0	0	1	0.052	0.129	0.143	0.055	0	2	2	2	15.9	0.49	0	0.1	1	0.03	0	0.2	110	104	20	0.26	0.5	0.072	1.9	186	77	2	51	0	0.038
11513851	Chocolate milk, made from sugar free syrup with whole milk	1202	Flavored milk, whole	58	3.23	5.87	4.24	0.4	3.05	1.72	0.655	0.1	10	27	28	0	6	0	0	1	0.051	0.13	0.138	0.056	0	1	1	1	15.8	0.47	0	0	1	0.05	0	0.3	108	103	20	0.26	0.48	0.072	1.9	180	76	2	51	0	0.059
11513852	Chocolate milk, made from sugar free syrup with reduced fat milk	1204	Flavored milk, reduced fat	49	3.29	6.08	4.31	0.4	1.92	1.064	0.404	0.056	7	73	73	0	3	0	0	1	0.054	0.129	0.144	0.056	0	2	2	2	16.1	0.48	0	0.2	1	0.03	0	0.2	110	104	20	0.26	0.5	0.072	1.8	188	77	2	51	0	0.036
11513853	Chocolate milk, made from sugar free syrup with low fat milk	1206	Flavored milk, lowfat	43	3.32	6.32	4.37	0.4	1.08	0.59	0.237	0.033	4	51	51	0	1	0	0	1	0.052	0.131	0.145	0.055	0	2	2	2	15.4	0.53	0	0	1	0.02	0	0.1	110	104	20	0.26	0.5	0.072	2.1	188	77	2	51	0	0.019
11513854	Chocolate milk, made from sugar free syrup with fat free milk	1208	Flavored milk, nonfat	35	3.36	6.06	4.45	0.4	0.32	0.136	0.069	0.01	3	56	56	0	2	0	0	1	0.051	0.123	0.15	0.053	0	2	2	2	16.1	0.51	0	0	1	0	0	0	115	108	20	0.26	0.52	0.073	2	195	79	2	51	0	0.003
11513855	Chocolate milk, made from sugar free syrup with non-dairy milk	1404	Milk substitutes	37	1.66	6.22	3.72	0.5	1.31	0.217	0.468	0.481	0	62	62	0	1	0	0	1	0.015	0.094	0.262	0.016	0	5	5	5	11.8	0.37	0.37	0	0.9	1.23	1.18	1.4	131	37	18	0.56	0.26	0.151	1.3	130	94	2	51	0	0
11514100	Hot chocolate / Cocoa, made with dry mix and water	1208	Flavored milk, nonfat	54	0.91	11.4	8.93	0.5	0.55	0.324	0.18	0.016	0	0	0	0	0	0	0	1	0.013	0.077	0.08	0.016	0	1	1	1	4.5	0.05	0	0	0	0.03	0	0.1	21	43	12	0.16	0.21	0.048	0.7	97	72	2	44	0	0.002
11514110	Hot chocolate / Cocoa, made with dry mix and whole milk	1202	Flavored milk, whole	105	3.73	15.16	12.87	0.5	3.31	1.929	0.773	0.109	10	27	28	0	6	0	0	1	0.059	0.195	0.169	0.065	0	1	1	1	19.1	0.49	0	0	1	0.07	0	0.4	124	129	21	0.16	0.55	0.039	2.3	225	100	2	43	0	0.06
11514120	Hot chocolate / Cocoa, made with dry mix and reduced fat milk	1204	Flavored milk, reduced fat	96	3.79	15.37	12.94	0.5	2.18	1.278	0.523	0.065	7	72	72	0	3	0	0	1	0.061	0.194	0.175	0.065	0	2	2	2	19.4	0.5	0	0.2	1	0.05	0	0.3	127	131	21	0.16	0.57	0.039	2.2	232	101	2	43	0	0.037
11514130	Hot chocolate / Cocoa, made with dry mix and low fat milk	1206	Flavored milk, lowfat	90	3.82	15.61	13	0.5	1.36	0.808	0.358	0.043	4	50	50	0	1	0	0	1	0.06	0.196	0.176	0.065	0	2	2	2	18.7	0.55	0	0	1	0.04	0	0.2	127	131	21	0.16	0.57	0.039	2.5	232	101	2	43	0	0.021
11514140	Hot chocolate / Cocoa, made with dry mix and fat free milk	1208	Flavored milk, nonfat	82	3.86	15.35	13.08	0.5	0.6	0.358	0.191	0.02	3	56	56	0	2	0	0	1	0.059	0.189	0.18	0.063	0	2	2	2	19.4	0.52	0	0	1	0.02	0	0.1	132	135	22	0.16	0.58	0.04	2.4	239	102	2	43	0	0.004
11514150	Hot chocolate / Cocoa, made with dry mix and non-dairy milk	1404	Milk substitutes	84	2.18	15.47	12.31	0.7	1.57	0.436	0.586	0.487	0	61	61	0	1	0	0	1	0.025	0.159	0.291	0.029	0	5	5	5	15.9	0.42	0.37	0	0.9	1.24	1.17	1.4	148	64	20	0.46	0.33	0.118	1.7	175	117	2	43	0	0.002
11514310	Hot chocolate / Cocoa, made with no sugar added dry mix and water	1208	Flavored milk, nonfat	31	1.28	5.94	3.11	0.6	0.25	0.147	0.081	0.007	0	0	0	0	0	0	0	1	0.022	0.116	0.09	0.026	0	1	1	1	9.5	0.1	0	0	0	0	0	0.1	50	74	18	0.41	0.28	0.069	1.4	224	75	2	54	0	0.002
11514320	Hot chocolate / Cocoa, made with no sugar added dry mix and whole milk	1202	Flavored milk, whole	85	4.26	10.08	7.45	0.6	3.18	1.853	0.711	0.106	11	29	30	0	7	0	0	1	0.07	0.239	0.184	0.079	0	1	1	1	24.8	0.57	0	0	1	0.05	0	0.3	159	165	28	0.4	0.65	0.06	3.1	355	105	2	53	0	0.063
11514330	Hot chocolate / Cocoa, made with no sugar added dry mix and reduced fat milk	1204	Flavored milk, reduced fat	76	4.33	10.3	7.52	0.6	1.99	1.164	0.447	0.06	7	77	77	0	3	0	0	1	0.073	0.239	0.19	0.079	0	3	3	3	25.2	0.57	0	0.2	1	0.03	0	0.2	162	167	28	0.4	0.67	0.06	3	363	106	2	53	0	0.04
11514340	Hot chocolate / Cocoa, made with no sugar added dry mix and low fat milk	1206	Flavored milk, lowfat	70	4.35	10.56	7.59	0.6	1.12	0.665	0.272	0.037	5	54	54	0	1	0	0	1	0.071	0.241	0.191	0.078	0	3	3	3	24.5	0.63	0	0	1	0.02	0	0.1	162	167	28	0.4	0.67	0.06	3.3	363	106	2	53	0	0.022
11514350	Hot chocolate / Cocoa, made with no sugar added dry mix and fat free milk	1208	Flavored milk, nonfat	62	4.4	10.28	7.67	0.6	0.32	0.188	0.094	0.013	3	59	59	0	2	0	0	1	0.07	0.233	0.196	0.076	0	3	3	3	25.2	0.6	0	0	1	0	0	0.1	168	170	28	0.4	0.69	0.061	3.2	371	108	2	53	0	0.005
11514360	Hot chocolate / Cocoa, made with no sugar added dry mix and non-dairy milk	1404	Milk substitutes	64	2.61	10.43	6.88	0.8	1.35	0.272	0.514	0.508	0	65	65	0	1	0	0	1	0.035	0.201	0.313	0.04	0	6	6	6	21.4	0.48	0.39	0	0.9	1.3	1.24	1.4	184	95	26	0.72	0.42	0.143	2.5	302	124	2	53	0	0.002
11519040	Strawberry milk, NFS	1204	Flavored milk, reduced fat	52	3.33	5.35	5.29	0	1.9	1.111	0.404	0.059	8	81	81	0	3	0	0	0	0.058	0.139	0.11	0.059	0	2	2	2	18	0.55	0	0.2	1.1	0.03	0	0.2	128	102	12	0	0.43	0.001	1.8	157	40	0	0	0	0.043
11519050	Strawberry milk, whole	1202	Flavored milk, whole	85	3.04	11.82	11.68	0	2.97	1.719	0.636	0.1	11	29	30	0	6	0	0	0	0.052	0.136	0.103	0.057	0	0	0	0	16.5	0.5	0	0	1	0.05	0	0.3	114	94	11	0.03	0.38	0.001	1.8	139	38	0	0	0	0.062
11519105	Strawberry milk, reduced fat	1204	Flavored milk, reduced fat	71	3.15	10.71	10.46	0	1.8	1.042	0.375	0.054	8	78	78	0	3	0	0	0	0.056	0.135	0.11	0.057	0	2	2	2	17.1	0.52	0	0.2	1	0.03	0	0.2	118	97	11	0.03	0.4	0.001	1.7	150	39	0	0	0	0.038
11519200	Strawberry milk, low fat	1206	Flavored milk, lowfat	69	3.13	12.3	11.82	0	0.89	0.525	0.194	0.03	5	54	54	0	1	0	0	0	0.053	0.138	0.11	0.056	0	2	2	2	16.1	0.56	0	0	1	0.02	0	0.1	117	96	11	0.03	0.4	0.001	2	147	39	0	0	0	0.02
11519205	Strawberry milk, fat free	1208	Flavored milk, nonfat	61	3.18	12.03	11.9	0	0.09	0.045	0.016	0.006	3	59	59	0	2	0	0	0	0.052	0.129	0.115	0.054	0	2	2	2	16.8	0.54	0	0	1	0	0	0	122	99	12	0.03	0.42	0.002	1.9	155	41	0	0	0	0.003
11519210	Strawberry milk, reduced sugar	1206	Flavored milk, lowfat	50	3.31	7.08	6.86	0	0.94	0.557	0.206	0.031	5	57	57	0	1	0	0	0	0.056	0.138	0.111	0.059	0	2	2	2	17.1	0.6	0	0	1.1	0.02	0	0.1	124	101	12	0	0.42	0.001	2.1	156	38	0	0	0	0.022
11519215	Strawberry milk, non-dairy	1404	Milk substitutes	63	1.39	12.2	11.12	0.2	1.13	0.13	0.438	0.503	0	65	65	0	1	0	0	0	0.014	0.098	0.233	0.014	0	5	5	5	12.3	0.39	0.39	0	1	1.3	1.25	1.4	139	24	10	0.35	0.15	0.085	1.2	87	57	0	0	0	0
11526000	Milk, malted	1204	Flavored milk, reduced fat	64	3.2	8.67	7.82	0	1.91	1.114	0.408	0.062	8	115	115	0	4	0	0	0	0.113	0.131	0.89	0.136	0	1	1	1	17.2	0.54	0	2.4	1.4	0.56	0.53	0.2	159	98	21	0.71	1	0.079	1.8	150	60	0	0	0	0.041
11531000	Eggnog	1402	Milk shakes and other dairy drinks	88	4.55	8.05	8.05	0	4.19	2.591	1.302	0.198	59	58	59	0	7	0	0	54	0.034	0.19	0.105	0.05	0	1	1	1	52.2	0.45	0	1.5	1.2	0.21	0	0.3	130	109	19	0.2	0.46	0.013	4.2	165	54	0	0	0	0.129
11541110	Milk shake, home recipe, chocolate	1402	Milk shakes and other dairy drinks	119	3.48	13.55	12.57	0.5	6.14	3.725	1.64	0.222	20	63	64	0	12	0	0	0	0.051	0.159	0.151	0.059	0	6	6	6	19.6	0.45	0	0.3	0.8	0.14	0	0.3	118	103	18	0.35	0.47	0.052	2.1	187	52	1	23	0	0.17
11541120	Milk shake, home recipe, flavors other than chocolate	1402	Milk shakes and other dairy drinks	112	3.36	11.41	10.66	0.2	5.98	3.616	1.5	0.231	23	61	63	0	11	0	0	0	0.051	0.174	0.109	0.056	0	2	2	2	20.7	0.49	0	0.2	0.8	0.14	0	0.3	125	102	13	0.03	0.51	0.009	1.9	167	53	0	0	0	0.171
11541130	Milk shake, home recipe, chocolate, light	1402	Milk shakes and other dairy drinks	97	3.99	12.93	12.42	0.3	3.31	2.007	0.907	0.111	14	59	63	0	52	0	0	0	0.044	0.136	0.118	0.046	0	3	3	3	18.2	0.43	0	0.5	0.7	0.09	0	0.3	138	95	15	0.26	0.43	0.04	2.1	163	51	1	26	0	0.099
11541135	Milk shake, home recipe, flavors other than chocolate, light	1402	Milk shakes and other dairy drinks	92	3.88	13.84	11.07	0.1	2.33	1.408	0.591	0.099	13	83	83	0	6	0	0	0	0.056	0.181	0.121	0.055	0	3	3	3	20.5	0.56	0	0.4	0.7	0.06	0	0.2	138	103	13	0.07	0.54	0.007	2.1	176	51	0	0	0	0.064
11541400	Milk shake with malt	1402	Milk shakes and other dairy drinks	124	3.77	13.66	12.04	0.2	6.11	3.659	1.525	0.276	23	61	63	0	11	0	0	0	0.068	0.202	0.302	0.07	0	3	3	3	22.1	0.5	0	0.3	0.8	0.15	0	0.5	131	112	16	0.06	0.53	0.016	2.4	190	66	0	0	0	0.173
11542100	Milk shake, fast food, chocolate	1402	Milk shakes and other dairy drinks	150	3.7	20.36	13.39	1.6	6.66	4.044	1.841	0.318	23	89	89	0	0	0	0	1	0.027	0.652	0.252	0.061	0	1	1	1	27	0.22	0	0	0	0.25	0	0.4	115	111	23	0.73	0.7	0.177	3.4	193	80	5	41	0	0.194
11542200	Milk shake, fast food, flavors other than chocolate	1402	Milk shakes and other dairy drinks	148	3.37	19.59	13.63	0.9	6.52	3.962	1.785	0.316	23	91	91	0	0	0	0	0	0.026	0.66	0.213	0.06	0	0	0	0	27.3	0.22	0	0	0	0.25	0	0.4	115	98	13	0.46	0.57	0.103	3.2	166	81	0	0	0	0.198
11543000	Milk shake, bottled, chocolate	1402	Milk shakes and other dairy drinks	150	3.7	20.36	13.39	1.6	6.66	4.044	1.841	0.318	23	89	89	0	0	0	0	1	0.027	0.652	0.252	0.061	0	1	1	1	27	0.22	0	0	0	0.25	0	0.4	115	111	23	0.73	0.7	0.177	3.4	193	80	5	41	0	0.194
11543010	Milk shake, bottled, flavors other than chocolate	1402	Milk shakes and other dairy drinks	148	3.37	19.59	13.63	0.9	6.52	3.962	1.785	0.316	23	91	91	0	0	0	0	0	0.026	0.66	0.213	0.06	0	0	0	0	27.3	0.22	0	0	0	0.25	0	0.4	115	98	13	0.46	0.57	0.103	3.2	166	81	0	0	0	0.198
11551050	Licuado or Batido	7220	Smoothies and grain drinks	71	2.4	13.1	10.86	0.7	1.38	0.758	0.281	0.076	5	37	38	4	8	0	0	8	0.045	0.104	0.242	0.109	0	8	8	8	13.9	0.35	0	9.9	0.7	0.08	0	0.5	83	72	14	0.11	0.32	0.022	1.5	184	25	0	0	0	0.027
11553100	Fruit smoothie, NFS	7220	Smoothies and grain drinks	63	2.4	11.65	8.23	1.2	1.07	0.57	0.236	0.094	4	19	20	3	14	0	0	19	0.039	0.11	0.311	0.092	0	10	10	10	11.8	0.28	0	9	0.6	0.16	0	3.3	81	68	14	0.22	0.37	0.03	1.6	180	28	0	0	0	0.022
11553110	Fruit smoothie, with whole fruit and dairy	7220	Smoothies and grain drinks	63	2.4	11.66	8.23	1.2	1.07	0.57	0.236	0.094	4	19	20	3	14	0	0	19	0.039	0.11	0.311	0.092	0	10	10	10	11.8	0.28	0	9	0.6	0.16	0	3.3	81	68	14	0.22	0.37	0.03	1.6	180	28	0	0	0	0.022
11553120	Fruit smoothie, with whole fruit and dairy, added protein	7220	Smoothies and grain drinks	77	7.38	9.71	7.14	1.1	1.21	0.649	0.26	0.11	5	21	22	0	12	0	0	17	0.077	0.236	0.312	0.085	0	10	10	10	25.5	0.46	0	8.4	0.7	0.16	0	3.5	116	154	23	0.28	0.77	0.025	3.3	174	40	0	0	0	0.026
11553130	Fruit smoothie juice drink, with dairy	7220	Smoothies and grain drinks	65	0.86	15.05	12.68	0.9	0.14	0	0.049	0.052	1	1	2	5	7	0	0	17	0.023	0.028	0.217	0.108	0	8	8	8	4	0	0	5.2	0	0.03	0	0.3	20	11	11	0.14	0.09	0.038	0.3	131	14	0	0	0	0
11560000	Chocolate milk drink	1402	Milk shakes and other dairy drinks	49	0.64	10.68	8.68	0.6	0.4	0.31	0.049	0.009	0	60	60	0	0	0	0	1	0.01	0.051	0.106	0.011	0	1	1	1	3.3	0.06	0	2	1.3	0.01	0	0.1	100	24	11	0.33	0.16	0.074	0.7	79	91	1	50	0	0.005
11710000	Infant formula, NFS	9402	Formula, ready-to-feed	66	1.38	7.12	7.12	0	3.56	1.342	1.305	0.739	1	59	59	0	0	0	0	0	0.06	0.096	0.67	0.04	10	0	17	10	15.4	0.18	0.18	7	1	0.78	0.78	5.6	54	28	6	1.19	0.59	0.063	1.7	70	20	0	0	0	0
11710050	Infant formula, NS as to form (Similac Expert Care Alimentum)	9402	Formula, ready-to-feed	67	1.8	6.77	4.4	0	3.63	1.838	0.294	1.126	1	59	59	0	0	0	0	0	0.039	0.059	0.885	0.039	10	0	17	10	8	0.3	0.3	5.9	0.7	1.32	1.32	9.8	69	49	5	1.18	0.49	0.049	1.2	77	29	0	0	0	0
11710051	Infant formula, ready-to-feed (Similac Expert Care Alimentum)	9402	Formula, ready-to-feed	67	1.8	6.77	4.4	0	3.63	1.838	0.294	1.126	1	59	59	0	0	0	0	0	0.039	0.059	0.885	0.039	10	0	17	10	8	0.3	0.3	5.9	0.7	1.32	1.32	9.8	69	49	5	1.18	0.49	0.049	1.2	77	29	0	0	0	0
11710053	Infant formula, powder, made with water, NFS (Similac Expert Care Alimentum)	9404	Formula, prepared from powder	67	1.8	6.77	4.4	0	3.63	1.838	0.294	1.126	1	59	59	0	0	0	0	0	0.039	0.059	0.885	0.039	10	0	17	10	8	0.3	0.3	5.9	0.7	1.32	1.32	9.8	69	49	5	1.18	0.49	0.049	1.2	77	29	0	0	0	0
11710054	Infant formula, powder, made with tap water (Similac Expert Care Alimentum)	9404	Formula, prepared from powder	67	1.8	6.77	4.4	0	3.63	1.838	0.294	1.126	1	59	59	0	0	0	0	0	0.039	0.059	0.885	0.039	10	0	17	10	8	0.3	0.3	5.9	0.7	1.32	1.32	9.8	69	49	5	1.18	0.49	0.049	1.2	77	29	0	0	0	0
11710055	Infant formula, powder, made with plain bottled water (Similac Expert Care Alimentum)	9404	Formula, prepared from powder	67	1.8	6.77	4.4	0	3.63	1.838	0.294	1.126	1	59	59	0	0	0	0	0	0.039	0.059	0.885	0.039	10	0	17	10	8	0.3	0.3	5.9	0.7	1.32	1.32	9.8	69	49	5	1.18	0.49	0.049	1.2	77	29	0	0	0	0
11710056	Infant formula, powder, made with baby water (Similac Expert Care Alimentum)	9404	Formula, prepared from powder	67	1.8	6.77	4.4	0	3.63	1.838	0.294	1.126	1	59	59	0	0	0	0	0	0.039	0.059	0.885	0.039	10	0	17	10	8	0.3	0.3	5.9	0.7	1.32	1.32	9.8	69	49	5	1.18	0.49	0.049	1.2	77	29	0	0	0	0
11710350	Infant formula, NS as to form (Similac Advance)	9402	Formula, ready-to-feed	66	1.37	6.87	6.87	0	3.62	1.24	1.317	0.803	2	59	59	0	0	0	0	0	0.066	0.099	0.693	0.04	10	0	17	10	15.1	0.17	0.17	5.9	1	0.66	0.66	5.3	54	28	5	1.19	0.5	0.068	1.5	69	19	0	0	0	0
11710351	Infant formula, ready-to-feed (Similac Advance)	9402	Formula, ready-to-feed	66	1.37	6.87	6.87	0	3.62	1.24	1.317	0.803	2	59	59	0	0	0	0	0	0.066	0.099	0.693	0.04	10	0	17	10	15.1	0.17	0.17	5.9	1	0.66	0.66	5.3	54	28	5	1.19	0.5	0.068	1.5	69	19	0	0	0	0
11710352	Infant formula, liquid concentrate, made with water, NFS (Similac Advance)	9406	Formula, prepared from concentrate	66	1.37	6.87	6.87	0	3.62	1.24	1.317	0.803	2	59	59	0	0	0	0	0	0.066	0.099	0.693	0.04	10	0	17	10	15.1	0.17	0.17	5.9	1	0.66	0.66	5.3	54	28	5	1.19	0.5	0.068	1.5	69	19	0	0	0	0
11710353	Infant formula, powder, made with water, NFS (Similac Advance)	9404	Formula, prepared from powder	66	1.37	6.87	6.87	0	3.62	1.24	1.317	0.803	2	59	59	0	0	0	0	0	0.066	0.099	0.693	0.04	10	0	17	10	15.1	0.17	0.17	5.9	1	0.66	0.66	5.3	54	28	5	1.19	0.5	0.068	1.5	69	19	0	0	0	0
11710354	Infant formula, liquid concentrate, made with tap water (Similac Advance)	9406	Formula, prepared from concentrate	66	1.37	6.87	6.87	0	3.62	1.24	1.317	0.803	2	59	59	0	0	0	0	0	0.066	0.099	0.693	0.04	10	0	17	10	15.1	0.17	0.17	5.9	1	0.66	0.66	5.3	54	28	5	1.19	0.5	0.068	1.5	69	19	0	0	0	0
11710355	Infant formula, liquid concentrate, made with plain bottled water (Similac Advance)	9406	Formula, prepared from concentrate	66	1.37	6.87	6.87	0	3.62	1.24	1.317	0.803	2	59	59	0	0	0	0	0	0.066	0.099	0.693	0.04	10	0	17	10	15.1	0.17	0.17	5.9	1	0.66	0.66	5.3	60	28	6	1.19	0.5	0.066	1.5	69	18	0	0	0	0
11710356	Infant formula, liquid concentrate, made with baby water (Similac Advance)	9406	Formula, prepared from concentrate	66	1.37	6.87	6.87	0	3.62	1.24	1.317	0.803	2	59	59	0	0	0	0	0	0.066	0.099	0.693	0.04	10	0	17	10	15.1	0.17	0.17	5.9	1	0.66	0.66	5.3	51	28	4	1.19	0.5	0.059	1.5	69	16	0	0	0	0
11710357	Infant formula, powder, made with tap water (Similac Advance)	9404	Formula, prepared from powder	66	1.37	6.87	6.87	0	3.62	1.24	1.317	0.803	2	59	59	0	0	0	0	0	0.066	0.099	0.693	0.04	10	0	17	10	15.1	0.17	0.17	5.9	1	0.66	0.66	5.3	54	28	5	1.19	0.5	0.068	1.5	69	19	0	0	0	0
11710358	Infant formula, powder, made with plain bottled water (Similac Advance)	9404	Formula, prepared from powder	66	1.37	6.87	6.87	0	3.62	1.24	1.317	0.803	2	59	59	0	0	0	0	0	0.066	0.099	0.693	0.04	10	0	17	10	15.1	0.17	0.17	5.9	1	0.66	0.66	5.3	60	28	6	1.19	0.5	0.066	1.5	69	18	0	0	0	0
11710359	Infant formula, powder, made with baby water (Similac Advance)	9404	Formula, prepared from powder	66	1.37	6.87	6.87	0	3.62	1.24	1.317	0.803	2	59	59	0	0	0	0	0	0.066	0.099	0.693	0.04	10	0	17	10	15.1	0.17	0.17	5.9	1	0.66	0.66	5.3	51	28	4	1.19	0.5	0.059	1.5	69	16	0	0	0	0
11710360	Infant formula, NS as to form (Similac Advance Organic)	9402	Formula, ready-to-feed	66	1.37	6.87	6.87	0	3.62	1.24	1.317	0.803	2	59	59	0	0	0	0	0	0.066	0.099	0.693	0.04	10	0	17	10	15.1	0.17	0.17	5.9	1	0.66	0.66	5.3	54	28	5	1.19	0.5	0.068	1.5	69	19	0	0	0	0
11710361	Infant formula, ready-to-feed (Similac Advance Organic)	9402	Formula, ready-to-feed	66	1.37	6.87	6.87	0	3.62	1.24	1.317	0.803	2	59	59	0	0	0	0	0	0.066	0.099	0.693	0.04	10	0	17	10	15.1	0.17	0.17	5.9	1	0.66	0.66	5.3	54	28	5	1.19	0.5	0.068	1.5	69	19	0	0	0	0
11710363	Infant formula, powder, made with water, NFS (Similac Advance Organic)	9404	Formula, prepared from powder	66	1.37	6.87	6.87	0	3.62	1.24	1.317	0.803	2	59	59	0	0	0	0	0	0.066	0.099	0.693	0.04	10	0	17	10	15.1	0.17	0.17	5.9	1	0.66	0.66	5.3	54	28	5	1.19	0.5	0.068	1.5	69	19	0	0	0	0
11710367	Infant formula, powder, made with tap water (Similac Advance Organic)	9404	Formula, prepared from powder	66	1.37	6.87	6.87	0	3.62	1.24	1.317	0.803	2	59	59	0	0	0	0	0	0.066	0.099	0.693	0.04	10	0	17	10	15.1	0.17	0.17	5.9	1	0.66	0.66	5.3	54	28	5	1.19	0.5	0.068	1.5	69	19	0	0	0	0
11710368	Infant formula, powder, made with plain bottled water (Similac Advance Organic)	9404	Formula, prepared from powder	66	1.37	6.87	6.87	0	3.62	1.24	1.317	0.803	2	59	59	0	0	0	0	0	0.066	0.099	0.693	0.04	10	0	17	10	15.1	0.17	0.17	5.9	1	0.66	0.66	5.3	60	28	6	1.19	0.5	0.066	1.5	69	18	0	0	0	0
11710369	Infant formula, powder, made with baby water (Similac Advance Organic)	9404	Formula, prepared from powder	66	1.37	6.87	6.87	0	3.62	1.24	1.317	0.803	2	59	59	0	0	0	0	0	0.066	0.099	0.693	0.04	10	0	17	10	15.1	0.17	0.17	5.9	1	0.66	0.66	5.3	51	28	4	1.19	0.5	0.059	1.5	69	16	0	0	0	0
11710370	Infant formula, NS as to form (Similac Sensitive)	9402	Formula, ready-to-feed	65	1.4	6.99	6.99	0	3.53	2.298	0.363	0.787	2	59	59	0	0	0	0	0	0.065	0.098	0.686	0.04	9	0	16	9	15.1	0.16	0.16	5.7	1.2	0.89	0.89	5.2	57	37	5	1.17	0.5	0.065	1.1	70	23	0	0	0	0
11710371	Infant formula, ready-to-feed (Similac Sensitive)	9402	Formula, ready-to-feed	65	1.4	6.99	6.99	0	3.53	2.298	0.363	0.787	2	59	59	0	0	0	0	0	0.065	0.098	0.686	0.04	9	0	16	9	15.1	0.16	0.16	5.7	1.2	0.89	0.89	5.2	57	37	5	1.17	0.5	0.065	1.1	70	23	0	0	0	0
11710372	Infant formula, liquid concentrate, made with water, NFS (Similac Sensitive)	9406	Formula, prepared from concentrate	65	1.4	6.99	6.99	0	3.53	2.298	0.363	0.787	2	59	59	0	0	0	0	0	0.065	0.098	0.686	0.04	9	0	16	9	15.1	0.16	0.16	5.7	1.2	0.89	0.89	5.2	57	37	5	1.17	0.5	0.065	1.1	70	23	0	0	0	0
11710373	Infant formula, powder, made with water, NFS (Similac Sensitive)	9404	Formula, prepared from powder	65	1.4	6.99	6.99	0	3.53	2.298	0.363	0.787	2	59	59	0	0	0	0	0	0.065	0.098	0.686	0.04	9	0	16	9	15.1	0.16	0.16	5.7	1.2	0.89	0.89	5.2	57	37	5	1.17	0.5	0.065	1.1	70	23	0	0	0	0
11710374	Infant formula, liquid concentrate, made with tap water (Similac Sensitive)	9406	Formula, prepared from concentrate	65	1.4	6.99	6.99	0	3.53	2.298	0.363	0.787	2	59	59	0	0	0	0	0	0.065	0.098	0.686	0.04	9	0	16	9	15.1	0.16	0.16	5.7	1.2	0.89	0.89	5.2	57	37	5	1.17	0.5	0.065	1.1	70	23	0	0	0	0
11710375	Infant formula, liquid concentrate, made with plain bottled water (Similac Sensitive)	9406	Formula, prepared from concentrate	65	1.4	6.99	6.99	0	3.53	2.298	0.363	0.787	2	59	59	0	0	0	0	0	0.065	0.098	0.686	0.04	9	0	16	9	15.1	0.16	0.16	5.7	1.2	0.89	0.89	5.2	63	37	6	1.17	0.49	0.063	1.1	70	22	0	0	0	0
11710376	Infant formula, liquid concentrate, made with baby water (Similac Sensitive)	9406	Formula, prepared from concentrate	65	1.4	6.99	6.99	0	3.53	2.298	0.363	0.787	2	59	59	0	0	0	0	0	0.065	0.098	0.686	0.04	9	0	16	9	15.1	0.16	0.16	5.7	1.2	0.89	0.89	5.2	55	37	4	1.17	0.49	0.057	1.1	70	20	0	0	0	0
11710377	Infant formula, powder, made with tap water (Similac Sensitive)	9404	Formula, prepared from powder	65	1.4	6.99	6.99	0	3.53	2.298	0.363	0.787	2	59	59	0	0	0	0	0	0.065	0.098	0.686	0.04	9	0	16	9	15.1	0.16	0.16	5.7	1.2	0.89	0.89	5.2	57	37	5	1.17	0.5	0.065	1.1	70	23	0	0	0	0
11710378	Infant formula, powder, made with plain bottled water (Similac Sensitive)	9404	Formula, prepared from powder	65	1.4	6.99	6.99	0	3.53	2.298	0.363	0.787	2	59	59	0	0	0	0	0	0.065	0.098	0.686	0.04	9	0	16	9	15.1	0.16	0.16	5.7	1.2	0.89	0.89	5.2	63	37	6	1.17	0.49	0.063	1.1	70	22	0	0	0	0
11710379	Infant formula, powder, made with baby water (Similac Sensitive)	9404	Formula, prepared from powder	65	1.4	6.99	6.99	0	3.53	2.298	0.363	0.787	2	59	59	0	0	0	0	0	0.065	0.098	0.686	0.04	9	0	16	9	15.1	0.16	0.16	5.7	1.2	0.89	0.89	5.2	55	37	4	1.17	0.49	0.057	1.1	70	20	0	0	0	0
11710380	Infant formula, NS as to form (Similac for Spit-Up)	9402	Formula, ready-to-feed	65	1.38	6.9	6.9	0	3.48	2.263	0.358	0.781	0	59	59	0	0	0	0	0	0.065	0.097	0.677	0.039	10	0	16	10	15.1	0.16	0.16	5.8	1	0.87	0.87	5.1	57	36	5	1.17	0.49	0.067	1.2	69	23	0	0	0	0
11710381	Infant formula, ready-to-feed (Similac for Spit-Up)	9402	Formula, ready-to-feed	65	1.38	6.9	6.9	0	3.48	2.263	0.358	0.781	0	59	59	0	0	0	0	0	0.065	0.097	0.677	0.039	10	0	16	10	15.1	0.16	0.16	5.8	1	0.87	0.87	5.1	57	36	5	1.17	0.49	0.067	1.2	69	23	0	0	0	0
11710383	Infant formula, powder, made with water, NFS (Similac for Spit-Up)	9404	Formula, prepared from powder	65	1.38	6.9	6.9	0	3.48	2.263	0.358	0.781	0	59	59	0	0	0	0	0	0.065	0.097	0.677	0.039	10	0	16	10	15.1	0.16	0.16	5.8	1	0.87	0.87	5.1	57	36	5	1.17	0.49	0.067	1.2	69	23	0	0	0	0
11710470	Infant formula, NS as to form (Similac Expert Care NeoSure)	9402	Formula, ready-to-feed	73	2.01	7.22	7.26	0	3.95	1.377	1.464	0.929	2	99	99	0	0	0	0	0	0.158	0.108	1.401	0.072	18	0	30	18	11.5	0.29	0.29	10.8	1.3	1.16	1.16	7.9	78	45	7	1.29	0.87	0.095	1.6	102	27	0	0	0	0
11710471	Infant formula, ready-to-feed (Similac Expert Care NeoSure)	9402	Formula, ready-to-feed	73	2.01	7.22	7.26	0	3.95	1.377	1.464	0.929	2	99	99	0	0	0	0	0	0.158	0.108	1.401	0.072	18	0	30	18	11.5	0.29	0.29	10.8	1.3	1.16	1.16	7.9	78	45	7	1.29	0.87	0.095	1.6	102	27	0	0	0	0
11710473	Infant formula, powder, made with water, NFS (Similac Expert Care NeoSure)	9404	Formula, prepared from powder	73	2.01	7.22	7.26	0	3.95	1.377	1.464	0.929	2	99	99	0	0	0	0	0	0.158	0.108	1.401	0.072	18	0	30	18	11.5	0.29	0.29	10.8	1.3	1.16	1.16	7.9	78	45	7	1.29	0.87	0.095	1.6	102	27	0	0	0	0
11710477	Infant formula, powder, made with tap water (Similac Expert Care NeoSure)	9404	Formula, prepared from powder	73	2.01	7.22	7.26	0	3.95	1.377	1.464	0.929	2	99	99	0	0	0	0	0	0.158	0.108	1.401	0.072	18	0	30	18	11.5	0.29	0.29	10.8	1.3	1.16	1.16	7.9	78	45	7	1.29	0.87	0.095	1.6	102	27	0	0	0	0
11710478	Infant formula, powder, made with plain bottled water (Similac Expert Care NeoSure)	9404	Formula, prepared from powder	73	2.01	7.22	7.26	0	3.95	1.377	1.464	0.929	2	99	99	0	0	0	0	0	0.158	0.108	1.401	0.072	18	0	30	18	11.5	0.29	0.29	10.8	1.3	1.16	1.16	7.9	84	45	8	1.29	0.86	0.092	1.6	102	25	0	0	0	0
11710479	Infant formula, powder, made with baby water (Similac Expert Care NeoSure)	9404	Formula, prepared from powder	73	2.01	7.22	7.26	0	3.95	1.377	1.464	0.929	2	99	99	0	0	0	0	0	0.158	0.108	1.401	0.072	18	0	30	18	11.5	0.29	0.29	10.8	1.3	1.16	1.16	7.9	75	45	6	1.29	0.86	0.086	1.6	102	24	0	0	0	0
11710480	Infant formula, NS as to form (Similac Go and Grow)	9402	Formula, ready-to-feed	66	1.98	6.73	6.73	0	3.56	1.473	1.318	0.688	0	60	60	0	0	0	0	0	0.066	0.099	0.693	0.04	10	0	17	10	10.6	0.2	0.2	7.9	1	1.33	1.33	5.3	131	86	7	1.31	0.5	0.068	1.2	99	23	0	0	0	0
11710481	Infant formula, powder, made with water, NFS (Similac Go and Grow)	9404	Formula, prepared from powder	66	1.98	6.73	6.73	0	3.56	1.473	1.318	0.688	0	60	60	0	0	0	0	0	0.066	0.099	0.693	0.04	10	0	17	10	10.6	0.2	0.2	7.9	1	1.33	1.33	5.3	131	86	7	1.31	0.5	0.068	1.2	99	23	0	0	0	0
11710620	Infant formula, NS as to form (Enfamil Newborn)	9402	Formula, ready-to-feed	66	1.38	7.39	7.39	0	3.48	1.001	0.896	0.467	0	60	60	0	0	0	0	0	0.053	0.092	0.657	0.039	11	0	18	11	15.7	0.2	0.2	7.9	1.2	0.63	0.63	5.9	51	28	5	1.18	0.66	0.049	1.8	71	18	0	0	0	0
11710621	Infant formula, ready-to-feed (Enfamil Newborn)	9402	Formula, ready-to-feed	66	1.38	7.39	7.39	0	3.48	1.001	0.896	0.467	0	60	60	0	0	0	0	0	0.053	0.092	0.657	0.039	11	0	18	11	15.7	0.2	0.2	7.9	1.2	0.63	0.63	5.9	51	28	5	1.18	0.66	0.049	1.8	71	18	0	0	0	0
11710626	Infant formula, powder, made with water, NFS (Enfamil Newborn)	9404	Formula, prepared from powder	66	1.38	7.39	7.39	0	3.48	1.001	0.896	0.467	0	60	60	0	0	0	0	0	0.053	0.092	0.657	0.039	11	0	18	11	15.7	0.2	0.2	7.9	1.2	0.63	0.63	5.9	51	28	5	1.18	0.66	0.049	1.8	71	18	0	0	0	0
11710627	Infant formula, powder, made with tap water (Enfamil Newborn)	9404	Formula, prepared from powder	66	1.38	7.39	7.39	0	3.48	1.001	0.896	0.467	0	60	60	0	0	0	0	0	0.053	0.092	0.657	0.039	11	0	18	11	15.7	0.2	0.2	7.9	1.2	0.63	0.63	5.9	51	28	5	1.18	0.66	0.049	1.8	71	18	0	0	0	0
11710628	Infant formula, powder, made with plain bottled water (Enfamil Newborn)	9404	Formula, prepared from powder	66	1.38	7.39	7.39	0	3.48	1.001	0.896	0.467	0	60	60	0	0	0	0	0	0.053	0.092	0.657	0.039	11	0	18	11	15.7	0.2	0.2	7.9	1.2	0.63	0.63	5.9	51	28	5	1.18	0.66	0.049	1.8	71	18	0	0	0	0
11710629	Infant formula, powder, made with baby water (Enfamil Newborn)	9404	Formula, prepared from powder	66	1.38	7.39	7.39	0	3.48	1.001	0.896	0.467	0	60	60	0	0	0	0	0	0.053	0.092	0.657	0.039	11	0	18	11	15.7	0.2	0.2	7.9	1.2	0.63	0.63	5.9	51	28	5	1.18	0.66	0.049	1.8	71	18	0	0	0	0
11710630	Infant formula, NS as to form (Enfamil Infant)	9402	Formula, ready-to-feed	66	1.4	7.38	7.38	0	3.49	1.444	1.292	0.675	0	59	59	0	0	0	0	0	0.053	0.093	0.647	0.04	10	0	18	10	15.7	0.2	0.2	8	1	0.89	0.89	6	53	28	6	1.19	0.67	0.058	1.9	71	21	0	0	0	0
11710631	Infant formula, ready-to-feed (Enfamil Infant)	9402	Formula, ready-to-feed	66	1.4	7.38	7.38	0	3.49	1.444	1.292	0.675	0	59	59	0	0	0	0	0	0.053	0.093	0.647	0.04	10	0	18	10	15.7	0.2	0.2	8	1	0.89	0.89	6	53	28	6	1.19	0.67	0.058	1.9	71	21	0	0	0	0
11710632	Infant formula, liquid concentrate, made with water, NFS (Enfamil Infant)	9406	Formula, prepared from concentrate	66	1.4	7.38	7.38	0	3.49	1.444	1.292	0.675	0	59	59	0	0	0	0	0	0.053	0.093	0.647	0.04	10	0	18	10	15.7	0.2	0.2	8	1	0.89	0.89	6	53	28	6	1.19	0.67	0.058	1.9	71	21	0	0	0	0
11710633	Infant formula, liquid concentrate, made with tap water (Enfamil Infant)	9406	Formula, prepared from concentrate	66	1.4	7.38	7.38	0	3.49	1.444	1.292	0.675	0	59	59	0	0	0	0	0	0.053	0.093	0.647	0.04	10	0	18	10	15.7	0.2	0.2	8	1	0.89	0.89	6	53	28	6	1.19	0.67	0.058	1.9	71	21	0	0	0	0
11710634	Infant formula, liquid concentrate, made with plain bottled water (Enfamil Infant)	9406	Formula, prepared from concentrate	66	1.4	7.38	7.38	0	3.49	1.444	1.292	0.675	0	59	59	0	0	0	0	0	0.053	0.093	0.647	0.04	10	0	18	10	15.7	0.2	0.2	8	1	0.89	0.89	6	59	28	7	1.19	0.66	0.055	1.9	71	20	0	0	0	0
11710635	Infant formula, liquid concentrate, made with baby water (Enfamil Infant)	9406	Formula, prepared from concentrate	66	1.4	7.38	7.38	0	3.49	1.444	1.292	0.675	0	59	59	0	0	0	0	0	0.053	0.093	0.647	0.04	10	0	18	10	15.7	0.2	0.2	8	1	0.89	0.89	6	50	28	5	1.19	0.66	0.049	1.9	71	18	0	0	0	0
11710636	Infant formula, powder, made with water, NFS (Enfamil Infant)	9404	Formula, prepared from powder	66	1.4	7.38	7.38	0	3.49	1.444	1.292	0.675	0	59	59	0	0	0	0	0	0.053	0.093	0.647	0.04	10	0	18	10	15.7	0.2	0.2	8	1	0.89	0.89	6	53	28	6	1.19	0.67	0.058	1.9	71	21	0	0	0	0
11710637	Infant formula, powder, made with tap water (Enfamil Infant)	9404	Formula, prepared from powder	66	1.4	7.38	7.38	0	3.49	1.444	1.292	0.675	0	59	59	0	0	0	0	0	0.053	0.093	0.647	0.04	10	0	18	10	15.7	0.2	0.2	8	1	0.89	0.89	6	53	28	6	1.19	0.67	0.058	1.9	71	21	0	0	0	0
11710638	Infant formula, powder, made with plain bottled water (Enfamil Infant)	9404	Formula, prepared from powder	66	1.4	7.38	7.38	0	3.49	1.444	1.292	0.675	0	59	59	0	0	0	0	0	0.053	0.093	0.647	0.04	10	0	18	10	15.7	0.2	0.2	8	1	0.89	0.89	6	59	28	7	1.19	0.66	0.055	1.9	71	20	0	0	0	0
11710639	Infant formula, powder, made with baby water (Enfamil Infant)	9404	Formula, prepared from powder	66	1.4	7.38	7.38	0	3.49	1.444	1.292	0.675	0	59	59	0	0	0	0	0	0.053	0.093	0.647	0.04	10	0	18	10	15.7	0.2	0.2	8	1	0.89	0.89	6	50	28	5	1.19	0.66	0.049	1.9	71	18	0	0	0	0
11710660	Infant formula, NS as to form (Enfamil A.R.)	9402	Formula, ready-to-feed	65	1.6	7.43	7.25	0	3.24	1.359	1.113	0.608	0	58	58	0	0	0	0	0	0.053	0.092	0.658	0.04	10	0	18	10	15.4	0.2	0.2	7.8	1	0.58	0.58	5.8	53	34	6	1.18	0.67	0.058	1.8	70	29	0	0	0	0
11710661	Infant formula, ready-to-feed (Enfamil A.R.)	9402	Formula, ready-to-feed	65	1.6	7.43	7.25	0	3.24	1.359	1.113	0.608	0	58	58	0	0	0	0	0	0.053	0.092	0.658	0.04	10	0	18	10	15.4	0.2	0.2	7.8	1	0.58	0.58	5.8	53	34	6	1.18	0.67	0.058	1.8	70	29	0	0	0	0
11710663	Infant formula, powder, made with water, NFS (Enfamil A.R.)	9404	Formula, prepared from powder	65	1.6	7.43	7.25	0	3.24	1.359	1.113	0.608	0	58	58	0	0	0	0	0	0.053	0.092	0.658	0.04	10	0	18	10	15.4	0.2	0.2	7.8	1	0.58	0.58	5.8	53	34	6	1.18	0.67	0.058	1.8	70	29	0	0	0	0
11710664	Infant formula, powder, made with tap water (Enfamil A.R.)	9404	Formula, prepared from powder	65	1.6	7.43	7.25	0	3.24	1.359	1.113	0.608	0	58	58	0	0	0	0	0	0.053	0.092	0.658	0.04	10	0	18	10	15.4	0.2	0.2	7.8	1	0.58	0.58	5.8	53	34	6	1.18	0.67	0.058	1.8	70	29	0	0	0	0
11710665	Infant formula, NS as to form (Enfamil EnfaCare)	9402	Formula, ready-to-feed	71	2	7.4	7.4	0	3.8	1.578	1.33	0.862	1	58	58	0	0	0	0	0	0.141	0.141	1.423	0.071	19	0	31	19	17.3	0.21	0.21	11.3	1.4	1.32	1.32	5.7	86	47	6	1.28	0.88	0.086	2	75	25	0	0	0	0
11710666	Infant formula, ready-to-feed (Enfamil EnfaCare)	9402	Formula, ready-to-feed	71	2	7.4	7.4	0	3.8	1.578	1.33	0.862	1	58	58	0	0	0	0	0	0.141	0.141	1.423	0.071	19	0	31	19	17.3	0.21	0.21	11.3	1.4	1.32	1.32	5.7	86	47	6	1.28	0.88	0.086	2	75	25	0	0	0	0
11710667	Infant formula, powder, made with water, NFS (Enfamil EnfaCare)	9404	Formula, prepared from powder	71	2	7.4	7.4	0	3.8	1.578	1.33	0.862	1	58	58	0	0	0	0	0	0.141	0.141	1.423	0.071	19	0	31	19	17.3	0.21	0.21	11.3	1.4	1.32	1.32	5.7	86	47	6	1.28	0.88	0.086	2	75	25	0	0	0	0
11710668	Infant formula, powder, made with plain bottled water (Enfamil A.R.)	9404	Formula, prepared from powder	65	1.6	7.43	7.25	0	3.24	1.359	1.113	0.608	0	58	58	0	0	0	0	0	0.053	0.092	0.658	0.04	10	0	18	10	15.4	0.2	0.2	7.8	1	0.58	0.58	5.8	59	34	7	1.18	0.66	0.056	1.8	70	28	0	0	0	0
11710669	Infant formula, powder, made with baby water (Enfamil A.R.)	9404	Formula, prepared from powder	65	1.6	7.43	7.25	0	3.24	1.359	1.113	0.608	0	58	58	0	0	0	0	0	0.053	0.092	0.658	0.04	10	0	18	10	15.4	0.2	0.2	7.8	1	0.58	0.58	5.8	50	34	5	1.18	0.66	0.049	1.8	70	26	0	0	0	0
11710670	Infant formula, NS as to form (Enfamil Gentlease)	9402	Formula, ready-to-feed	67	1.53	7.25	7.25	0	3.49	1.508	1.308	0.656	0	60	60	0	0	0	0	0	0.053	0.093	0.66	0.04	11	0	18	11	15.8	0.2	0.2	8	1	0.6	0.6	6	57	31	6	1.2	0.67	0.059	1.9	72	27	0	0	0	0
11710671	Infant formula, ready-to-feed (Enfamil Gentlease)	9402	Formula, ready-to-feed	67	1.53	7.25	7.25	0	3.49	1.508	1.308	0.656	0	60	60	0	0	0	0	0	0.053	0.093	0.66	0.04	11	0	18	11	15.8	0.2	0.2	8	1	0.6	0.6	6	57	31	6	1.2	0.67	0.059	1.9	72	27	0	0	0	0
11710673	Infant formula, powder, made with water, NFS (Enfamil Gentlease)	9404	Formula, prepared from powder	67	1.53	7.25	7.25	0	3.49	1.508	1.308	0.656	0	60	60	0	0	0	0	0	0.053	0.093	0.66	0.04	11	0	18	11	15.8	0.2	0.2	8	1	0.6	0.6	6	57	31	6	1.2	0.67	0.059	1.9	72	27	0	0	0	0
11710674	Infant formula, powder, made with tap water (Enfamil EnfaCare)	9404	Formula, prepared from powder	71	2	7.4	7.4	0	3.8	1.578	1.33	0.862	1	58	58	0	0	0	0	0	0.141	0.141	1.423	0.071	19	0	31	19	17.3	0.21	0.21	11.3	1.4	1.32	1.32	5.7	86	47	6	1.28	0.88	0.086	2	75	25	0	0	0	0
11710675	Infant formula, powder, made with plain bottled water (Enfamil EnfaCare)	9404	Formula, prepared from powder	71	2	7.4	7.4	0	3.8	1.578	1.33	0.862	1	58	58	0	0	0	0	0	0.141	0.141	1.423	0.071	19	0	31	19	17.3	0.21	0.21	11.3	1.4	1.32	1.32	5.7	86	47	6	1.28	0.88	0.086	2	75	25	0	0	0	0
11710676	Infant formula, powder, made with baby water (Enfamil EnfaCare)	9404	Formula, prepared from powder	71	2	7.4	7.4	0	3.8	1.578	1.33	0.862	1	58	58	0	0	0	0	0	0.141	0.141	1.423	0.071	19	0	31	19	17.3	0.21	0.21	11.3	1.4	1.32	1.32	5.7	86	47	6	1.28	0.88	0.086	2	75	25	0	0	0	0
11710677	Infant formula, powder, made with tap water (Enfamil Gentlease)	9404	Formula, prepared from powder	67	1.53	7.25	7.25	0	3.49	1.508	1.308	0.656	0	60	60	0	0	0	0	0	0.053	0.093	0.66	0.04	11	0	18	11	15.8	0.2	0.2	8	1	0.6	0.6	6	57	31	6	1.2	0.67	0.059	1.9	72	27	0	0	0	0
11710678	Infant formula, powder, made with plain bottled water (Enfamil Gentlease)	9404	Formula, prepared from powder	67	1.53	7.25	7.25	0	3.49	1.508	1.308	0.656	0	60	60	0	0	0	0	0	0.053	0.093	0.66	0.04	11	0	18	11	15.8	0.2	0.2	8	1	0.6	0.6	6	63	31	7	1.2	0.66	0.057	1.9	72	26	0	0	0	0
11710679	Infant formula, powder, made with baby water (Enfamil Gentlease)	9404	Formula, prepared from powder	67	1.53	7.25	7.25	0	3.49	1.508	1.308	0.656	0	60	60	0	0	0	0	0	0.053	0.093	0.66	0.04	11	0	18	11	15.8	0.2	0.2	8	1	0.6	0.6	6	54	31	5	1.2	0.66	0.05	1.9	72	24	0	0	0	0
11710680	Infant formula, NS as to form (Enfamil Enfagrow Toddler Transitions)	9402	Formula, ready-to-feed	66	1.72	7.4	7	0	3.55	1.512	1.325	0.719	1	60	60	0	0	0	0	0	0.066	0.099	0.7	0.04	11	0	18	11	15.7	0.2	0.2	5.9	1	0.59	0.59	0	82	55	6	1.19	0.6	0.068	1.8	86	31	0	0	0	0
11710681	Infant formula, ready-to-feed (Enfamil Enfragrow Toddler Transitions)	9402	Formula, ready-to-feed	66	1.72	7.4	7	0	3.55	1.512	1.325	0.719	1	60	60	0	0	0	0	0	0.066	0.099	0.7	0.04	11	0	18	11	15.7	0.2	0.2	5.9	1	0.59	0.59	0	82	55	6	1.19	0.6	0.068	1.8	86	31	0	0	0	0
11710683	Infant formula, powder, made with water, NFS (Enfamil Enfragrow Toddler Transitions)	9404	Formula, prepared from powder	117	3.03	13.06	12.36	0	6.27	2.67	2.339	1.27	2	106	106	0	0	0	0	0	0.117	0.175	1.236	0.07	19	0	32	19	27.7	0.35	0.35	10.5	1.7	1.05	1.05	0	142	98	10	2.1	1.06	0.113	3.3	152	52	0	0	0	0
11710687	Infant formula, powder, made with tap water (Enfamil Enfagrow Toddler Transitions)	9404	Formula, prepared from powder	66	1.72	7.4	7	0	3.55	1.512	1.325	0.719	1	60	60	0	0	0	0	0	0.066	0.099	0.7	0.04	11	0	18	11	15.7	0.2	0.2	5.9	1	0.59	0.59	0	82	55	6	1.19	0.6	0.068	1.8	86	31	0	0	0	0
11710688	Infant formula, powder, made with plain bottled water (Enfamil Enfagrow Toddler Transitions)	9404	Formula, prepared from powder	66	1.72	7.4	7	0	3.55	1.512	1.325	0.719	1	60	60	0	0	0	0	0	0.066	0.099	0.7	0.04	11	0	18	11	15.7	0.2	0.2	5.9	1	0.59	0.59	0	88	55	7	1.19	0.59	0.066	1.8	86	29	0	0	0	0
11710689	Infant formula, powder, made with baby water (Enfamil Enfagrow Toddler Transitions)	9404	Formula, prepared from powder	66	1.72	7.4	7	0	3.55	1.512	1.325	0.719	1	60	60	0	0	0	0	0	0.066	0.099	0.7	0.04	11	0	18	11	15.7	0.2	0.2	5.9	1	0.59	0.59	0	79	55	5	1.19	0.59	0.059	1.8	86	28	0	0	0	0
11710690	Infant formula, NS as to form (Enfamil Enfagrow Toddler Transitions Gentlease)	9402	Formula, ready-to-feed	65	1.7	6.87	6.87	0	3.43	1.553	0.031	0.722	0	60	60	0	0	0	0	0	0.053	0.092	0.66	0.04	11	0	18	11	15.7	0.2	0.2	7.9	1	0.59	0.59	5.9	131	86	6	1.31	0.67	0.058	1.8	86	30	0	0	0	0
11710693	Infant formula, powder, made with water, NFS (Enfamil Enfagrow Toddler Transitions Gentlease)	9404	Formula, prepared from powder	65	1.7	6.87	6.87	0	3.43	1.553	0.031	0.722	0	60	60	0	0	0	0	0	0.053	0.092	0.66	0.04	11	0	18	11	15.7	0.2	0.2	7.9	1	0.59	0.59	5.9	131	86	6	1.31	0.67	0.058	1.8	86	30	0	0	0	0
11710697	Infant formula, powder, made with tap water (Enfamil Enfagrow Toddler Transitions Gentlease)	9404	Formula, prepared from powder	65	1.7	6.87	6.87	0	3.43	1.553	0.031	0.722	0	60	60	0	0	0	0	0	0.053	0.092	0.66	0.04	11	0	18	11	15.7	0.2	0.2	7.9	1	0.59	0.59	5.9	131	86	6	1.31	0.67	0.058	1.8	86	30	0	0	0	0
11710698	Infant formula, powder, made with plain bottled water (Enfamil Enfagrow Toddler Transitions Gentlease)	9404	Formula, prepared from powder	65	1.7	6.87	6.87	0	3.43	1.553	0.031	0.722	0	60	60	0	0	0	0	0	0.053	0.092	0.66	0.04	11	0	18	11	15.7	0.2	0.2	7.9	1	0.59	0.59	5.9	137	86	7	1.31	0.66	0.055	1.8	86	28	0	0	0	0
11710699	Infant formula, powder, made with baby water (Enfamil Enfagrow Toddler Transitions Gentlease)	9404	Formula, prepared from powder	65	1.7	6.87	6.87	0	3.43	1.553	0.031	0.722	0	60	60	0	0	0	0	0	0.053	0.092	0.66	0.04	11	0	18	11	15.7	0.2	0.2	7.9	1	0.59	0.59	5.9	128	86	5	1.31	0.66	0.049	1.8	86	26	0	0	0	0
11710800	Infant formula, NS as to form (PediaSure)	9402	Formula, ready-to-feed	99	2.86	11.15	10.5	0	4.77	1.256	1.936	1.068	2	74	74	0	0	0	0	0	0.258	0.201	1.614	0.248	36	0	60	35	29	0.57	0.57	9.5	1.2	1.46	1.46	3.6	93	76	19	1.34	1.15	0.095	2.2	125	36	0	0	0	0
11710801	Infant formula, ready-to-feed (PediaSure)	9402	Formula, ready-to-feed	99	2.86	11.15	10.5	0	4.77	1.256	1.936	1.068	2	74	74	0	0	0	0	0	0.258	0.201	1.614	0.248	36	0	60	35	29	0.57	0.57	9.5	1.2	1.46	1.46	3.6	93	76	19	1.34	1.15	0.095	2.2	125	36	0	0	0	0
11710805	Infant formula, with fiber, NS as to form (PediaSure Fiber)	9402	Formula, ready-to-feed	99	2.8	11.28	7.6	0.5	4.7	1.256	1.936	1.067	2	46	46	0	0	0	0	0	0.256	0.2	0.96	0.248	28	0	48	28	28.4	0.56	0.56	9.6	1.2	1.46	1.46	5.6	92	80	19	1.32	0.56	0.106	3	124	36	0	0	0	0
11710806	Infant formula, with fiber, ready-to-feed (PediaSure Fiber)	9402	Formula, ready-to-feed	99	2.8	11.28	7.6	0.5	4.7	1.256	1.936	1.067	2	46	46	0	0	0	0	0	0.256	0.2	0.96	0.248	28	0	48	28	28.4	0.56	0.56	9.6	1.2	1.46	1.46	5.6	92	80	19	1.32	0.56	0.106	3	124	36	0	0	0	0
11710910	Infant formula, NS as to form (Gerber Good Start Gentle)	9402	Formula, ready-to-feed	67	1.48	7.45	7.45	0	3.41	1.429	1.24	0.661	0	61	61	0	0	0	0	0	0.067	0.094	0.703	0.05	10	0	17	10	16.1	0.22	0.22	6.7	1	0.59	0.59	5.4	47	25	6	1.01	0.55	0.062	2	72	22	0	0	0	0
11710911	Infant formula, ready-to-feed (Gerber Good Start Gentle)	9402	Formula, ready-to-feed	67	1.48	7.45	7.45	0	3.41	1.429	1.24	0.661	0	61	61	0	0	0	0	0	0.067	0.094	0.703	0.05	10	0	17	10	16.1	0.22	0.22	6.7	1	0.59	0.59	5.4	47	25	6	1.01	0.55	0.062	2	72	22	0	0	0	0
11710912	Infant formula, liquid concentrate, made with water, NFS (Gerber Good Start Gentle)	9406	Formula, prepared from concentrate	67	1.48	7.45	7.45	0	3.41	1.429	1.24	0.661	0	61	61	0	0	0	0	0	0.067	0.094	0.703	0.05	10	0	17	10	16.1	0.22	0.22	6.7	1	0.59	0.59	5.4	47	25	6	1.01	0.55	0.062	2	72	22	0	0	0	0
11710913	Infant formula, powder, made with water, NFS (Gerber Good Start Gentle)	9404	Formula, prepared from powder	67	1.48	7.45	7.45	0	3.41	1.429	1.24	0.661	0	61	61	0	0	0	0	0	0.067	0.094	0.703	0.05	10	0	17	10	16.1	0.22	0.22	6.7	1	0.59	0.59	5.4	47	25	6	1.01	0.55	0.062	2	72	22	0	0	0	0
11710914	Infant formula, liquid concentrate, made with tap water (Gerber Good Start Gentle)	9406	Formula, prepared from concentrate	67	1.48	7.45	7.45	0	3.41	1.429	1.24	0.661	0	61	61	0	0	0	0	0	0.067	0.094	0.703	0.05	10	0	17	10	16.1	0.22	0.22	6.7	1	0.59	0.59	5.4	47	25	6	1.01	0.55	0.062	2	72	22	0	0	0	0
11710915	Infant formula, liquid concentrate, made with plain bottled water (Gerber Good Start Gentle)	9406	Formula, prepared from concentrate	67	1.48	7.45	7.45	0	3.41	1.429	1.24	0.661	0	61	61	0	0	0	0	0	0.067	0.094	0.703	0.05	10	0	17	10	16.1	0.22	0.22	6.7	1	0.59	0.59	5.4	54	25	6	1.01	0.54	0.06	2	72	20	0	0	0	0
11710916	Infant formula, liquid concentrate, made with baby water (Gerber Good Start Gentle)	9406	Formula, prepared from concentrate	67	1.48	7.45	7.45	0	3.41	1.429	1.24	0.661	0	61	61	0	0	0	0	0	0.067	0.094	0.703	0.05	10	0	17	10	16.1	0.22	0.22	6.7	1	0.59	0.59	5.4	45	25	5	1.01	0.54	0.054	2	72	18	0	0	0	0
11710917	Infant formula, powder, made with tap water (Gerber Good Start Gentle)	9404	Formula, prepared from powder	67	1.48	7.45	7.45	0	3.41	1.429	1.24	0.661	0	61	61	0	0	0	0	0	0.067	0.094	0.703	0.05	10	0	17	10	16.1	0.22	0.22	6.7	1	0.59	0.59	5.4	47	25	6	1.01	0.55	0.062	2	72	22	0	0	0	0
11710918	Infant formula, powder, made with plain bottled water (Gerber Good Start Gentle)	9404	Formula, prepared from powder	67	1.48	7.45	7.45	0	3.41	1.429	1.24	0.661	0	61	61	0	0	0	0	0	0.067	0.094	0.703	0.05	10	0	17	10	16.1	0.22	0.22	6.7	1	0.59	0.59	5.4	54	25	6	1.01	0.54	0.06	2	72	20	0	0	0	0
11710919	Infant formula, powder, made with baby water (Gerber Good Start Gentle)	9404	Formula, prepared from powder	67	1.48	7.45	7.45	0	3.41	1.429	1.24	0.661	0	61	61	0	0	0	0	0	0.067	0.094	0.703	0.05	10	0	17	10	16.1	0.22	0.22	6.7	1	0.59	0.59	5.4	45	25	5	1.01	0.54	0.054	2	72	18	0	0	0	0
11710920	Infant formula, NS as to form (Gerber Good Start Protect)	9402	Formula, ready-to-feed	67	1.48	7.45	7.45	0	3.41	1.429	1.24	0.661	0	61	61	0	0	0	0	0	0.067	0.094	0.703	0.05	10	0	17	10	16.1	0.22	0.22	6.7	1	0.59	0.59	5.4	47	25	6	1.01	0.55	0.062	2	72	22	0	0	0	0
11710923	Infant formula, powder, made with water, NFS (Gerber Good Start Protect)	9404	Formula, prepared from powder	67	1.48	7.45	7.45	0	3.41	1.429	1.24	0.661	0	61	61	0	0	0	0	0	0.067	0.094	0.703	0.05	10	0	17	10	16.1	0.22	0.22	6.7	1	0.59	0.59	5.4	47	25	6	1.01	0.55	0.062	2	72	22	0	0	0	0
11710927	Infant formula, powder, made with tap water (Gerber Good Start Protect)	9404	Formula, prepared from powder	67	1.48	7.45	7.45	0	3.41	1.429	1.24	0.661	0	61	61	0	0	0	0	0	0.067	0.094	0.703	0.05	10	0	17	10	16.1	0.22	0.22	6.7	1	0.59	0.59	5.4	47	25	6	1.01	0.55	0.062	2	72	22	0	0	0	0
11710928	Infant formula, powder, made with plain bottled water (Gerber Good Start Protect)	9404	Formula, prepared from powder	67	1.48	7.45	7.45	0	3.41	1.429	1.24	0.661	0	61	61	0	0	0	0	0	0.067	0.094	0.703	0.05	10	0	17	10	16.1	0.22	0.22	6.7	1	0.59	0.59	5.4	54	25	6	1.01	0.54	0.06	2	72	20	0	0	0	0
11710929	Infant formula, powder, made with baby water (Gerber Good Start Protect)	9404	Formula, prepared from powder	67	1.48	7.45	7.45	0	3.41	1.429	1.24	0.661	0	61	61	0	0	0	0	0	0.067	0.094	0.703	0.05	10	0	17	10	16.1	0.22	0.22	6.7	1	0.59	0.59	5.4	45	25	5	1.01	0.54	0.054	2	72	18	0	0	0	0
11710930	Infant formula, NS as to form (Gerber Graduates Gentle)	9402	Formula, ready-to-feed	64	1.41	7.46	7.46	0	3.28	1.374	1.193	0.635	0	58	58	0	0	0	0	0	0.064	0.09	0.675	0.048	10	0	16	10	15.4	0.21	0.21	7.7	1	0.58	0.58	5.1	125	68	5	1.28	0.52	0.06	2	69	21	0	0	0	0
11710940	Infant formula, NS as to form (Gerber Graduates Protect)	9402	Formula, ready-to-feed	64	1.41	7.46	7.46	0	3.28	1.374	1.193	0.635	0	58	58	0	0	0	0	0	0.064	0.09	0.675	0.048	10	0	16	10	15.4	0.21	0.21	7.7	1	0.58	0.58	5.1	125	68	5	1.28	0.52	0.06	2	69	21	0	0	0	0
11710960	Infant formula, NS as to form (Store Brand)	9402	Formula, ready-to-feed	66	1.38	7.12	7.12	0	3.56	1.342	1.305	0.739	1	59	59	0	0	0	0	0	0.06	0.096	0.67	0.04	10	0	17	10	15.4	0.18	0.18	7	1	0.78	0.78	5.6	54	28	6	1.19	0.59	0.063	1.7	70	20	0	0	0	0
11710961	Infant formula, liquid concentrate, made with water, NFS (Store Brand)	9406	Formula, prepared from concentrate	66	1.38	7.12	7.12	0	3.56	1.342	1.305	0.739	1	59	59	0	0	0	0	0	0.06	0.096	0.67	0.04	10	0	17	10	15.4	0.18	0.18	7	1	0.78	0.78	5.6	54	28	6	1.19	0.59	0.063	1.7	70	20	0	0	0	0
11710962	Infant formula, powder, made with water, NFS (Store Brand)	9404	Formula, prepared from powder	66	1.38	7.12	7.12	0	3.56	1.342	1.305	0.739	1	59	59	0	0	0	0	0	0.06	0.096	0.67	0.04	10	0	17	10	15.4	0.18	0.18	7	1	0.78	0.78	5.6	54	28	6	1.19	0.59	0.063	1.7	70	20	0	0	0	0
11710963	Infant formula, ready-to-feed (Store Brand)	9402	Formula, ready-to-feed	66	1.38	7.12	7.12	0	3.56	1.342	1.305	0.739	1	59	59	0	0	0	0	0	0.06	0.096	0.67	0.04	10	0	17	10	15.4	0.18	0.18	7	1	0.78	0.78	5.6	54	28	6	1.19	0.59	0.063	1.7	70	20	0	0	0	0
11710964	Infant formula, liquid concentrate, made with tap water (Store Brand)	9406	Formula, prepared from concentrate	66	1.38	7.12	7.12	0	3.56	1.342	1.305	0.739	1	59	59	0	0	0	0	0	0.06	0.096	0.67	0.04	10	0	17	10	15.4	0.18	0.18	7	1	0.78	0.78	5.6	54	28	6	1.19	0.59	0.063	1.7	70	20	0	0	0	0
11710965	Infant formula, liquid concentrate, made with plain bottled water (Store Brand)	9406	Formula, prepared from concentrate	66	1.38	7.12	7.12	0	3.56	1.342	1.305	0.739	1	59	59	0	0	0	0	0	0.06	0.096	0.67	0.04	10	0	17	10	15.4	0.18	0.18	7	1	0.78	0.78	5.6	60	28	6	1.19	0.58	0.06	1.7	70	19	0	0	0	0
11710966	Infant formula, liquid concentrate, made with baby water (Store Brand)	9406	Formula, prepared from concentrate	66	1.38	7.12	7.12	0	3.56	1.342	1.305	0.739	1	59	59	0	0	0	0	0	0.06	0.096	0.67	0.04	10	0	17	10	15.4	0.18	0.18	7	1	0.78	0.78	5.6	51	28	5	1.19	0.58	0.054	1.7	70	17	0	0	0	0
11710967	Infant formula, powder, made with tap water (Store Brand)	9404	Formula, prepared from powder	66	1.38	7.12	7.12	0	3.56	1.342	1.305	0.739	1	59	59	0	0	0	0	0	0.06	0.096	0.67	0.04	10	0	17	10	15.4	0.18	0.18	7	1	0.78	0.78	5.6	54	28	6	1.19	0.59	0.063	1.7	70	20	0	0	0	0
11710968	Infant formula, powder, made with plain bottled water (Store Brand)	9404	Formula, prepared from powder	66	1.38	7.12	7.12	0	3.56	1.342	1.305	0.739	1	59	59	0	0	0	0	0	0.06	0.096	0.67	0.04	10	0	17	10	15.4	0.18	0.18	7	1	0.78	0.78	5.6	60	28	6	1.19	0.58	0.06	1.7	70	19	0	0	0	0
11710969	Infant formula, powder, made with baby water (Store Brand)	9404	Formula, prepared from powder	66	1.38	7.12	7.12	0	3.56	1.342	1.305	0.739	1	59	59	0	0	0	0	0	0.06	0.096	0.67	0.04	10	0	17	10	15.4	0.18	0.18	7	1	0.78	0.78	5.6	51	28	5	1.19	0.58	0.054	1.7	70	17	0	0	0	0
11720310	Infant formula, NS as to form (Enfamil ProSobee)	9402	Formula, ready-to-feed	66	1.62	6.86	6.86	0	3.49	1.471	1.336	0.673	0	56	56	0	0	0	0	0	0.052	0.058	0.647	0.039	10	0	18	10	15.8	0.18	0.18	7.8	1	0.83	0.83	5.2	71	54	8	1.23	0.78	0.058	1.7	78	26	0	0	0	0
11720311	Infant formula, ready-to-feed (Enfamil ProSobee)	9402	Formula, ready-to-feed	66	1.62	6.86	6.86	0	3.49	1.471	1.336	0.673	0	56	56	0	0	0	0	0	0.052	0.058	0.647	0.039	10	0	18	10	15.8	0.18	0.18	7.8	1	0.83	0.83	5.2	71	54	8	1.23	0.78	0.058	1.7	78	26	0	0	0	0
11720312	Infant formula, liquid concentrate, made with water, NFS (Enfamil ProSobee)	9406	Formula, prepared from concentrate	66	1.62	6.86	6.86	0	3.49	1.471	1.336	0.673	0	56	56	0	0	0	0	0	0.052	0.058	0.647	0.039	10	0	18	10	15.8	0.18	0.18	7.8	1	0.83	0.83	5.2	71	54	8	1.23	0.78	0.058	1.7	78	26	0	0	0	0
11720313	Infant formula, powder, made with water, NFS (Enfamil ProSobee)	9404	Formula, prepared from powder	66	1.62	6.86	6.86	0	3.49	1.471	1.336	0.673	0	56	56	0	0	0	0	0	0.052	0.058	0.647	0.039	10	0	18	10	15.8	0.18	0.18	7.8	1	0.83	0.83	5.2	71	54	8	1.23	0.78	0.058	1.7	78	26	0	0	0	0
11720314	Infant formula, liquid concentrate, made with tap water (Enfamil ProSobee)	9406	Formula, prepared from concentrate	66	1.62	6.86	6.86	0	3.49	1.471	1.336	0.673	0	56	56	0	0	0	0	0	0.052	0.058	0.647	0.039	10	0	18	10	15.8	0.18	0.18	7.8	1	0.83	0.83	5.2	71	54	8	1.23	0.78	0.058	1.7	78	26	0	0	0	0
11720315	Infant formula, liquid concentrate, made with plain bottled water (Enfamil ProSobee)	9406	Formula, prepared from concentrate	66	1.62	6.86	6.86	0	3.49	1.471	1.336	0.673	0	56	56	0	0	0	0	0	0.052	0.058	0.647	0.039	10	0	18	10	15.8	0.18	0.18	7.8	1	0.83	0.83	5.2	77	54	9	1.23	0.78	0.055	1.7	78	24	0	0	0	0
11720316	Infant formula, liquid concentrate, made with baby water (Enfamil ProSobee)	9406	Formula, prepared from concentrate	66	1.62	6.86	6.86	0	3.49	1.471	1.336	0.673	0	56	56	0	0	0	0	0	0.052	0.058	0.647	0.039	10	0	18	10	15.8	0.18	0.18	7.8	1	0.83	0.83	5.2	69	54	7	1.23	0.78	0.049	1.7	78	22	0	0	0	0
11720317	Infant formula, powder, made with tap water (Enfamil ProSobee)	9404	Formula, prepared from powder	66	1.62	6.86	6.86	0	3.49	1.471	1.336	0.673	0	56	56	0	0	0	0	0	0.052	0.058	0.647	0.039	10	0	18	10	15.8	0.18	0.18	7.8	1	0.83	0.83	5.2	71	54	8	1.23	0.78	0.058	1.7	78	26	0	0	0	0
11720318	Infant formula, powder, made with plain bottled water (Enfamil ProSobee)	9404	Formula, prepared from powder	66	1.62	6.86	6.86	0	3.49	1.471	1.336	0.673	0	56	56	0	0	0	0	0	0.052	0.058	0.647	0.039	10	0	18	10	15.8	0.18	0.18	7.8	1	0.83	0.83	5.2	77	54	9	1.23	0.78	0.055	1.7	78	24	0	0	0	0
11720319	Infant formula, powder, made with baby water (Enfamil ProSobee)	9404	Formula, prepared from powder	66	1.62	6.86	6.86	0	3.49	1.471	1.336	0.673	0	56	56	0	0	0	0	0	0.052	0.058	0.647	0.039	10	0	18	10	15.8	0.18	0.18	7.8	1	0.83	0.83	5.2	69	54	7	1.23	0.78	0.049	1.7	78	22	0	0	0	0
11720320	Infant formula, NS as to form (Enfamil Enfagrow Toddler Transitions Soy)	9402	Formula, ready-to-feed	62	2.07	7.4	7.4	0	2.77	0.821	0.698	0.365	0	57	57	0	0	0	0	0	0.05	0.057	0.621	0.037	10	0	17	10	15.1	0.19	0.19	7.5	0.9	0.56	0.56	5	125	82	8	1.25	0.76	0.056	1.8	75	26	0	0	0	0
11720323	Infant formula, powder, made with water, NFS (Enfamil Enfagrow Toddler Transitions Soy)	9404	Formula, prepared from powder	62	2.07	7.4	7.4	0	2.77	0.821	0.698	0.365	0	57	57	0	0	0	0	0	0.05	0.057	0.621	0.037	10	0	17	10	15.1	0.19	0.19	7.5	0.9	0.56	0.56	5	125	82	8	1.25	0.76	0.056	1.8	75	26	0	0	0	0
11720410	Infant formula, NS as to form (Similac Isomil Soy)	9402	Formula, ready-to-feed	65	1.58	6.73	6.65	0	3.53	1.151	1.353	0.827	0	58	58	0	0	0	0	0	0.039	0.058	0.872	0.039	10	0	16	10	15.1	0.29	0.29	5.8	1	0.64	0.64	7.1	70	48	6	1.16	0.49	0.057	1.4	70	32	0	0	0	0
11720411	Infant formula, ready-to-feed (Similac Isomil Soy)	9402	Formula, ready-to-feed	65	1.58	6.73	6.65	0	3.53	1.151	1.353	0.827	0	58	58	0	0	0	0	0	0.039	0.058	0.872	0.039	10	0	16	10	15.1	0.29	0.29	5.8	1	0.64	0.64	7.1	70	48	6	1.16	0.49	0.057	1.4	70	32	0	0	0	0
11720412	Infant formula, liquid concentrate, made with water, NFS (Similac Isomil Soy)	9406	Formula, prepared from concentrate	65	1.58	6.73	6.65	0	3.53	1.151	1.353	0.827	0	58	58	0	0	0	0	0	0.039	0.058	0.872	0.039	10	0	16	10	15.1	0.29	0.29	5.8	1	0.64	0.64	7.1	70	48	6	1.16	0.49	0.057	1.4	70	32	0	0	0	0
11720413	Infant formula, powder, made with water, NFS (Similac Isomil Soy)	9404	Formula, prepared from powder	65	1.58	6.73	6.65	0	3.53	1.151	1.353	0.827	0	58	58	0	0	0	0	0	0.039	0.058	0.872	0.039	10	0	16	10	15.1	0.29	0.29	5.8	1	0.64	0.64	7.1	70	48	6	1.16	0.49	0.057	1.4	70	32	0	0	0	0
11720414	Infant formula, liquid concentrate, made with tap water (Similac Isomil Soy)	9406	Formula, prepared from concentrate	65	1.58	6.73	6.65	0	3.53	1.151	1.353	0.827	0	58	58	0	0	0	0	0	0.039	0.058	0.872	0.039	10	0	16	10	15.1	0.29	0.29	5.8	1	0.64	0.64	7.1	70	48	6	1.16	0.49	0.057	1.4	70	32	0	0	0	0
11720415	Infant formula, liquid concentrate, made with plain bottled water (Similac Isomil Soy)	9406	Formula, prepared from concentrate	65	1.58	6.73	6.65	0	3.53	1.151	1.353	0.827	0	58	58	0	0	0	0	0	0.039	0.058	0.872	0.039	10	0	16	10	15.1	0.29	0.29	5.8	1	0.64	0.64	7.1	77	48	7	1.16	0.48	0.055	1.4	70	30	0	0	0	0
11720416	Infant formula, liquid concentrate, made with baby water (Similac Isomil Soy)	9406	Formula, prepared from concentrate	65	1.58	6.73	6.65	0	3.53	1.151	1.353	0.827	0	58	58	0	0	0	0	0	0.039	0.058	0.872	0.039	10	0	16	10	15.1	0.29	0.29	5.8	1	0.64	0.64	7.1	68	48	5	1.16	0.48	0.048	1.4	70	28	0	0	0	0
11720417	Infant formula, powder, made with tap water (Similac Isomil Soy)	9404	Formula, prepared from powder	65	1.58	6.73	6.65	0	3.53	1.151	1.353	0.827	0	58	58	0	0	0	0	0	0.039	0.058	0.872	0.039	10	0	16	10	15.1	0.29	0.29	5.8	1	0.64	0.64	7.1	70	48	6	1.16	0.49	0.057	1.4	70	32	0	0	0	0
11720418	Infant formula, powder, made with plain bottled water (Similac Isomil Soy)	9404	Formula, prepared from powder	65	1.58	6.73	6.65	0	3.53	1.151	1.353	0.827	0	58	58	0	0	0	0	0	0.039	0.058	0.872	0.039	10	0	16	10	15.1	0.29	0.29	5.8	1	0.64	0.64	7.1	77	48	7	1.16	0.48	0.055	1.4	70	30	0	0	0	0
11720419	Infant formula, powder, made with baby water (Similac Isomil Soy)	9404	Formula, prepared from powder	65	1.58	6.73	6.65	0	3.53	1.151	1.353	0.827	0	58	58	0	0	0	0	0	0.039	0.058	0.872	0.039	10	0	16	10	15.1	0.29	0.29	5.8	1	0.64	0.64	7.1	68	48	5	1.16	0.48	0.048	1.4	70	28	0	0	0	0
11720430	Infant formula, NS as to form (Similac Expert Care for Diarrhea)	9402	Formula, ready-to-feed	66	1.76	6.67	6.66	0.7	3.6	1.477	1.293	0.685	0	60	60	0	0	0	0	0	0.039	0.059	0.885	0.039	10	0	17	10	7.9	0.3	0.3	5.9	1	0.44	0.44	7.2	69	49	5	1.18	0.49	0.049	1.2	71	29	0	0	0	0
11720431	Infant formula, ready-to-feed (Similac Expert Care for Diarrhea)	9402	Formula, ready-to-feed	66	1.76	6.67	6.66	0.7	3.6	1.477	1.293	0.685	0	60	60	0	0	0	0	0	0.039	0.059	0.885	0.039	10	0	17	10	7.9	0.3	0.3	5.9	1	0.44	0.44	7.2	69	49	5	1.18	0.49	0.049	1.2	71	29	0	0	0	0
11720610	Infant formula, NS as to form (Gerber Good Start Soy)	9402	Formula, ready-to-feed	66	1.63	7.27	5.8	0	3.35	1.438	1.059	0.784	1	59	59	0	0	0	0	0	0.039	0.062	0.884	0.039	10	0	18	10	15.7	0.2	0.2	7.9	1	0.96	0.96	5.9	71	41	8	1.18	0.6	0.061	2	76	30	0	0	0	0
11720611	Infant formula, ready-to-feed (Gerber Good Start Soy)	9402	Formula, ready-to-feed	66	1.63	7.27	5.8	0	3.35	1.438	1.059	0.784	1	59	59	0	0	0	0	0	0.039	0.062	0.884	0.039	10	0	18	10	15.7	0.2	0.2	7.9	1	0.96	0.96	5.9	71	41	8	1.18	0.6	0.061	2	76	30	0	0	0	0
11720612	Infant formula, liquid concentrate, made with water, NFS (Gerber Good Start Soy)	9406	Formula, prepared from concentrate	66	1.63	7.27	5.8	0	3.35	1.438	1.059	0.784	1	59	59	0	0	0	0	0	0.039	0.062	0.884	0.039	10	0	18	10	15.7	0.2	0.2	7.9	1	0.96	0.96	5.9	71	41	8	1.18	0.6	0.061	2	76	30	0	0	0	0
11720613	Infant formula, powder, made with water, NFS (Gerber Good Start Soy)	9404	Formula, prepared from powder	66	1.63	7.27	5.8	0	3.35	1.438	1.059	0.784	1	59	59	0	0	0	0	0	0.039	0.062	0.884	0.039	10	0	18	10	15.7	0.2	0.2	7.9	1	0.96	0.96	5.9	71	41	8	1.18	0.6	0.061	2	76	30	0	0	0	0
11720614	Infant formula, liquid concentrate, made with tap water (Gerber Good Start Soy)	9406	Formula, prepared from concentrate	66	1.63	7.27	5.8	0	3.35	1.438	1.059	0.784	1	59	59	0	0	0	0	0	0.039	0.062	0.884	0.039	10	0	18	10	15.7	0.2	0.2	7.9	1	0.96	0.96	5.9	71	41	8	1.18	0.6	0.061	2	76	30	0	0	0	0
11720615	Infant formula, liquid concentrate, made with plain bottled water (Gerber Good Start Soy)	9406	Formula, prepared from concentrate	66	1.63	7.27	5.8	0	3.35	1.438	1.059	0.784	1	59	59	0	0	0	0	0	0.039	0.062	0.884	0.039	10	0	18	10	15.7	0.2	0.2	7.9	1	0.96	0.96	5.9	77	41	9	1.18	0.59	0.058	2	76	28	0	0	0	0
11720616	Infant formula, liquid concentrate, made with baby water (Gerber Good Start Soy)	9406	Formula, prepared from concentrate	66	1.63	7.27	5.8	0	3.35	1.438	1.059	0.784	1	59	59	0	0	0	0	0	0.039	0.062	0.884	0.039	10	0	18	10	15.7	0.2	0.2	7.9	1	0.96	0.96	5.9	69	41	7	1.18	0.59	0.052	2	76	26	0	0	0	0
11720617	Infant formula, powder, made with tap water (Gerber Good Start Soy)	9404	Formula, prepared from powder	66	1.63	7.27	5.8	0	3.35	1.438	1.059	0.784	1	59	59	0	0	0	0	0	0.039	0.062	0.884	0.039	10	0	18	10	15.7	0.2	0.2	7.9	1	0.96	0.96	5.9	71	41	8	1.18	0.6	0.061	2	76	30	0	0	0	0
11720618	Infant formula, powder, made with plain bottled water (Gerber Good Start Soy)	9404	Formula, prepared from powder	66	1.63	7.27	5.8	0	3.35	1.438	1.059	0.784	1	59	59	0	0	0	0	0	0.039	0.062	0.884	0.039	10	0	18	10	15.7	0.2	0.2	7.9	1	0.96	0.96	5.9	77	41	9	1.18	0.59	0.058	2	76	28	0	0	0	0
11720619	Infant formula, powder, made with baby water (Gerber Good Start Soy)	9404	Formula, prepared from powder	66	1.63	7.27	5.8	0	3.35	1.438	1.059	0.784	1	59	59	0	0	0	0	0	0.039	0.062	0.884	0.039	10	0	18	10	15.7	0.2	0.2	7.9	1	0.96	0.96	5.9	69	41	7	1.18	0.59	0.052	2	76	26	0	0	0	0
11720620	Infant formula, NS as to form (Gerber Graduates Soy)	9402	Formula, ready-to-feed	65	1.84	7.15	7.14	0	3.28	1.399	1.187	0.694	0	60	60	0	0	0	0	0	0.039	0.062	0.689	0.039	10	0	17	10	15.7	0.2	0.2	7.9	1	0.89	0.89	5.9	125	70	7	1.31	0.59	0.049	2	76	26	0	0	0	0
11720800	Infant formula, NS as to form (Store Brand Soy)	9402	Formula, ready-to-feed	65	1.6	6.79	6.76	0	3.51	1.312	1.344	0.75	0	57	57	0	0	0	0	0	0.045	0.058	0.759	0.039	10	0	17	10	15.4	0.24	0.24	6.8	1	0.73	0.73	6.1	71	51	7	1.2	0.64	0.058	1.5	74	29	0	0	0	0
11720801	Infant formula, ready-to-feed (Store brand Soy)	9402	Formula, ready-to-feed	65	1.6	6.79	6.76	0	3.51	1.312	1.344	0.75	0	57	57	0	0	0	0	0	0.045	0.058	0.759	0.039	10	0	17	10	15.4	0.24	0.24	6.8	1	0.73	0.73	6.1	71	51	7	1.2	0.64	0.058	1.5	74	29	0	0	0	0
11720802	Infant formula, liquid concentrate, made with water, NFS (Store Brand Soy)	9406	Formula, prepared from concentrate	65	1.6	6.79	6.76	0	3.51	1.312	1.344	0.75	0	57	57	0	0	0	0	0	0.045	0.058	0.759	0.039	10	0	17	10	15.4	0.24	0.24	6.8	1	0.73	0.73	6.1	71	51	7	1.2	0.64	0.058	1.5	74	29	0	0	0	0
11720803	Infant formula, powder, made with water, NFS (Store Brand Soy)	9404	Formula, prepared from powder	65	1.6	6.79	6.76	0	3.51	1.312	1.344	0.75	0	57	57	0	0	0	0	0	0.045	0.058	0.759	0.039	10	0	17	10	15.4	0.24	0.24	6.8	1	0.73	0.73	6.1	71	51	7	1.2	0.64	0.058	1.5	74	29	0	0	0	0
11720807	Infant formula, powder, made with tap water (Store Brand Soy)	9404	Formula, prepared from powder	65	1.6	6.79	6.76	0	3.51	1.312	1.344	0.75	0	57	57	0	0	0	0	0	0.045	0.058	0.759	0.039	10	0	17	10	15.4	0.24	0.24	6.8	1	0.73	0.73	6.1	71	51	7	1.2	0.64	0.058	1.5	74	29	0	0	0	0
11720808	Infant formula, powder, made with plain bottled water (Store Brand Soy)	9404	Formula, prepared from powder	65	1.6	6.79	6.76	0	3.51	1.312	1.344	0.75	0	57	57	0	0	0	0	0	0.045	0.058	0.759	0.039	10	0	17	10	15.4	0.24	0.24	6.8	1	0.73	0.73	6.1	77	51	8	1.2	0.63	0.055	1.5	74	27	0	0	0	0
11720809	Infant formula, powder, made with baby water (Store Brand Soy)	9404	Formula, prepared from powder	65	1.6	6.79	6.76	0	3.51	1.312	1.344	0.75	0	57	57	0	0	0	0	0	0.045	0.058	0.759	0.039	10	0	17	10	15.4	0.24	0.24	6.8	1	0.73	0.73	6.1	68	51	6	1.2	0.63	0.049	1.5	74	25	0	0	0	0
11740310	Infant formula, NS as to form (Enfamil Nutramigen)	9402	Formula, ready-to-feed	64	1.8	6.6	6.6	0	3.36	1.422	1.246	0.67	0	58	58	0	0	0	0	0	0.052	0.058	0.647	0.039	10	0	17	10	15.7	0.19	0.19	7.8	0.8	0.85	0.85	5.2	63	40	8	1.15	0.66	0.057	1.8	71	33	0	0	0	0
11740311	Infant formula, ready-to-feed (Enfamil Nutramigen)	9402	Formula, ready-to-feed	64	1.8	6.6	6.6	0	3.36	1.422	1.246	0.67	0	58	58	0	0	0	0	0	0.052	0.058	0.647	0.039	10	0	17	10	15.7	0.19	0.19	7.8	0.8	0.85	0.85	5.2	63	40	8	1.15	0.66	0.057	1.8	71	33	0	0	0	0
11740312	Infant formula, liquid concentrate, made with water, NFS (Enfamil Nutramigen)	9406	Formula, prepared from concentrate	64	1.8	6.6	6.6	0	3.36	1.422	1.246	0.67	0	58	58	0	0	0	0	0	0.052	0.058	0.647	0.039	10	0	17	10	15.7	0.19	0.19	7.8	0.8	0.85	0.85	5.2	63	40	8	1.15	0.66	0.057	1.8	71	33	0	0	0	0
11740313	Infant formula, powder, made with water, NFS (Enfamil Nutramigen)	9404	Formula, prepared from powder	64	1.8	6.6	6.6	0	3.36	1.422	1.246	0.67	0	58	58	0	0	0	0	0	0.052	0.058	0.647	0.039	10	0	17	10	15.7	0.19	0.19	7.8	0.8	0.85	0.85	5.2	63	40	8	1.15	0.66	0.057	1.8	71	33	0	0	0	0
11740320	Infant formula, NS as to form (PurAmino)	9402	Formula, ready-to-feed	65	1.81	6.6	6.6	0	3.36	1.399	1.226	0.659	0	58	58	0	0	0	0	0	0.052	0.058	0.647	0.039	10	0	18	10	15.4	0.19	0.19	7.8	0.8	0.58	0.58	5.2	63	34	8	1.16	0.66	0.057	1.8	71	33	0	0	0	0
11740323	Infant formula, powder, made with water, NFS (PurAmino)	9404	Formula, prepared from powder	65	1.81	6.6	6.6	0	3.36	1.399	1.226	0.659	0	58	58	0	0	0	0	0	0.052	0.058	0.647	0.039	10	0	18	10	15.4	0.19	0.19	7.8	0.8	0.58	0.58	5.2	63	34	8	1.16	0.66	0.057	1.8	71	33	0	0	0	0
11740400	Infant formula, NS as to form (Enfamil Pregestimil)	9402	Formula, ready-to-feed	67	1.81	6.83	6.6	0	3.62	2.174	0.595	0.841	0	74	74	0	0	0	0	0	0.052	0.058	0.647	0.039	10	0	18	10	15.5	0.19	0.19	7.8	0.9	1.73	1.73	7.8	78	49	8	1.22	0.66	0.058	1.8	71	35	0	0	0	0
11740401	Infant formula, ready-to-feed (Enfamil Pregestimil)	9402	Formula, ready-to-feed	67	1.81	6.83	6.6	0	3.62	2.174	0.595	0.841	0	74	74	0	0	0	0	0	0.052	0.058	0.647	0.039	10	0	18	10	15.5	0.19	0.19	7.8	0.9	1.73	1.73	7.8	78	49	8	1.22	0.66	0.058	1.8	71	35	0	0	0	0
11740403	Infant formula, powder, made with water, NFS (Enfamil Pregestimil)	9404	Formula, prepared from powder	67	1.81	6.83	6.6	0	3.62	2.174	0.595	0.841	0	74	74	0	0	0	0	0	0.052	0.058	0.647	0.039	10	0	18	10	15.5	0.19	0.19	7.8	0.9	1.73	1.73	7.8	78	49	8	1.22	0.66	0.058	1.8	71	35	0	0	0	0
11740511	Infant formula, ready-to-feed, low iron (Enfamil Premature 20 Cal)	9402	Formula, ready-to-feed	66	1.97	7.21	7.23	0	3.34	1.679	0.021	1.164	0	250	250	0	0	0	0	0	0.131	0.197	2.623	0.098	26	0	45	26	13.2	0.16	0.16	13.1	3.9	1.86	1.86	5.2	108	54	6	0.33	0.98	0.079	1.8	64	38	0	0	0	0
11740521	Infant formula, ready-to-feed, with iron (Enfamil Premature 20 Cal)	9402	Formula, ready-to-feed	66	1.97	7.21	7.2	0	3.34	1.679	0.021	1.164	0	250	250	0	0	0	0	0	0.131	0.197	2.623	0.098	26	0	45	26	15.7	0.16	0.16	13.1	3.9	1.86	1.86	5.2	108	54	6	1.18	0.98	0.079	1.8	64	38	0	0	0	0
11810000	Milk, dry, not reconstituted, NS as to fat content	9999	Not included in a food category	362	36.16	51.98	51.98	0	0.77	0.499	0.2	0.03	20	653	653	0	1	0	0	0	0.415	1.55	0.951	0.361	0	50	50	50	169.2	4.03	0	6.8	11	0	0	0.1	1257	968	110	0.32	4.08	0.041	27.3	1794	535	0	0	0	0.028
11811000	Milk, dry, not reconstituted, whole	9999	Not included in a food category	496	26.32	38.42	38.42	0	26.71	16.742	7.924	0.665	97	253	258	0	55	0	0	0	0.283	1.205	0.646	0.302	0	37	37	37	119.3	3.25	0	8.6	10.5	0.58	0	2.2	912	776	85	0.47	3.34	0.08	16.3	1330	371	0	0	0	0.866
11812000	Milk, dry, not reconstituted, low fat (1%)	9999	Not included in a food category	367	35.8	51.46	51.46	0	1.75	1.107	0.482	0.066	22	655	655	0	3	0	0	0	0.411	1.535	0.942	0.357	0	50	50	50	167.7	3.99	0	6.7	10.9	0.03	0	0.2	1245	958	109	0.32	4.04	0.041	27	1776	530	0	0	0	0.06
11813000	Milk, dry, not reconstituted, fat free (skim)	9999	Not included in a food category	362	36.16	51.98	51.98	0	0.77	0.499	0.2	0.03	20	653	653	0	1	0	0	0	0.415	1.55	0.951	0.361	0	50	50	50	169.2	4.03	0	6.8	11	0	0	0.1	1257	968	110	0.32	4.08	0.041	27.3	1794	535	0	0	0	0.028
11825000	Whey, sweet, dry	9999	Not included in a food category	353	12.93	74.46	74.46	0	1.07	0.684	0.297	0.034	6	8	8	0	2	0	0	0	0.519	2.208	1.258	0.584	0	12	12	12	225	2.37	0	1.5	0	0.02	0	0.1	796	932	176	0.88	1.97	0.07	27.2	2080	1079	0	0	0	0.059
11830150	Cocoa powder, not reconstituted	9999	Not included in a food category	228	19.6	57.9	1.75	37	13.7	8.07	4.57	0.44	0	0	0	0	0	0	0	38	0.078	0.241	2.185	0.118	0	32	32	32	12	0	0	0	0	0.1	0	2.5	128	734	499	13.86	6.81	3.788	14.3	1524	21	230	2057	0	0
11830160	Chocolate beverage powder, dry mix, not reconstituted	9999	Not included in a food category	400	4.55	90.28	81.82	4.5	2.27	2.273	0	0	0	0	0	0	0	0	0	0	0.009	0.056	0.199	0.909	0	4	4	4	3.3	0	0	27.3	0	0.04	0	0.9	455	86	53	0	6.82	0.909	1.9	280	136	8	277	0	0
11830165	Chocolate beverage powder, light, dry mix, not reconstituted	9999	Not included in a food category	350	9.09	68.31	27.27	9.1	4.5	0	2.119	1.831	0	0	0	0	0	0	0	0	1.5	0.35	25.6	1.818	0	7	7	7	266.9	0	0	54.5	0	0	0	0	909	500	410	3.27	13.64	1.818	21.8	1705	500	1	0	0	0
11830260	Milk, malted, dry mix, not reconstituted	9999	Not included in a food category	372	0	92.96	72.73	0	0	0	0	0	0	1365	1365	0	0	0	0	0	1.364	0	18.182	1.818	0	0	0	0	0	0	0	54.5	9.1	12.27	12.27	0	909	0	218	16.36	13.64	1.818	0	0	530	0	0	0	0
11830400	Strawberry beverage powder, dry mix, not reconstituted	9999	Not included in a food category	389	0.1	99.1	95.45	0	0.2	0	0	0	0	0	0	0	0	0	0	0	0.003	0.11	0.073	0.002	0	0	0	0	0.1	0	0	0.3	0	0	0	0	4	5	1	0.44	0	0	0.5	6	38	0	0	0	0
12100100	Cream, NS as to light, heavy, or half and half	8008	Cream and cream substitutes	131	3.13	4.3	4.13	0	11.5	7.032	3.32	0.554	35	95	97	0	22	0	0	0	0.03	0.194	0.109	0.05	0	3	3	3	18.7	0.19	0	0.9	0	0.25	0	1.3	107	95	10	0.05	0.39	0.009	3.2	132	61	0	0	0	0.247
12110100	Cream, light	8008	Cream and cream substitutes	195	2.96	3.66	3.67	0	19.1	10.176	4.525	0.789	59	117	120	0	37	0	0	0	0.023	0.19	0.09	0.044	0	2	2	2	17.4	0.14	0	0.8	1.1	0.12	0	1.7	91	92	9	0.05	0.32	0.012	4.6	136	72	0	0	0	0.388
12120100	Cream, half and half	8008	Cream and cream substitutes	131	3.13	4.3	4.13	0	11.5	7.032	3.32	0.554	35	95	97	0	22	0	0	0	0.03	0.194	0.109	0.05	0	3	3	3	18.7	0.19	0	0.9	0	0.25	0	1.3	107	95	10	0.05	0.39	0.009	3.2	132	61	0	0	0	0.247
12120106	Cream, half and half, flavored	8008	Cream and cream substitutes	130	3.07	4.5	4.33	0	11.28	6.894	3.255	0.543	34	93	95	0	22	0	0	0	0.029	0.191	0.109	0.049	0	3	3	3	18.3	0.19	0	0.9	0	0.24	0	1.3	105	93	10	0.05	0.38	0.009	3.1	129	60	0	0	0	0.242
12120110	Cream, half and half, fat free	8008	Cream and cream substitutes	59	2.6	9	5	0	1.4	0.841	0.384	0.052	5	12	12	0	3	0	0	0	0.056	0.237	0.124	0.062	0	4	4	4	15	0.52	0	0.7	0	0.04	0	0.2	96	151	16	0	0.81	0.016	2.9	206	100	0	0	0	0.045
12130100	Cream, heavy	8008	Cream and cream substitutes	340	2.84	2.84	2.92	0	36.08	23.032	9.101	1.57	113	405	411	0	72	0	0	0	0.02	0.188	0.064	0.035	0	4	4	4	16.8	0.16	0	0.6	1.6	0.92	0	3.2	66	58	7	0.1	0.24	0.011	3	95	27	0	0	0	0.732
12140000	Cream, whipped	8006	Cream cheese, sour cream, whipped cream	343	2.67	8.59	8.55	0	33.94	21.666	8.561	1.477	106	381	387	0	68	0	0	0	0.019	0.178	0.06	0.033	0	4	4	4	15.8	0.15	0	0.6	1.5	0.86	0	3	62	55	7	0.1	0.23	0.011	2.9	89	26	0	0	0	0.689
12200100	Coffee creamer, NFS	8008	Cream and cream substitutes	136	1	11.38	11.38	0	9.97	1.937	7.551	0.027	0	0	1	0	9	0	0	0	0	0	0	0	0	0	0	0	0	0	0	0	0	0.81	0	2.5	9	64	0	0.03	0.02	0	1.1	191	67	0	0	0	0
12210200	Coffee creamer, liquid	8008	Cream and cream substitutes	136	1	11.38	11.38	0	9.97	1.937	7.551	0.027	0	0	1	0	9	0	0	0	0	0	0	0	0	0	0	0	0	0	0	0	0	0.81	0	2.5	9	64	0	0.03	0.02	0	1.1	191	67	0	0	0	0
12210210	Coffee creamer, liquid, flavored	8008	Cream and cream substitutes	251	0.69	35.07	33.04	1.1	13.5	2.635	4.002	6.269	0	0	0	0	0	0	0	1	0.004	0.024	0.091	0.004	0	1	1	1	0.5	0	0	0	0	1.58	0	3.3	6	28	19	0.59	0.25	0.142	0.7	96	67	3	100	0	0
12210260	Coffee creamer, liquid, fat free	8008	Cream and cream substitutes	71	0.8	9.1	9.1	0	3.5	0.896	2.03	0.42	0	0	0	0	3	0	0	0	0	0	0	0	0	0	0	0	0	0	0	0	0	0.28	0	0.9	1	75	0	0.56	0.05	0	0.9	177	60	0	0	0	0
12210270	Coffee creamer, liquid, fat free, flavored	8008	Cream and cream substitutes	150	0.6	31.72	31.78	0	2.7	0.672	1.522	0.315	0	0	0	0	2	0	0	0	0	0.005	0	0	0	0	0	0	0	0	0	0	0	0.21	0	0.7	1	56	0	0.43	0.04	0.002	0.8	133	45	0	0	0	0
12210280	Coffee creamer, liquid, fat free, sugar free, flavored	8008	Cream and cream substitutes	71	0.8	9.1	9.1	0	3.5	0.896	2.03	0.42	0	0	0	0	3	0	0	0	0	0	0	0	0	0	0	0	0	0	0	0	0	0.28	0	0.9	1	75	0	0.56	0.05	0	0.9	177	60	0	0	0	0
12210310	Coffee creamer, liquid, sugar free, flavored	8008	Cream and cream substitutes	71	0.8	9.1	9.1	0	3.5	0.896	2.03	0.42	0	0	0	0	3	0	0	0	0	0	0	0	0	0	0	0	0	0	0	0	0	0.28	0	0.9	1	75	0	0.56	0.05	0	0.9	177	60	0	0	0	0
12210400	Coffee creamer, powder	8008	Cream and cream substitutes	529	2.48	59.29	7.77	0	32.92	19.146	9.796	0.408	0	0	0	0	0	0	0	0	0	0	0	0	0	0	0	0	2.3	0	0	0	0	1.26	0	1.7	2	288	1	0.26	0.07	0.018	0	669	124	0	0	0	0.006
12210420	Coffee creamer, powder, flavored	8008	Cream and cream substitutes	482	0.68	75.42	58.01	1.2	21.47	19.446	0.618	0.229	0	0	0	0	0	0	0	1	0.004	0.027	0.084	0.004	0	1	1	1	0.5	0	0	0	0	0.41	0	9.1	5	28	17	0.63	0.23	0.135	1.3	90	123	3	92	0	0
12210430	Coffee creamer, powder, fat free	8008	Cream and cream substitutes	431	1.9	73.4	73.4	0	15.7	3.8	11.5	0.198	0	0	1	0	9	0	0	0	0	0	0	0	0	1	1	1	2.3	0	0	0	0	0.26	0	3.9	1	136	0	0.03	0.02	0.01	0.8	902	229	0	0	0	0
12210440	Coffee creamer,powder, fat free, flavored	8008	Cream and cream substitutes	431	1.9	73.4	73.4	0	15.7	3.8	11.5	0.198	0	0	1	0	9	0	0	0	0	0	0	0	0	1	1	1	2.3	0	0	0	0	0.26	0	3.9	1	136	0	0.03	0.02	0.01	0.8	902	229	0	0	0	0
12210505	Coffee creamer,powder, sugar free, flavored	8008	Cream and cream substitutes	529	2.48	59.29	7.77	0	32.92	19.146	9.796	0.408	0	0	0	0	0	0	0	0	0	0	0	0	0	0	0	0	2.3	0	0	0	0	1.26	0	1.7	2	288	1	0.26	0.07	0.018	0	669	124	0	0	0	0.006
12210520	Coffee creamer, soy, liquid	8008	Cream and cream substitutes	136	1	11.38	11.38	0	9.97	1.937	7.551	0.027	0	0	1	0	9	0	0	0	0	0	0	0	0	0	0	0	0	0	0	0	0	0.81	0	2.5	9	64	0	0.03	0.02	0	1.1	191	67	0	0	0	0
12220200	Whipped topping	8006	Cream cheese, sour cream, whipped cream	318	1.25	23.05	23.05	0	25.31	21.783	1.616	0.523	0	0	7	0	86	0	0	0	0	0	0	0	0	0	0	0	0	0	0	0	0	0.96	0	6.3	6	8	2	0.12	0.03	0.03	2.1	18	25	0	0	0	0
12220270	Whipped topping, fat free	8006	Cream cheese, sour cream, whipped cream	224	3	23.6	23.6	0	13.1	11.273	0.838	0.269	2	0	4	0	45	0	0	0	0.02	0.09	0.1	0.02	0	3	3	3	0	0.2	0	0	0	0.5	0	3.2	71	74	7	0.1	0.1	0.01	2.4	101	72	0	0	0	0
12220280	Whipped topping, sugar free	8006	Cream cheese, sour cream, whipped cream	224	3	23.6	23.6	0	13.1	11.273	0.838	0.269	2	0	4	0	45	0	0	0	0.02	0.09	0.1	0.02	0	3	3	3	0	0.2	0	0	0	0.5	0	3.2	71	74	7	0.1	0.1	0.01	2.4	101	72	0	0	0	0
12310100	Sour cream, regular	8006	Cream cheese, sour cream, whipped cream	198	2.44	4.63	3.41	0	19.35	10.14	4.594	0.8	59	121	124	0	25	1	0	4	0.02	0.168	0.093	0.041	0	6	6	6	19.2	0.21	0	0.9	0	0.38	0	1.5	101	76	10	0.07	0.33	0.018	3.7	125	31	0	0	0	0.031
12310350	Sour cream, light	8006	Cream cheese, sour cream, whipped cream	136	3.5	7.1	0.22	0	10.6	6.6	3.1	0.4	35	88	90	0	21	0	0	0	0.04	0.12	0.07	0.02	0	11	11	11	19.2	0.42	0	0.9	0.2	0.3	0	0.5	141	71	10	0.07	0.5	0.016	3.1	212	83	0	0	0	0.34
12310370	Sour cream, fat free	8006	Cream cheese, sour cream, whipped cream	74	3.1	15.6	0.39	0	0	0	0	0	9	72	73	0	9	0	0	0	0.04	0.15	0.07	0.02	0	11	11	11	19.2	0.3	0	0	0	0	0	0	125	95	10	0	0.5	0.016	5.3	129	141	0	0	0	0
12320100	Sour cream, imitation	8006	Cream cheese, sour cream, whipped cream	208	2.4	6.63	6.63	0	19.52	17.791	0.588	0.056	0	0	0	0	0	0	0	0	0	0	0	0	0	0	0	0	0	0	0	0	0	0.74	0	4.8	3	45	6	0.39	1.18	0.058	2.5	161	102	0	0	0	0
12350010	Dip, NFS	8412	Dips, gravies, other sauces	433	2.24	3.49	2.48	0.3	45.84	10.652	10.43	22.115	50	66	69	0	26	2	0	31	0.02	0.129	0.15	0.036	0	8	8	8	28	0.2	0	1.7	0.1	1.86	0	93.1	76	60	10	0.35	0.32	0.027	3.2	112	708	0	0	0	0.017
12350200	Chipotle dip, regular	8412	Dips, gravies, other sauces	427	1.69	2.7	2.04	0	45.74	10.604	10.407	22.087	49	66	69	1	25	3	0	22	0.016	0.092	0.069	0.034	0	6	6	6	26.1	0.16	0	3.2	0.1	1.79	0	80.1	54	48	6	0.16	0.24	0.02	2.9	77	699	0	0	0	0.015
12350205	Chipotle dip, light	8412	Dips, gravies, other sauces	194	1.82	13.2	7.36	0	15.15	4.63	3.738	6.176	24	43	46	1	33	2	0	26	0.023	0.058	0.06	0.019	0	7	7	7	13.2	0.19	0	3.1	0.1	1.16	0	25.2	68	40	6	0.12	0.27	0.019	2.7	118	598	0	0	0	0.157
12350210	Dill dip, regular	8412	Dips, gravies, other sauces	430	1.92	3.12	2.05	0.3	45.78	10.617	10.414	22.113	49	66	69	0	26	2	0	31	0.017	0.114	0.143	0.034	0	7	7	7	26.9	0.16	0	1.7	0.1	1.86	0	93.1	65	52	9	0.35	0.29	0.026	3.1	98	703	0	0	0	0.015
12350215	Dill dip, light	8412	Dips, gravies, other sauces	197	2.04	13.6	7.37	0.3	15.19	4.643	3.744	6.201	24	43	46	0	34	1	0	35	0.024	0.079	0.13	0.02	0	9	9	9	14	0.19	0	1.6	0.1	1.23	0	37.5	79	44	9	0.3	0.32	0.024	2.8	138	602	0	0	0	0.157
12350220	Onion dip, regular	8412	Dips, gravies, other sauces	346	1.91	3.57	2.65	0.2	36.27	8.518	8.248	17.374	40	61	62	0	13	2	0	6	0.024	0.095	0.062	0.038	0	6	6	6	23.7	0.21	0	0.9	0.2	1.4	0	62.9	63	55	7	0.13	0.26	0.018	2.6	92	556	0	0	0	0.018
12350225	Onion dip, light	8412	Dips, gravies, other sauces	165	2	11.88	6.85	0.1	12.34	3.854	3.034	4.917	20	43	45	0	19	1	0	10	0.03	0.067	0.055	0.026	0	7	7	7	13.5	0.24	0	0.9	0.2	0.92	0	19.9	74	49	7	0.1	0.29	0.017	2.4	125	481	0	0	0	0.131
12350230	Ranch dip, regular	8412	Dips, gravies, other sauces	433	2.24	3.49	2.48	0.3	45.84	10.652	10.43	22.115	50	66	69	0	26	2	0	31	0.02	0.129	0.15	0.036	0	8	8	8	28	0.2	0	1.7	0.1	1.86	0	93.1	76	60	10	0.35	0.32	0.027	3.2	112	708	0	0	0	0.017
12350235	Ranch dip, light	8412	Dips, gravies, other sauces	200	2.35	13.95	7.78	0.2	15.25	4.675	3.76	6.203	24	43	47	0	34	1	0	35	0.028	0.093	0.137	0.022	0	9	9	9	15	0.23	0	1.6	0.1	1.23	0	37.5	89	52	10	0.3	0.35	0.025	3	152	607	0	0	0	0.158
12350240	Spinach dip, regular	8412	Dips, gravies, other sauces	345	2.11	3.1	2.31	0.3	36.33	8.527	8.247	17.401	40	61	108	0	565	2	0	1204	0.026	0.106	0.086	0.038	0	14	14	14	25	0.21	0	0.5	0.2	1.67	0	104.1	73	57	12	0.26	0.28	0.027	3	102	563	0	0	0	0.018
12350245	Spinach dip, light	8412	Dips, gravies, other sauces	164	2.2	11.42	6.53	0.3	12.39	3.862	3.033	4.943	20	43	89	0	549	1	0	1159	0.032	0.078	0.078	0.027	0	15	15	15	14.8	0.24	0	0.5	0.2	1.18	0	59.5	84	50	12	0.22	0.31	0.025	2.8	134	488	0	0	0	0.131
12350250	Vegetable dip, regular	8412	Dips, gravies, other sauces	430	1.92	3.12	2.05	0.3	45.78	10.617	10.414	22.113	49	66	69	0	26	2	0	31	0.017	0.114	0.143	0.034	0	7	7	7	26.9	0.16	0	1.7	0.1	1.86	0	93.1	65	52	9	0.35	0.29	0.026	3.1	98	703	0	0	0	0.015
12350255	Vegetable dip, light	8412	Dips, gravies, other sauces	197	2.04	13.6	7.37	0.3	15.19	4.643	3.744	6.201	24	43	46	0	34	1	0	35	0.024	0.079	0.13	0.02	0	9	9	9	14	0.19	0	1.6	0.1	1.23	0	37.5	79	44	9	0.3	0.32	0.024	2.8	138	602	0	0	0	0.157
13110000	Ice cream, NFS	5802	Ice cream and frozen dairy desserts	221	3.57	26.36	22.86	0.8	11.3	6.863	3.125	0.498	42	110	112	0	18	0	0	0	0.044	0.236	0.154	0.046	1	5	6	6	25.3	0.38	0	0.6	0.2	0.39	0	0.8	124	106	16	0.3	0.72	0.043	1.9	203	90	1	12	0	0.349
13110100	Ice cream, vanilla	5802	Ice cream and frozen dairy desserts	207	3.5	23.6	21.22	0.7	11	6.79	2.969	0.452	44	116	118	0	19	0	0	0	0.041	0.24	0.116	0.048	0	5	5	5	26	0.39	0	0.6	0.2	0.3	0	0.3	128	105	14	0.09	0.69	0.023	1.8	199	80	0	0	0	0.36
13110102	Ice cream, vanilla, with additional ingredients	5802	Ice cream and frozen dairy desserts	242	3.67	30.51	25.33	1	11.76	6.972	3.36	0.568	38	101	103	0	16	0	0	0	0.048	0.229	0.212	0.044	2	5	8	7	24.2	0.37	0	0.6	0.2	0.52	0	1.5	118	107	19	0.61	0.76	0.073	2	209	105	1	30	0	0.333
13110110	Ice cream, chocolate	5802	Ice cream and frozen dairy desserts	216	3.8	28.2	25.36	1.2	11	6.8	3.21	0.41	34	116	118	0	19	0	0	0	0.042	0.194	0.226	0.055	0	16	16	16	22.5	0.29	0	0.7	0.2	0.3	0	0.3	109	107	29	0.93	0.58	0.135	2.5	249	76	3	62	0	0.34
13110112	Ice cream, chocolate, with additional ingredients	5802	Ice cream and frozen dairy desserts	249	3.93	34.39	28.82	1.5	11.76	6.98	3.563	0.532	30	101	103	0	16	0	0	0	0.049	0.19	0.305	0.05	2	14	17	16	21.3	0.28	0	0.6	0.2	0.52	0	1.5	102	108	32	1.32	0.66	0.168	2.6	251	102	4	82	0	0.316
13110200	Ice cream, soft serve, vanilla	5802	Ice cream and frozen dairy desserts	180	4.78	29.46	22.12	0.3	4.83	2.927	1.281	0.219	27	127	128	0	14	0	0	0	0.053	0.255	0.136	0.045	0	6	6	6	26	0.47	0	1.2	0.1	0.12	0	0.4	161	103	14	0.19	0.73	0.017	2	208	74	0	0	0	0.141
13110210	Ice cream, soft serve, chocolate	5802	Ice cream and frozen dairy desserts	187	5	25.7	24.71	0.8	7.19	4.38	2.055	0.241	28	60	71	0	135	0	0	1	0.023	0.129	0.126	0.023	0	4	4	4	19.6	0.14	0	1.2	0.1	0.2	0	0.6	159	83	20	0.69	0.43	0.103	2.2	170	71	2	69	0	0.226
13110460	Gelato, vanilla	5802	Ice cream and frozen dairy desserts	249	3.5	22.29	20.65	0	16.2	10.329	4.46	0.68	92	179	182	1	32	1	0	34	0.041	0.167	0.082	0.045	0	8	9	8	26	0.39	0	0	0.3	0.51	0	1.3	117	105	11	0.34	0.47	0.008	3.5	157	61	0	0	0	0.491
13110470	Gelato, chocolate	5802	Ice cream and frozen dairy desserts	251	4.72	19.78	17.35	0.9	16.98	10.377	4.794	0.658	60	198	201	0	31	0	0	2	0.03	0.167	0.182	0.033	0	5	5	5	34.7	0.18	0	0.5	0.3	0.46	0	1.5	142	115	32	1.02	0.64	0.175	2.1	238	57	4	120	0	0.517
13120050	Ice cream bar, vanilla	5802	Ice cream and frozen dairy desserts	358	2.11	37.12	21.05	1.1	25.26	17.895	1.173	2.208	16	35	35	0	5	0	0	0	0.043	0.069	0.548	0.106	0	3	3	3	45	0.09	0	0	0.1	2.25	0	22.3	63	57	11	0	0.32	0.031	4	71	84	0	0	0	0.414
13120100	Ice cream bar, vanilla, chocolate coated	5802	Ice cream and frozen dairy desserts	331	4.1	24.5	18.3	0.8	24.1	13.202	6.387	3.257	28	15	19	0	44	0	0	0	0.062	0.261	0.175	0.043	0	7	7	7	29.7	0.49	0	0	0.2	0.42	0	1.3	119	173	28	0.29	0.82	0.076	2.4	305	68	3	32	0	0.18
13120110	Ice cream candy bar	5802	Ice cream and frozen dairy desserts	323	4.4	30.9	30	0.6	20.2	12.658	4.977	1.469	1	44	48	0	44	0	0	0	0.04	0.18	0.96	0.22	0	11	11	11	29.7	0.38	0	0.7	0.2	0.42	0	1.3	252	114	29	0.72	0.63	0.128	2.4	238	92	3	32	0	0.271
13120140	Ice cream bar, chocolate	5802	Ice cream and frozen dairy desserts	329	4.41	25.17	17.97	1.5	23.89	13.099	6.351	3.201	27	15	19	0	43	0	0	1	0.062	0.261	0.215	0.044	0	8	8	8	29.3	0.48	0	0	0.2	0.41	0	1.3	119	184	37	0.56	0.94	0.15	2.6	329	67	8	72	0	0.176
13120500	Ice cream sandwich, vanilla	5802	Ice cream and frozen dairy desserts	264	4.28	35.88	25.27	1.4	11.8	6.153	3.443	1.377	34	88	89	0	14	0	0	3	0.082	0.247	0.802	0.049	10	6	22	16	23.1	0.32	0	0.4	0.2	0.4	0	0.8	104	112	24	1.07	0.79	0.133	2.8	202	205	2	88	0	0.27
13120510	Ice cream sandwich, chocolate	5802	Ice cream and frozen dairy desserts	270	4.5	39.33	28.38	1.8	11.8	6.16	3.624	1.346	26	88	89	0	14	0	0	3	0.082	0.212	0.884	0.054	10	14	31	24	20.4	0.24	0	0.5	0.2	0.4	0	0.8	90	113	35	1.7	0.71	0.217	3.3	239	202	5	135	0	0.255
13120550	Ice cream cookie sandwich	5802	Ice cream and frozen dairy desserts	317	4.61	43.35	26.45	1.7	14.11	6.417	4.073	2.787	24	64	65	0	10	0	0	13	0.141	0.215	0.956	0.036	22	8	46	31	16.5	0.21	0	0.3	0.1	0.83	0	2	70	86	22	1.5	0.64	0.104	3.7	170	232	6	47	0	0.198
13120730	Ice cream cone, scooped, vanilla	5802	Ice cream and frozen dairy desserts	215	3.68	25.82	20.61	0.8	10.84	6.567	2.924	0.564	42	111	113	0	18	0	0	1	0.049	0.245	0.288	0.047	7	5	16	12	25.3	0.37	0	0.6	0.2	0.32	0	0.4	124	105	14	0.23	0.69	0.03	1.9	196	87	0	0	0	0.346
13120735	Ice cream cone, scooped, vanilla, waffle cone	5802	Ice cream and frozen dairy desserts	218	3.76	27.16	21.48	0.8	10.58	6.424	2.881	0.511	41	109	111	0	18	0	0	1	0.069	0.25	0.407	0.048	8	5	19	13	25	0.37	0	0.6	0.2	0.29	0	0.4	123	105	15	0.34	0.69	0.037	2	196	93	0	0	0	0.339
13120740	Ice cream cone, NFS	5802	Ice cream and frozen dairy desserts	229	3.75	28.47	22.19	0.9	11.13	6.637	3.074	0.609	40	106	108	0	17	0	0	1	0.052	0.241	0.325	0.045	7	5	18	12	24.7	0.36	0	0.6	0.2	0.4	0	0.8	120	105	16	0.43	0.72	0.049	2	199	97	1	12	0	0.335
13120770	Ice cream cone, scooped, chocolate	5802	Ice cream and frozen dairy desserts	224	3.97	30.23	24.59	1.3	10.84	6.577	3.155	0.524	33	111	113	0	18	0	0	1	0.05	0.2	0.394	0.054	7	16	27	22	22	0.28	0	0.7	0.2	0.32	0	0.4	106	107	29	1.04	0.58	0.138	2.6	244	83	3	60	0	0.326
13120775	Ice cream cone, scooped, chocolate, waffle cone	5802	Ice cream and frozen dairy desserts	227	4.04	31.49	25.38	1.2	10.58	6.434	3.108	0.471	32	109	111	0	18	0	0	1	0.07	0.206	0.511	0.055	8	15	29	23	21.7	0.27	0	0.7	0.2	0.29	0	0.4	105	107	29	1.14	0.59	0.143	2.6	243	89	3	58	0	0.32
13120782	Ice cream cone, soft serve, vanilla	5802	Ice cream and frozen dairy desserts	189	4.91	31.44	21.48	0.4	4.91	2.859	1.304	0.341	26	122	123	0	13	0	0	1	0.061	0.259	0.308	0.044	7	6	17	13	25.3	0.45	0	1.2	0.1	0.15	0	0.5	156	103	14	0.33	0.73	0.024	2.1	204	81	0	0	0	0.135
13120784	Ice cream cone, soft serve, chocolate	5802	Ice cream and frozen dairy desserts	196	5.12	27.83	23.96	0.9	7.18	4.254	2.047	0.362	27	58	68	0	130	0	0	2	0.032	0.138	0.298	0.023	7	4	15	11	19.2	0.13	0	1.2	0.1	0.22	0	0.6	154	84	20	0.81	0.44	0.107	2.3	168	78	2	66	0	0.217
13120786	Ice cream cone, soft serve, vanilla, waffle cone	5802	Ice cream and frozen dairy desserts	193	4.96	32.67	22.33	0.4	4.77	2.789	1.292	0.292	25	120	120	0	13	0	0	1	0.08	0.264	0.426	0.045	8	6	20	14	25	0.44	0	1.1	0.1	0.12	0	0.5	154	103	15	0.44	0.73	0.032	2.2	204	87	0	0	0	0.133
13120788	Ice cream cone, soft serve, chocolate, waffle cone	5802	Ice cream and frozen dairy desserts	200	5.17	29.14	24.77	0.9	6.99	4.156	2.021	0.312	26	56	67	0	127	0	0	2	0.052	0.145	0.417	0.025	8	4	18	12	18.9	0.13	0	1.1	0.1	0.19	0	0.7	152	84	21	0.91	0.45	0.113	2.4	169	84	2	65	0	0.213
13120790	Ice cream cone, vanilla, prepackaged	5802	Ice cream and frozen dairy desserts	354	5.21	34.38	25	1	21.88	11.458	7.34	1.657	21	31	32	0	11	0	0	4	0.108	0.252	0.829	0.046	16	8	35	24	23.8	0.36	0	0	0.1	0.18	0	1.1	63	108	29	0	0.86	0.128	2.6	222	94	7	56	0	0.281
13120792	Ice cream cone, chocolate, prepackaged	5802	Ice cream and frozen dairy desserts	353	5.35	34.62	24.77	1.4	21.8	11.424	7.312	1.645	21	31	32	0	11	0	0	4	0.108	0.252	0.843	0.047	16	8	35	24	23.7	0.36	0	0	0.1	0.18	0	1.1	64	114	34	0.14	0.92	0.165	2.7	235	93	9	76	0	0.278
13120800	Ice cream soda, flavors other than chocolate	1402	Milk shakes and other dairy drinks	85	0.92	14.02	13.4	0.2	2.9	1.787	0.781	0.119	12	31	31	0	5	0	0	0	0.011	0.063	0.031	0.013	0	1	1	1	7.1	0.1	0	0.2	0.1	0.08	0	0.1	37	28	4	0.06	0.23	0.011	0.5	53	31	0	0	0	0.095
13120810	Ice cream soda, chocolate	1402	Milk shakes and other dairy drinks	87	1	15.23	14.48	0.3	2.9	1.789	0.845	0.108	9	31	31	0	5	0	0	0	0.011	0.051	0.059	0.014	0	4	4	4	6.1	0.08	0	0.2	0.1	0.08	0	0.1	32	28	8	0.28	0.2	0.041	0.7	66	30	1	16	0	0.089
13121000	Ice cream sundae, NFS	5802	Ice cream and frozen dairy desserts	243	3.72	31.92	23.89	1.1	11.17	6.579	3.322	0.442	36	98	99	0	16	0	0	1	0.039	0.205	0.144	0.041	0	5	5	5	21.2	0.31	0	0.5	0.2	0.83	0	0.9	109	102	21	0.36	0.71	0.095	1.9	215	138	2	55	0	0.289
13121100	Ice cream sundae, fruit topping	5802	Ice cream and frozen dairy desserts	221	2.74	32.67	22.24	0.7	9.22	5.695	2.468	0.391	36	98	99	0	18	0	0	2	0.034	0.19	0.124	0.04	0	5	5	5	22.1	0.3	0	3.5	0.2	0.27	0	0.5	99	81	12	0.13	0.54	0.025	1.6	163	65	0	0	0	0.289
13121120	Banana split	5802	Ice cream and frozen dairy desserts	197	2.53	32.53	23.29	1.3	6.9	4.121	1.953	0.296	24	66	68	6	18	0	0	6	0.032	0.148	0.254	0.117	0	8	8	8	17.2	0.21	0	3.6	0.1	0.42	0	0.6	74	69	18	0.24	0.45	0.062	1.5	220	98	1	20	0	0.19
13121300	Ice cream sundae, hot fudge topping	5802	Ice cream and frozen dairy desserts	243	3.72	31.92	23.89	1.1	11.17	6.579	3.322	0.442	36	98	99	0	16	0	0	1	0.039	0.205	0.144	0.041	0	5	5	5	21.2	0.31	0	0.5	0.2	0.83	0	0.9	109	102	21	0.36	0.71	0.095	1.9	215	138	2	55	0	0.289
13121400	Ice cream sundae, caramel topping	5802	Ice cream and frozen dairy desserts	213	2.97	30.61	28.82	0.5	9.19	5.694	2.465	0.38	36	102	103	0	16	0	0	0	0.031	0.185	0.089	0.037	0	4	4	4	21.4	0.34	0	0.6	0.2	0.26	0	0.3	109	89	12	0.07	0.52	0.018	1.7	166	136	0	0	0	0.289
13126000	Ice cream, fried	5802	Ice cream and frozen dairy desserts	282	3.94	32.77	20.9	1.2	15.16	6.674	4.701	2.709	34	88	90	0	15	0	0	15	0.083	0.243	0.934	0.066	14	7	31	21	20.9	0.3	0	0.5	0.2	0.81	0	5.5	112	115	18	0.79	0.71	0.05	2.6	184	159	0	0	0	0.275
13130100	Light ice cream, NFS	5802	Ice cream and frozen dairy desserts	174	4.38	25.44	14.29	0.2	6.14	3.488	1.568	0.48	27	106	107	0	13	0	0	0	0.041	0.188	0.105	0.037	0	5	5	5	24.5	0.5	0	1	0.1	0.2	0	1.6	148	89	12	0.19	0.52	0.024	2	202	85	0	0	0	0.177
13130300	Light ice cream, vanilla	5802	Ice cream and frozen dairy desserts	174	4.38	25.44	14.29	0.2	6.14	3.488	1.568	0.48	27	106	107	0	13	0	0	0	0.041	0.188	0.105	0.037	0	5	5	5	24.5	0.5	0	1	0.1	0.2	0	1.6	148	89	12	0.19	0.52	0.024	2	202	85	0	0	0	0.177
13130310	Light ice cream, chocolate	5802	Ice cream and frozen dairy desserts	180	4.27	26.24	15.18	0.8	6.46	3.995	1.493	0.384	22	67	73	0	72	0	0	0	0.034	0.154	0.118	0.032	0	4	4	4	15.6	0.26	0	1	0.1	0.25	0	2.1	140	94	18	0.58	0.42	0.06	2.6	183	73	1	37	0	0.199
13130700	Soft serve, blended with candy or cookies, from fast food	5802	Ice cream and frozen dairy desserts	176	4	26.18	22.78	0.2	6.06	3.194	1.693	0.323	16	28	28	0	5	0	0	0	0.05	0.236	0.202	0.056	2	4	8	6	19.5	0.59	0	0.8	0	0.08	0	2	132	114	16	0.44	0.52	0.037	3.8	203	64	1	28	0	0.135
13135000	Light ice cream sandwich, vanilla	5802	Ice cream and frozen dairy desserts	239	4.93	37.26	20.08	1	8.15	3.676	2.392	1.398	21	80	81	0	10	0	0	3	0.082	0.208	0.793	0.04	10	6	22	16	22	0.39	0	0.8	0.1	0.33	0	1.8	119	100	22	1.14	0.66	0.134	2.9	204	209	2	88	0	0.133
13135010	Light ice cream sandwich, chocolate	5802	Ice cream and frozen dairy desserts	243	4.85	37.86	20.74	1.5	8.4	4.056	2.336	1.326	17	51	56	0	54	0	0	4	0.076	0.182	0.803	0.037	10	5	22	15	15.3	0.22	0	0.7	0.1	0.37	0	2.2	113	104	26	1.44	0.58	0.161	3.3	190	200	3	116	0	0.15
13140000	Light ice cream bar, vanilla	5802	Ice cream and frozen dairy desserts	236	3.23	18.76	10.54	0.1	16.65	13.057	1.845	0.53	20	78	79	0	10	0	0	0	0.03	0.139	0.077	0.027	0	4	4	4	18.1	0.36	0	0.8	0.1	0.16	0	1.2	110	66	9	0.16	0.39	0.019	1.4	149	64	0	0	0	0.138
13140100	Light ice cream bar, vanilla, chocolate coated	5802	Ice cream and frozen dairy desserts	236	3.39	19.15	10.45	0.5	16.62	13.007	1.872	0.529	20	77	78	0	9	0	0	0	0.031	0.14	0.098	0.028	0	4	4	4	18	0.36	0	0.8	0.1	0.16	0	1.3	110	72	14	0.3	0.45	0.057	1.6	163	63	2	21	0	0.137
13140115	Light ice cream bar, chocolate	5802	Ice cream and frozen dairy desserts	240	3.31	19.74	11.1	1	16.86	13.377	1.817	0.459	16	49	53	0	53	0	0	1	0.026	0.115	0.108	0.025	0	4	4	4	11.6	0.19	0	0.7	0.1	0.19	0	1.6	104	76	18	0.58	0.38	0.083	2	149	55	3	48	0	0.153
13140700	Creamsicle	5802	Ice cream and frozen dairy desserts	165	1.54	32.75	18.46	0	3.08	1.813	0.819	0.137	8	92	93	0	10	2	0	2	0.045	0.206	0.113	0.038	0	6	6	6	20.4	0.36	0	13.8	0.1	0.09	0	0.3	62	84	12	0	0.66	0.02	1.8	174	46	0	0	0	0.099
13140710	Creamsicle, light	5802	Ice cream and frozen dairy desserts	51	1.1	11.66	3.34	1.8	0	0	0	0	0	33	33	0	3	0	0	0	0.007	0.031	0.018	0.007	0	1	1	1	5.8	0.13	0	7.8	0	0	0	0	37	19	3	0.5	0.43	0.008	0.5	57	35	0	0	0	0
13140900	Fudgesicle	5802	Ice cream and frozen dairy desserts	161	2.56	29.99	17.47	1	3.67	2.696	0.584	0.138	1	0	0	0	0	0	0	1	0.049	0.163	0.122	0.04	0	4	4	4	8.2	0.05	0	0	0	0.21	0	0.1	162	112	19	1.11	0.39	0.077	1.3	177	104	3	93	0	0.001
13142100	Light ice cream cone, vanilla, prepackaged	5802	Ice cream and frozen dairy desserts	223	5.41	34.23	16.4	0.7	7.3	3.29	2.409	0.865	22	85	86	0	10	0	0	2	0.1	0.209	1.135	0.051	16	8	35	24	22.8	0.4	0	0.8	0.1	0.45	0	1.6	128	99	21	0.8	0.63	0.082	2.5	212	133	0	12	0	0.142
13142110	Light ice cream cone, chocolate, prepackaged	5802	Ice cream and frozen dairy desserts	227	5.32	34.87	17.11	1.3	7.56	3.695	2.349	0.789	18	54	58	0	58	0	0	2	0.095	0.182	1.145	0.047	16	7	35	24	15.8	0.21	0	0.8	0.1	0.49	0	2	121	104	25	1.11	0.55	0.11	3	197	124	1	42	0	0.159
13150000	Sherbet, all flavors	5802	Ice cream and frozen dairy desserts	144	1.1	30.4	24.32	1.3	2	1.16	0.53	0.08	1	12	12	0	1	5	0	7	0.027	0.097	0.063	0.023	0	4	4	4	7.7	0.13	0	2.3	0	0.01	0	0	54	40	8	0.14	0.48	0.028	1.5	96	46	0	0	0	0.094
13161600	Fudgesicle, light	5802	Ice cream and frozen dairy desserts	124	3.67	23.11	5.1	1.5	1.87	0.984	0.649	0.149	2	0	0	0	0	0	0	2	0.07	0.23	0.175	0.058	0	6	6	6	11.7	0.07	0	0	0	0.3	0	0.1	231	160	27	1.58	0.55	0.107	1.7	253	96	4	133	0	0
13200110	Pudding, chocolate, NFS	5804	Pudding	142	2.09	23.01	17.17	0	4.6	1.263	2.731	0.105	1	14	14	0	0	0	0	1	0.024	0.072	0.123	0.018	0	3	3	3	9.5	0.09	0	0.3	0	0.31	0	0.6	51	56	18	1.27	0.34	0.092	0	184	152	2	70	0	0.001
13210110	Pudding, bread	5804	Pudding	155	5.63	23.52	15.13	1	4.71	1.635	1.612	1.04	55	74	75	0	14	2	0	74	0.096	0.193	0.803	0.075	9	8	24	17	42	0.21	0	0.2	1.1	0.38	0	2.4	135	121	18	0.98	0.63	0.058	9	212	212	0	0	0	0.03
13210280	Pudding, flavors other than chocolate, NFS	5804	Pudding	130	1.45	22.6	16.97	0	3.78	1.016	2.286	0.087	1	2	2	0	0	0	0	0	0.019	0.071	0.057	0.019	0	2	2	2	6.2	0.15	0	0.2	0	0.3	0	0.6	49	41	4	0.09	0.16	0.018	0	65	172	0	0	0	0.005
13210300	Custard	5804	Pudding	95	5.11	10.96	10.93	0	3.43	1.56	1.016	0.395	73	79	79	0	3	2	0	89	0.043	0.197	0.107	0.068	0	7	7	7	53.3	0.39	0	0	1.3	0.21	0	0.2	119	124	13	0.31	0.6	0.014	7.1	160	86	0	0	0	0.038
13210350	Flan	5804	Pudding	174	5.27	28.18	28.14	0	4.83	2.222	1.646	0.554	102	60	60	0	4	2	0	125	0.019	0.212	0.078	0.052	0	11	11	11	66.1	0.2	0	0.4	1.1	0.31	0	0.2	97	113	11	0.51	0.57	0.028	8.5	130	167	0	0	0	0.062
13210370	Creme brulee	5804	Pudding	110	4.08	17.87	17.88	0	2.66	1.309	0.706	0.23	41	66	66	0	3	1	0	45	0.041	0.163	0.103	0.054	0	4	4	4	33.1	0.34	0	0	1.2	0.12	0	0.2	116	109	12	0.16	0.49	0.008	4.5	151	75	0	0	0	0.038
13210410	Pudding, rice	5804	Pudding	108	3.23	18.39	11.59	0.3	2.15	1.208	0.556	0.129	12	19	19	0	4	0	0	9	0.027	0.183	0.217	0.052	0	4	4	4	7.8	0.15	0	1.3	0	0.07	0	0.2	95	82	8	0.11	0.43	0.023	3.2	125	97	0	0	0	0.043
13210450	Firni, Indian pudding	5804	Pudding	141	3.58	25.17	15.66	0.3	3.1	1.491	0.874	0.244	9	24	24	0	6	0	0	4	0.087	0.122	0.584	0.058	16	1	28	17	11.5	0.23	0	0	0.8	0.25	0	0.3	100	95	14	0.51	0.47	0.037	3.4	136	30	0	0	0	0.051
13210520	Pudding, tapioca, made from dry mix	5804	Pudding	130	1.95	21.69	14.91	0	3.88	0.962	2.538	0.072	1	0	0	0	0	0	0	0	0.024	0.097	0.065	0.024	0	3	3	3	6.2	0.21	0	0.3	0	0.15	0	0.4	71	60	6	0.11	0.22	0.018	0	92	145	0	0	0	0.001
13220110	Pudding, flavors other than chocolate, made from dry mix	5804	Pudding	104	2.79	19.42	19.43	0	1.76	1.043	0.375	0.056	7	49	49	0	3	0	0	0	0.048	0.119	0.093	0.05	0	1	1	1	15.1	0.47	0	0.1	0.9	0.03	0	0.2	107	202	10	0	0.36	0.016	1.7	133	264	0	0	0	0.036
13220120	Pudding, chocolate, made from dry mix	5804	Pudding	112	3.14	20.35	16.63	0.7	1.98	1.101	0.437	0.118	7	48	48	0	3	0	0	1	0.048	0.122	0.133	0.051	0	2	2	2	15.2	0.46	0	0.1	0.9	0.04	0	0.4	104	97	18	0.24	0.46	0.067	2	172	362	1	46	0	0.035
13220210	Pudding, flavors other than chocolate, made from dry mix, sugar free	5804	Pudding	68	3.19	9.56	4.66	0	1.93	1.101	0.408	0.087	8	55	55	0	4	0	0	0	0.054	0.13	0.104	0.057	0	1	1	1	16.9	0.53	0	0.1	1	0.04	0	0.3	127	236	12	0.02	0.41	0.003	1.8	149	257	0	0	0	0.04
13220220	Pudding, chocolate, made from dry mix, sugar free	5804	Pudding	74	3.49	10.51	4.57	0.5	2.02	1.15	0.482	0.07	8	54	54	0	4	0	0	1	0.054	0.133	0.132	0.058	0	2	2	2	16.8	0.52	0	0.1	1	0.03	0	0.2	126	223	18	0.24	0.42	0.065	2.1	243	254	1	36	0	0.04
13230110	Pudding, flavors other than chocolate, ready-to-eat	5804	Pudding	130	1.45	22.6	16.97	0	3.78	1.016	2.286	0.087	1	2	2	0	0	0	0	0	0.019	0.071	0.057	0.019	0	2	2	2	6.2	0.15	0	0.2	0	0.3	0	0.6	49	41	4	0.09	0.16	0.018	0	65	172	0	0	0	0.005
13230120	Pudding, flavors other than chocolate, ready-to-eat, sugar free	5804	Pudding	68	3.19	9.56	4.66	0	1.93	1.101	0.408	0.087	8	55	55	0	4	0	0	0	0.054	0.13	0.104	0.057	0	1	1	1	16.9	0.53	0	0.1	1	0.04	0	0.3	127	236	12	0.02	0.41	0.003	1.8	149	257	0	0	0	0.04
13230130	Pudding, chocolate, ready-to-eat	5804	Pudding	142	2.09	23.01	17.17	0	4.6	1.263	2.731	0.105	1	14	14	0	0	0	0	1	0.024	0.072	0.123	0.018	0	3	3	3	9.5	0.09	0	0.3	0	0.31	0	0.6	51	56	18	1.27	0.34	0.092	0	184	152	2	70	0	0.001
13230140	Pudding, chocolate, ready-to-eat, sugar free	5804	Pudding	74	3.49	10.51	4.57	0.5	2.02	1.15	0.482	0.07	8	54	54	0	4	0	0	1	0.054	0.133	0.132	0.058	0	2	2	2	16.8	0.52	0	0.1	1	0.03	0	0.2	126	223	18	0.24	0.42	0.065	2.1	243	254	1	36	0	0.04
13230500	Pudding, tapioca, ready-to-eat	5804	Pudding	130	1.95	21.69	14.91	0	3.88	0.962	2.538	0.072	1	0	0	0	0	0	0	0	0.024	0.097	0.065	0.024	0	3	3	3	6.2	0.21	0	0.3	0	0.15	0	0.4	71	60	6	0.11	0.22	0.018	0	92	145	0	0	0	0.001
13241000	Banana pudding	5804	Pudding	156	2.68	27.94	18.79	0.9	4.23	1.208	1.998	0.623	35	19	19	6	7	1	0	48	0.052	0.129	0.55	0.132	5	10	19	15	27.5	0.17	0	2.3	0.2	0.26	0	1.1	42	58	12	0.5	0.28	0.045	4	158	129	0	0	0	0.006
13250000	Mousse	5804	Pudding	209	4.36	16.25	15.11	0.6	14.96	8.673	4.414	0.839	120	155	158	3	26	3	0	93	0.046	0.194	0.152	0.067	0	13	13	13	73	0.37	0	0.2	1.5	0.46	0	1.5	103	122	21	0.54	0.66	0.07	6.8	154	35	7	44	0	0.187
13252200	Milk dessert or milk candy, Puerto Rican style	5804	Pudding	315	6.84	55.35	49.74	0	7.35	4.534	2.143	0.375	29	73	74	0	14	0	0	0	0.016	0.405	0.21	0.016	0	11	11	11	89.1	0.31	0	2.6	0.2	0.2	0	1.3	251	193	22	0.17	0.79	0.004	2.7	350	129	0	0	0	0.176
13252500	Barfi or Burfi, Indian dessert	5804	Pudding	277	5.41	40.46	36.97	0.4	11.34	6.115	3.475	0.849	35	95	96	0	12	0	0	20	0.039	0.253	0.205	0.07	0	4	4	4	13.7	0.23	0	0.3	0.1	0.71	0	1	148	126	19	0.22	0.5	0.047	4.2	185	71	0	0	0	0.212
13252590	Trifle	5804	Pudding	168	3.53	23.24	15.77	0.4	7.1	4.05	2.098	0.422	63	77	81	0	44	13	0	62	0.085	0.136	0.618	0.053	8	7	21	15	27.7	0.23	0	0.5	0.5	0.37	0	1.2	74	90	10	0.83	0.39	0.039	4.5	125	180	0	0	0	0.19
13252600	Tiramisu	5502	Cakes and pies	354	5.9	29.59	18.86	0.4	24.29	14.158	6.577	1.318	123	216	220	3	46	3	0	72	0.088	0.246	0.991	0.062	6	14	24	20	39.2	0.32	0	1.1	0.6	0.72	0	1.7	66	105	15	1.11	0.57	0.051	9.6	156	155	44	8	0	0.45
13310000	Custard pudding, flavor other than chocolate, baby food, NS as to strained or junior	9012	Baby food: snacks and sweets	86	1.68	16.79	11.85	0.1	1.49	0.668	0.522	0.144	23	16	16	1	2	1	0	39	0.012	0.067	0.058	0.025	0	6	6	6	29.9	0.12	0	0.6	0.5	0.16	0	0	54	50	5	0.23	0.29	0.03	2.4	67	13	0	0	0	0.027
13311000	Custard pudding, baby food, flavor other than chocolate, strained	9012	Baby food: snacks and sweets	85	1.6	16	11.5	0	2	1.01	0.68	0.16	8	18	18	1	2	1	0	39	0.012	0.08	0.04	0.02	0	6	6	6	29.9	0.01	0	0.8	0.5	0.23	0	0	55	45	5	0.24	0.28	0.05	2.4	66	0	0	0	0	0.05
13312000	Custard pudding, baby food, flavor other than chocolate, junior	9012	Baby food: snacks and sweets	86	1.76	17.58	12.2	0.2	0.98	0.325	0.364	0.128	38	13	13	1	1	1	0	39	0.012	0.054	0.076	0.03	0	6	6	6	29.9	0.23	0	0.4	0.5	0.09	0	0	54	55	5	0.22	0.3	0.01	2.4	68	26	0	0	0	0.003
13411000	White sauce or gravy	8412	Dips, gravies, other sauces	140	3.81	9.19	4.61	0.2	9.96	4.971	2.805	1.398	22	131	135	0	40	0	0	1	0.086	0.159	0.426	0.174	6	2	14	9	17.4	0.43	0	0.1	1.2	0.96	0	4.9	121	105	13	0.28	0.45	0.01	3.9	156	331	0	0	0	0.249
14010000	Cheese, NFS	1602	Cheese	368	20.42	5	2.69	0	29.62	16.692	6.726	1.104	91	289	298	0	99	9	0	24	0.033	0.435	0.099	0.091	0	20	20	20	24.2	1.24	0	0	3	0.79	0	2.7	974	582	30	0.48	3.09	0.031	23.5	164	904	0	0	0	0.569
14101010	Cheese, Blue or Roquefort	1602	Cheese	353	21.4	2.34	0.5	0	28.74	18.669	7.778	0.8	75	192	198	0	74	0	0	0	0.029	0.382	1.016	0.166	0	36	36	36	15.4	1.22	0	0	0.5	0.25	0	2.4	528	387	23	0.31	2.66	0.04	14.5	256	1146	0	0	0	0.658
14102010	Cheese, Brick	1602	Cheese	371	23.24	2.79	0.51	0	29.68	18.764	8.598	0.784	94	286	292	0	76	0	0	0	0.014	0.351	0.118	0.065	0	20	20	20	15.4	1.26	0	0	0.5	0.26	0	2.5	674	451	24	0.43	2.6	0.024	14.5	136	560	0	0	0	0.914
14103010	Cheese, Camembert	1602	Cheese	300	19.8	0.46	0.46	0	24.26	15.259	7.023	0.724	72	240	241	0	12	0	0	0	0.028	0.488	0.63	0.227	0	62	62	62	15.4	1.3	0	0	0.4	0.21	0	2	388	347	20	0.33	2.38	0.021	14.5	187	842	0	0	0	0.494
14103020	Cheese, Brie	1602	Cheese	334	20.75	0.45	0.45	0	27.68	17.41	8.013	0.826	100	173	174	0	9	0	0	0	0.07	0.52	0.38	0.235	0	65	65	65	15.4	1.65	0	0	0.5	0.24	0	2.3	184	188	20	0.5	2.38	0.019	14.5	152	629	0	0	0	0.564
14104100	Cheese, Cheddar	1602	Cheese	408	23.3	2.44	0.33	0	34	19.2	7.44	1.18	100	316	316	0	0	0	0	0	0.029	0.441	0.052	0.069	0	21	21	21	16.5	1.06	0	0	0.6	0.75	0	2.4	707	458	27	0.16	3.67	0.033	28.3	77	654	0	0	0	0.653
14104110	Cheese, Cheddar, reduced fat	1602	Cheese	316	27.35	2.67	0.26	0	20.41	12.602	5.304	0.893	76	142	145	0	28	1	0	4	0.021	0.397	0.145	0.084	0	20	20	20	15.4	1.41	0	0	0.3	0.48	0	1.5	761	520	27	0.12	4.44	0.043	35.8	63	628	0	0	0	0.439
14104115	Cheese, Cheddar, nonfat or fat free	1602	Cheese	157	32.14	7.14	0	0	0	0	0	0	18	60	60	0	4	0	0	0	0.012	0.221	0.051	0.045	0	11	11	11	15.4	0.49	0	0	0.1	0.06	0	0.6	893	484	16	0	1.82	0.021	14.5	66	1000	0	0	0	0
14104200	Cheese, Colby	1602	Cheese	394	23.76	2.57	0.52	0	32.11	20.218	9.28	0.953	95	257	264	0	82	0	0	0	0.015	0.375	0.093	0.079	0	18	18	18	15.4	0.83	0	0	0.6	0.28	0	2.7	685	457	26	0.76	3.07	0.042	14.5	127	604	0	0	0	1.041
14104250	Cheese, Colby Jack	1602	Cheese	384	24.12	1.62	0.51	0	31.2	19.642	9.016	0.926	92	224	231	0	80	0	0	0	0.015	0.382	0.093	0.079	0	18	18	18	15.4	0.83	0	0	0.6	0.27	0	2.6	716	450	26	0.74	3.04	0.037	14.5	104	602	0	0	0	1.011
14104400	Cheese, Feta	1602	Cheese	265	14.21	3.88	0	0	21.49	13.3	4.623	0.591	89	125	125	0	3	0	0	0	0.154	0.844	0.991	0.424	0	32	32	32	15.4	1.69	0	0	0.4	0.18	0	1.8	493	337	19	0.65	2.88	0.032	15	62	1139	0	0	0	0.714
14104600	Cheese, Fontina	1602	Cheese	389	25.6	1.55	1.55	0	31.14	19.196	8.687	1.654	116	258	261	0	32	0	0	0	0.021	0.204	0.15	0.083	0	6	6	6	15.4	1.68	0	0	0.6	0.27	0	2.6	550	346	14	0.23	3.5	0.025	14.5	64	800	0	0	0	0.715
14104700	Cheese, goat	1602	Cheese	364	21.58	0.12	0.12	0	29.84	20.639	6.808	0.709	79	401	407	0	77	0	0	0	0.072	0.676	1.148	0.06	0	2	2	2	15.4	0.22	0	0	0.5	0.26	0	2.5	298	375	29	1.62	0.66	0.564	3.8	158	415	0	0	0	1.496
14105010	Cheese, Gouda or Edam	1602	Cheese	356	24.94	2.22	2.22	0	27.44	17.614	7.747	0.657	114	164	165	0	10	0	0	0	0.03	0.334	0.063	0.08	0	21	21	21	15.4	1.54	0	0	0.5	0.24	0	2.3	700	546	29	0.24	3.9	0.036	14.5	121	819	0	0	0	0.999
14105200	Cheese, Gruyere	1602	Cheese	413	29.81	0.36	0.36	0	32.34	18.913	10.043	1.733	110	268	271	0	33	0	0	0	0.06	0.279	0.106	0.081	0	10	10	10	15.4	1.6	0	0	0.6	0.28	0	2.7	1011	605	36	0.17	3.9	0.032	14.5	81	714	0	0	0	1.049
14106010	Cheese, Limburger	1602	Cheese	327	20.05	0.49	0.49	0	27.25	16.746	8.606	0.495	90	339	340	0	15	0	0	0	0.08	0.503	0.158	0.086	0	58	58	58	15.4	1.04	0	0	0.5	0.23	0	2.3	497	393	21	0.13	2.1	0.021	14.5	128	800	0	0	0	0.803
14106200	Cheese, Monterey	1602	Cheese	373	24.48	0.68	0.5	0	30.28	19.066	8.751	0.899	89	192	198	0	78	0	0	0	0.015	0.39	0.093	0.079	0	18	18	18	15.4	0.83	0	0	0.6	0.26	0	2.5	746	444	27	0.72	3	0.032	14.5	81	600	0	0	0	0.982
14106500	Cheese, Monterey, reduced fat	1602	Cheese	313	28.2	0.7	0.56	0	21.6	14.04	5.64	0.84	65	137	142	0	55	0	0	0	0.02	0.36	0.09	0.08	0	18	18	18	15.4	0.83	0	0	0.4	0.19	0	1.8	705	444	27	0.72	3	0.032	14.5	81	781	0	0	0	1.08
14107010	Cheese, Mozzarella, NFS	1602	Cheese	298	23.7	4.44	1.81	0	20.4	11.7	4.65	0.744	65	203	203	0	0	0	0	0	0.023	0.36	0.101	0.09	0	26	26	26	13.5	1.65	0	0	0.4	0.51	0	1.3	693	533	27	0.2	3.62	0.035	26.7	116	699	0	0	0	0.396
14107030	Cheese, Mozzarella, part skim	1602	Cheese	298	23.7	4.44	1.81	0	20.4	11.7	4.65	0.744	65	203	203	0	0	0	0	0	0.023	0.36	0.101	0.09	0	26	26	26	13.5	1.65	0	0	0.4	0.51	0	1.3	693	533	27	0.2	3.62	0.035	26.7	116	699	0	0	0	0.396
14107040	Cheese, Mozzarella, reduced sodium	1602	Cheese	280	27.5	3.1	1.23	0	17.1	10.867	4.844	0.509	54	133	137	0	44	0	0	0	0.02	0.34	0.12	0.08	0	9	9	9	18.4	0.92	0	0	0.3	0.15	0	1.8	731	524	26	0.25	3.13	0.027	15.7	95	16	0	0	0	0.559
14107060	Cheese, Mozzarella, nonfat or fat free	1602	Cheese	141	31.7	3.5	1.48	1.8	0	0	0	0	18	124	127	0	41	0	0	0	0.02	0.3	0.12	0.08	0	10	10	10	15.4	0.92	0	0	0	0.14	0	1.6	961	656	33	0.31	3.92	0.034	18.9	106	743	0	0	0	0
14107200	Cheese, Muenster	1602	Cheese	368	23.41	1.12	1.12	0	30.04	19.113	8.711	0.661	96	297	298	0	13	0	0	0	0.013	0.32	0.103	0.056	0	12	12	12	15.4	1.47	0	0	0.6	0.26	0	2.5	717	468	27	0.41	2.81	0.031	14.5	134	628	0	0	0	1.042
14107250	Cheese, Muenster, reduced fat	1602	Cheese	271	24.7	3.5	3.5	0	17.6	10.95	5.09	0.65	63	174	175	0	8	0	0	0	0.01	0.36	0.1	0.06	0	12	12	12	15.4	1.47	0	0	0.3	0.15	0	1.5	529	468	27	0.41	2.81	0.031	14.5	134	600	0	0	0	0.571
14108010	Cheese, Parmesan, dry grated	1602	Cheese	421	29.6	12.4	0.07	0	28	15.5	6.4	1.2	87	228	228	0	0	0	0	0	0.027	0.345	0.078	0.081	0	6	6	6	14.1	1.35	0	0	0.5	0.51	0	1.7	884	634	35	0.45	4.33	0.04	35	184	1750	0	0	0	0.508
14108015	Cheese, Parmesan, dry grated, reduced fat	1602	Cheese	396	34.8	26.2	0.78	0	16.5	9.305	3.923	0.693	54	134	134	0	6	0	0	0	0.038	0.197	0.139	0.09	0	16	16	16	14.8	1.23	0	0	0.2	0.28	0	1	842	667	37	2.72	3.66	0.03	39.2	392	1450	0	0	0	0.335
14108020	Cheese, Parmesan, hard	1602	Cheese	421	29.6	12.4	0.07	0	28	15.5	6.4	1.2	87	228	228	0	0	0	0	0	0.027	0.345	0.078	0.081	0	6	6	6	14.1	1.35	0	0	0.5	0.51	0	1.7	884	634	35	0.45	4.33	0.04	35	184	1750	0	0	0	0.508
14108060	Cheese, Parmesan, dry grated, fat free	1602	Cheese	370	40	40	1.5	0	5	3.11	1.446	0.186	20	39	40	0	13	0	0	0	0.05	0.05	0.2	0.1	0	25	25	25	15.4	1.1	0	0	0	0.04	0	0.4	800	700	40	5	3	0.02	43.3	600	1150	0	0	0	0.162
14108200	Cheese, Port du Salut	1602	Cheese	356	24.94	2.22	2.22	0	27.44	17.614	7.747	0.657	114	164	165	0	10	0	0	0	0.03	0.334	0.063	0.08	0	21	21	21	15.4	1.54	0	0	0.5	0.24	0	2.3	700	546	29	0.24	3.9	0.036	14.5	121	819	0	0	0	0.999
14108400	Cheese, Provolone	1602	Cheese	351	25.58	2.14	0.56	0	26.62	17.078	7.393	0.769	69	230	236	0	68	0	0	0	0.019	0.321	0.156	0.073	0	10	10	10	15.4	1.46	0	0	0.5	0.23	0	2.2	756	496	28	0.52	3.23	0.026	14.5	138	727	0	0	0	0.981
14108420	Cheese, provolone, reduced fat	1602	Cheese	274	24.7	3.5	0.55	0	17.6	11.3	4.89	0.51	55	137	141	0	45	0	0	0	0.019	0.321	0.156	0.073	0	10	10	10	12.9	1.46	0	0	0.3	0.15	0	1.5	756	496	28	0.52	3.23	0.026	14.5	138	615	0	0	0	0.65
14109010	Cheese, Swiss	1602	Cheese	393	27	1.44	0	0	31	18.2	7.26	1.14	93	287	292	1	60	2	1	8	0.011	0.303	0.06	0.07	0	9	9	9	13.8	3.02	0	0	0	0.6	0	1.4	890	574	33	0.13	4.37	0.047	30.1	71	185	0	0	0	0.679
14109020	Cheese, Swiss, reduced sodium	1602	Cheese	374	28.4	3.4	1.31	0	27.4	17.744	7.256	0.968	92	211	216	0	69	0	0	0	0.02	0.37	0.09	0.08	0	6	6	6	15.4	1.68	0	0	0.5	0.37	0	2.4	961	605	36	0.17	3.9	0.032	12.5	111	14	0	0	0	1.098
14109030	Cheese, Swiss, reduced fat	1602	Cheese	179	28.4	3.4	1.33	0	5.1	3.304	1.351	0.18	35	39	40	0	13	0	0	0	0.02	0.36	0.09	0.08	0	6	6	6	15.4	1.68	0	0	0.1	0.07	0	0.5	961	605	36	0.17	3.9	0.027	12.7	111	199	0	0	0	0.204
14109040	Cheese, Swiss, nonfat or fat free	1602	Cheese	127	28.4	3.4	1.33	0	0	0	0	0	18	39	40	0	13	0	0	0	0.02	0.36	0.09	0.08	0	6	6	6	15.4	1.68	0	0	0.1	0.07	0	0.5	961	605	36	0.17	3.9	0.027	12.7	111	1000	0	0	0	0
14110010	Cheese, Cheddar, reduced sodium	1602	Cheese	398	24.35	1.91	0.49	0	32.62	20.768	9.189	0.972	100	257	264	0	84	0	0	0	0.021	0.375	0.086	0.076	0	18	18	18	15.4	0.83	0	0	0.6	0.28	0	2.7	703	484	27	0.72	3.09	0.036	14.5	112	21	0	0	0	1.079
14120010	Cheese, Mexican blend	1602	Cheese	358	23.54	1.75	1.23	0	28.51	17.027	7.871	0.864	95	170	174	0	56	0	0	0	0.023	0.318	0.114	0.061	0	13	13	13	15.7	1.23	0	0	0.5	0.25	0	2.5	659	438	25	0.59	3.01	0.025	15	85	607	0	0	0	0.922
14120020	Cheese, Mexican blend, reduced fat	1602	Cheese	282	24.69	3.41	0.56	0	19.4	11.58	5.02	0.75	62	151	155	0	50	0	0	0	0.03	0.3	0.06	0.084	0	20	20	20	13.5	1.66	0	0	0.4	0.17	0	1.6	1146	583	35	0.13	4.3	0.021	15.5	93	776	0	0	0	0.72
14131000	Queso Anejo, aged Mexican cheese	1602	Cheese	373	21.44	4.63	4.63	0	29.98	19.033	8.528	0.901	105	64	64	0	4	0	0	0	0.02	0.209	0.032	0.047	0	1	1	1	15.4	1.38	0	0	0.5	0.26	0	2.5	680	444	28	0.47	2.94	0.008	14.5	87	1131	0	0	0	0.907
14131500	Queso Asadero	1602	Cheese	356	22.6	2.87	2.87	0	28.26	17.939	8.038	0.85	105	55	55	0	4	0	0	0	0.021	0.223	0.181	0.053	0	8	8	8	15.4	1	0	0	0.5	0.24	0	2.4	661	443	26	0.51	3.02	0.026	14.5	86	607	0	0	0	0.855
14133000	Queso Fresco	1602	Cheese	299	18.09	2.98	2.32	0	23.82	12.94	5.966	1.106	69	221	224	0	41	2	0	3	0.042	0.173	0.027	0.076	0	7	7	7	12.5	1.68	0	0	2.7	0.37	0	1	566	385	24	0.2	2.58	0.033	19.3	129	751	0	0	0	0.486
14134000	Queso cotija	1602	Cheese	366	20	3.97	0	0	30	17.5	8.333	1.187	100	223	229	0	73	0	0	0	0.029	0.486	0.114	0.049	0	10	10	10	15.4	2.26	0	0	0.5	0.25	0	1.9	800	729	38	0	3.87	0.238	17.7	125	1400	0	0	0	1.583
14200100	Cheese, cottage, NFS	1604	Cottage/ricotta cheese	84	11	4.31	4.1	0	2.3	1.26	0.469	0.072	12	69	69	0	0	0	0	0	0.02	0.234	0.09	0.057	0	10	10	10	16.3	0.42	0	0	0	0.08	0	0	103	148	9	0.13	0.61	0.03	14.6	120	321	0	0	0	0.04
14201010	Cheese, cottage, creamed, large or small curd	1604	Cottage/ricotta cheese	98	11.12	3.38	2.67	0	4.3	1.718	0.778	0.123	17	36	37	0	12	0	0	0	0.027	0.163	0.099	0.046	0	12	12	12	18.4	0.43	0	0	0.1	0.08	0	0	83	159	8	0.07	0.4	0.029	9.7	104	315	0	0	0	0.109
14201200	Cottage cheese, farmer's	1604	Cottage/ricotta cheese	143	10.49	3.18	2.52	0	9.8	5.198	2.394	0.329	31	82	83	0	22	0	0	0	0.025	0.154	0.093	0.043	0	11	11	11	18.6	0.41	0	0	0.1	0.24	0	0.5	78	150	8	0.07	0.38	0.027	9.1	98	297	0	0	0	0.289
14201500	Cheese, Ricotta	1604	Cottage/ricotta cheese	148	9.6	6	0.29	0	9.46	5.948	2.437	0.324	40	116	117	0	10	0	0	0	0.032	0.256	0.123	0.06	0	8	8	8	16.9	0.54	0	0	0.2	0.17	0	0.6	248	172	17	0.27	0.95	0.017	11.1	178	102	0	0	0	0.252
14202010	Cheese, cottage, with fruit	1604	Cottage/ricotta cheese	76	9.41	4.94	4.61	0.2	1.96	1.072	0.4	0.064	10	59	61	0	19	7	0	11	0.019	0.201	0.131	0.056	0	9	9	9	14.4	0.36	0	0.3	0	0.13	0	0.4	88	127	9	0.15	0.53	0.036	12.5	116	273	0	0	0	0.034
14202020	Cheese, cottage, with vegetables	1604	Cottage/ricotta cheese	81	9.78	5.63	3.95	0.7	1.98	1.076	0.4	0.072	10	59	91	145	312	0	0	96	0.028	0.217	0.204	0.06	0	11	11	11	17.5	0.36	0	0.5	0	0.12	0	3.5	91	133	11	0.23	0.59	0.038	12.5	127	278	0	0	0	0.034
14203010	Cheese, cottage, dry curd	1604	Cottage/ricotta cheese	72	10.34	6.66	1.85	0	0.29	0.169	0.079	0.003	7	2	2	0	0	0	0	0	0.023	0.226	0.144	0.016	0	9	9	9	17.9	0.46	0	0	0	0.01	0	0	86	190	11	0.15	0.47	0.03	9.4	137	372	0	0	0	0.007
14203020	Cheese, cottage, salted, dry curd	1604	Cottage/ricotta cheese	71	10.24	6.59	1.83	0	0.29	0.167	0.078	0.003	7	2	2	0	0	0	0	0	0.023	0.224	0.143	0.016	0	9	9	9	17.7	0.46	0	0	0	0.01	0	0	86	188	11	0.15	0.46	0.03	9.3	136	755	0	0	0	0.007
14203510	Puerto Rican white cheese	1604	Cottage/ricotta cheese	299	18.09	2.98	2.32	0	23.82	12.94	5.966	1.106	69	221	224	0	41	2	0	3	0.042	0.173	0.027	0.076	0	7	7	7	12.5	1.68	0	0	2.7	0.37	0	1	566	385	24	0.2	2.58	0.033	19.3	129	751	0	0	0	0.486
14204010	Cheese, cottage, low fat	1604	Cottage/ricotta cheese	84	11	4.31	4.1	0	2.3	1.26	0.469	0.072	12	69	69	0	0	0	0	0	0.02	0.234	0.09	0.057	0	10	10	10	16.3	0.42	0	0	0	0.08	0	0	103	148	9	0.13	0.61	0.03	14.6	120	321	0	0	0	0.04
14204020	Cheese, cottage, lowfat, with fruit	1604	Cottage/ricotta cheese	82	7.32	9.99	8.81	0.4	1.54	0.822	0.309	0.06	8	45	46	0	11	0	0	0	0.038	0.163	0.218	0.073	0	12	12	12	12.4	0.27	0	15.3	0	0.06	0	0.2	71	99	10	0.18	0.44	0.055	9.5	113	209	0	0	0	0.026
14206010	Cheese, cottage, lowfat, low sodium	1604	Cottage/ricotta cheese	72	12.4	2.7	2.7	0	1	0.632	0.284	0.031	4	11	11	0	3	0	0	0	0.02	0.16	0.13	0.07	0	12	12	12	17.5	0.63	0	0	0	0.01	0	0.1	61	134	5	0.14	0.38	0.028	8.4	86	13	0	0	0	0.031
14207010	Cheese, cottage, lowfat, lactose reduced	1604	Cottage/ricotta cheese	84	11	4.31	4.1	0	2.3	1.26	0.469	0.072	12	69	69	0	0	0	0	0	0.02	0.234	0.09	0.057	0	10	10	10	16.3	0.42	0	0	0	0.08	0	0	103	148	9	0.13	0.61	0.03	14.6	120	321	0	0	0	0.04
14301010	Cream cheese, regular, plain	8006	Cream cheese, sour cream, whipped cream	350	6.15	5.52	3.76	0	34.44	20.213	8.907	1.483	101	303	308	1	59	2	0	7	0.023	0.23	0.091	0.056	0	9	9	9	26.8	0.22	0	0	0	0.86	0	2.1	97	107	9	0.11	0.5	0.018	8.6	132	314	0	0	0	0.718
14301100	Cream cheese, regular, flavored	8006	Cream cheese, sour cream, whipped cream	217	7.11	16.39	14.31	0	13.87	8.241	3.62	0.596	49	145	146	0	10	0	0	0	0.036	0.169	0.113	0.041	0	17	17	17	11	0.83	0	0	0.3	0.24	0	1	134	138	7	0.16	0.52	0.03	3.7	224	465	0	0	0	0.457
14303010	Cream cheese, light	8006	Cream cheese, sour cream, whipped cream	201	7.85	8.13	5.82	0	15.28	9.098	3.996	0.658	54	160	161	0	11	0	0	0	0.04	0.185	0.125	0.045	0	19	19	19	12.1	0.92	0	0	0.3	0.27	0	1.1	148	152	8	0.17	0.57	0.032	4	247	359	0	0	0	0.505
14410100	Cheese, American and Swiss blends	1602	Cheese	366	18	5.27	2.63	0	30.6	18.1	7.3	1.09	98	297	300	0	26	4	0	16	0.015	0.247	0.095	0.056	0	8	8	8	19.2	1.45	0	0	7.5	0.79	0	3.2	866	540	25	0.48	2.42	0.046	20.4	149	1660	0	0	0	0.616
14410110	Cheese, American	1602	Cheese	307	16.09	8.85	6.24	0	23.06	12.931	5.655	0.99	78	248	270	1	248	23	0	60	0.04	0.425	0.17	0.124	0	18	18	18	35.8	1.52	0	0	6.5	0.84	0	3.1	1375	768	34	0.95	2.21	0.027	16.2	295	1279	0	0	0	0.442
14410120	Cheese, American, reduced fat	1602	Cheese	240	17.6	10.6	8.02	0	14.1	8.85	4.13	0.41	53	243	250	0	80	0	0	0	0.07	0.48	0.18	0.08	0	18	18	18	36.2	1.11	0	0	5.3	0.27	0	2.6	529	829	33	0.2	2.36	0.03	12.4	330	1201	0	0	0	0.46
14410130	Cheese, American, nonfat or fat free	1602	Cheese	126	21.05	10.53	5.26	0	0	0	0	0	26	55	56	0	3	0	0	0	0.412	0.545	5.56	0.567	0	9	9	9	38.4	1.85	0	0	0.1	0.27	0	0.2	789	316	115	0	4.11	0.559	14.6	393	1316	0	0	0	0
14410210	Cheese, American, reduced sodium	1602	Cheese	376	22.2	1.6	0.45	0	31.19	19.651	8.932	0.988	94	247	254	0	81	0	0	0	0.03	0.35	0.07	0.07	0	8	8	8	36.2	0.7	0	0	0.6	0.27	0	2.6	616	745	22	0.39	2.99	0.03	12.7	162	7	0	0	0	1.038
14410330	Cheese spread, American or Cheddar cheese base, reduced fat	1602	Cheese	176	13.41	10.71	7.06	0	8.88	5.647	2.458	0.415	38	183	185	0	27	1	0	11	0.038	0.442	0.153	0.099	0	0	0	0	42.6	1.17	0	0	0	0.46	0	0	557	931	27	0.36	1.81	0.032	15.5	250	1102	0	0	0	0.205
14410380	Cream cheese spread, fat free	8006	Cream cheese, sour cream, whipped cream	105	15.69	7.66	5.48	0	1	0.644	0.25	0.057	12	10	11	0	11	0	0	0	0.04	0.265	0.23	0.05	0	35	35	35	65.2	0.95	0	0	0	0.02	0	0.2	351	523	22	0.19	1.5	0.036	4.9	278	702	0	0	0	0.056
14410500	Cheese, processed cheese food	1602	Cheese	307	16.09	8.85	6.24	0	23.06	12.931	5.655	0.99	78	248	270	1	248	23	0	60	0.04	0.425	0.17	0.124	0	18	18	18	35.8	1.52	0	0	6.5	0.84	0	3.1	1375	768	34	0.95	2.21	0.027	16.2	295	1279	0	0	0	0.442
14410600	Cheese, processed, with vegetables	1602	Cheese	358	14.3	3.91	1.97	0.1	32.13	18.476	7.638	1.25	94	291	300	12	99	1	0	21	0.025	0.323	0.097	0.07	0	15	15	15	20.4	0.62	0	4.2	0.3	0.79	0	2.5	393	275	18	0.21	2.04	0.027	17.8	105	922	0	0	0	0.642
14410620	Cheese, with wine	1602	Cheese	307	16.09	8.85	6.24	0	23.06	12.931	5.655	0.99	78	248	270	1	248	23	0	60	0.04	0.425	0.17	0.124	0	18	18	18	35.8	1.52	0	0	6.5	0.84	0	3.1	1375	768	34	0.95	2.21	0.027	16.2	295	1279	0	0	0	0.442
14420100	Cheese spread, American or Cheddar cheese base	1602	Cheese	290	16.41	8.73	7.32	0	21.23	13.327	6.219	0.624	55	168	173	0	55	0	0	0	0.048	0.431	0.131	0.117	0	7	7	7	36.2	0.4	0	0	0.4	0.19	0	1.8	562	875	29	0.33	2.59	0.033	11.3	242	1625	0	0	0	0.688
14420160	Cheese spread, Swiss cheese base	1602	Cheese	290	16.41	8.73	7.32	0	21.23	13.327	6.219	0.624	55	168	173	0	55	0	0	0	0.048	0.431	0.131	0.117	0	7	7	7	36.2	0.4	0	0	0.4	0.19	0	1.8	562	875	29	0.33	2.59	0.033	11.3	242	1625	0	0	0	0.688
14420200	Cheese spread, cream cheese, regular	8006	Cream cheese, sour cream, whipped cream	295	7.1	3.5	3.5	0	28.6	18.02	8.071	1.033	90	300	302	0	19	0	0	0	0.02	0.19	0.95	0.04	0	12	12	12	27.2	0.4	0	0	0.5	0.77	0	2.4	71	91	6	1.13	0.51	0.015	2.7	112	436	0	0	0	0.82
14420210	Cheese spread, cream cheese, light	8006	Cream cheese, sour cream, whipped cream	201	7.85	8.13	5.82	0	15.28	9.098	3.996	0.658	54	160	161	0	11	0	0	0	0.04	0.185	0.125	0.045	0	19	19	19	12.1	0.92	0	0	0.3	0.27	0	1.1	148	152	8	0.17	0.57	0.032	4	247	359	0	0	0	0.505
14420300	Cheese spread, pressurized can	1602	Cheese	290	16.41	8.73	7.32	0	21.23	13.327	6.219	0.624	55	168	173	0	55	0	0	0	0.048	0.431	0.131	0.117	0	7	7	7	36.2	0.4	0	0	0.4	0.19	0	1.8	562	875	29	0.33	2.59	0.033	11.3	242	1625	0	0	0	0.688
14502000	Imitation cheese	1602	Cheese	390	25	1	1	0	32	5.815	14.127	10.615	15	113	115	0	28	0	0	0	0.03	0.36	0.08	0.07	0	18	18	18	0.1	0.83	0	0	0	0.28	0	2.7	705	530	30	0.7	3	0.03	14.6	55	670	0	0	0	0.035
14610200	Cheese, cottage cheese, with gelatin dessert	1604	Cottage/ricotta cheese	80	6.55	8.37	7.66	0	2.32	0.925	0.419	0.066	9	19	20	0	6	0	0	0	0.015	0.091	0.054	0.025	0	7	7	7	10.1	0.23	0	0	0.1	0.04	0	0	46	96	5	0.05	0.22	0.027	5.7	56	204	0	0	0	0.059
14610210	Cheese, cottage cheese, with gelatin dessert and fruit	1604	Cottage/ricotta cheese	72	5.11	9.41	8.52	0.4	1.77	0.703	0.321	0.057	7	15	20	0	50	17	0	27	0.017	0.073	0.172	0.038	0	6	6	6	9	0.18	0	0.8	0	0.18	0	0.9	37	77	6	0.13	0.2	0.046	4.5	77	156	0	0	0	0.044
14610250	Cheese, cottage cheese, with gelatin dessert and vegetables	1604	Cottage/ricotta cheese	82	7.71	6.27	5.37	0.2	2.85	1.136	0.514	0.087	11	24	44	77	201	0	0	23	0.023	0.113	0.113	0.044	0	10	10	10	12.9	0.28	0	3.2	0.1	0.09	0	2.6	58	113	7	0.08	0.28	0.029	6.7	90	230	0	0	0	0.072
14610520	Cheese ball	1602	Cheese	426	18.09	5.57	1.74	1.5	38.06	14.637	7.934	11.122	71	205	206	0	12	0	0	3	0.13	0.307	0.986	0.196	0	34	34	34	27.4	0.66	0	0.9	0.4	0.68	0	2.1	393	347	51	0.78	2.78	0.36	19.8	198	546	0	0	0	0.432
14620110	Artichoke dip	8412	Dips, gravies, other sauces	331	3.65	5.47	2.08	0.9	33.12	8.274	7.527	15.171	39	60	62	0	11	2	0	67	0.024	0.1	0.205	0.049	0	18	18	18	24.1	0.2	0	2	0.1	1.27	0	56.6	101	88	13	0.24	0.53	0.041	4.4	120	601	0	0	0	0.044
14620115	Spinach and artichoke dip	8412	Dips, gravies, other sauces	330	4	4.76	1.52	1.2	33.21	8.291	7.524	15.211	39	60	141	0	970	2	0	2145	0.029	0.12	0.241	0.05	0	32	32	32	26.5	0.2	0	1.6	0.1	1.74	0	128.2	118	90	22	0.46	0.56	0.053	5.1	138	614	0	0	0	0.044
14620130	Seafood dip	8412	Dips, gravies, other sauces	338	5.97	3.89	1.95	0.2	33.25	8.288	7.54	15.243	73	60	61	0	10	2	0	6	0.018	0.09	0.132	0.04	0	7	7	7	30.2	0.3	0	1.5	0.1	1.39	0	54.6	117	105	12	0.44	0.73	0.058	10.7	93	708	0	0	0	0.044
14620150	Cheese dip with chili pepper	8412	Dips, gravies, other sauces	143	3.14	11.14	1.95	0.7	9.51	2.491	2.762	3.643	9	22	33	0	112	30	300	67	0.012	0.065	0.136	0.043	0	6	6	6	7.9	0.25	0	0.4	0	1.86	0	17.6	98	200	8	0.14	0.41	0.004	3.2	105	796	0	0	0	0.053
14620200	Cheese dip	8412	Dips, gravies, other sauces	160	3.24	7.66	0.29	0.3	13.02	3.097	5.066	4.339	8	19	20	0	7	0	0	2	0.076	0.087	0.584	0.013	13	4	27	17	3.1	0.09	0	0	0.1	1.23	0	12.3	74	53	6	0.53	0.35	0.023	4.6	24	651	0	0	0	0.086
14620300	Topping from cheese pizza	3602	Pizza	228	16.86	7.62	4.38	1	14.67	8.024	3.366	0.793	45	138	156	0	223	0	7271	109	0.025	0.279	2.311	0.145	0	21	21	21	14.3	0.62	0	1.1	0.3	1.72	0	8.8	485	381	29	0.58	2.57	0.07	18.9	261	713	0	0	0	0.269
14620310	Topping from vegetable pizza	3602	Pizza	245	15.59	12.18	5.75	1.9	15.61	7.622	4.803	0.891	40	121	146	6	304	2	6399	317	0.045	0.257	2.189	0.212	0	25	25	25	18.5	0.54	0	17.3	0.2	2.03	0	10.6	455	348	32	2.18	2.39	0.153	17.1	311	805	0	0	0	0.237
14620320	Topping from meat pizza	3602	Pizza	321	19.19	5.65	3.2	0.7	24.52	10.647	8.921	2.698	68	94	105	0	141	0	4601	69	0.145	0.29	3.973	0.244	0	14	14	14	36.8	0.89	0	0.7	0.7	1.49	0	6.5	314	309	27	0.97	2.74	0.081	22.6	302	934	0	0	0	0.173
14620330	Topping from meat and vegetable pizza	3602	Pizza	299	17.55	7.66	4.09	1	22.03	9.55	8	2.445	61	84	98	4	165	1	4123	125	0.144	0.268	3.655	0.272	0	17	17	17	35.2	0.8	0	11	0.6	1.42	0	7.4	286	285	27	0.97	2.5	0.093	20.4	322	837	0	0	0	0.155
14630100	Cheese fondue	8412	Dips, gravies, other sauces	276	19.31	1.93	0.53	0	21.2	12.415	5.788	0.966	68	186	188	0	31	1	0	3	0.03	0.204	0.157	0.053	1	6	9	8	10.6	1.09	0	0	0.2	0.3	0	1.4	639	401	27	0.3	2.8	0.032	15.4	85	303	0	0	0	0.578
14630200	Cheese souffle	2502	Eggs and omelets	204	9.45	6.29	2.46	0.1	15.7	8.669	4.139	1.031	144	178	179	0	15	3	0	145	0.057	0.282	0.32	0.072	5	14	23	19	76.3	0.39	0	0	1.2	0.63	0	1.1	192	185	15	0.74	1.2	0.033	15.9	132	327	0	0	0	0.385
14630300	Welsh rarebit	8412	Dips, gravies, other sauces	164	7.49	6.33	4.22	0.1	12.12	5.377	3.682	1.481	26	147	150	0	33	0	0	0	0.055	0.212	0.223	0.049	2	5	9	7	14.6	0.38	0	0.1	1.2	0.61	0	5.2	241	177	16	0.14	1.07	0.01	7.7	151	280	0	0	0	0.16
14640000	Cheese sandwich, NFS	3720	Cheese sandwiches (single code)	285	12.17	32.58	5.71	1.4	11.61	5.807	2.75	1.508	32	102	111	0	102	9	0	51	0.315	0.316	2.87	0.105	51	22	108	73	23.3	0.63	0	0	2.7	0.48	0	1.4	690	383	30	2.37	1.43	0.084	20.3	190	807	0	0	0	0.184
14640002	Cheese sandwich, American cheese, on white bread, no spread	3720	Cheese sandwiches (single code)	285	12.17	32.58	5.71	1.4	11.61	5.807	2.75	1.508	32	102	111	0	102	9	0	51	0.315	0.316	2.87	0.105	51	22	108	73	23.3	0.63	0	0	2.7	0.48	0	1.4	690	383	30	2.37	1.43	0.084	20.3	190	807	0	0	0	0.184
14640004	Cheese sandwich, American cheese, on wheat bread, no spread	3720	Cheese sandwiches (single code)	281	13.33	30.36	5.63	3.2	11.83	5.748	2.712	1.329	32	102	111	0	103	10	0	62	0.25	0.301	2.942	0.145	8	41	56	50	27.3	0.63	0	0.1	2.7	0.55	0	4.5	661	414	47	2.24	1.71	0.123	22.9	232	799	0	0	0	0.182
14640006	Cheese sandwich, American cheese, on whole wheat bread, no spread	3720	Cheese sandwiches (single code)	281	13.33	30.36	5.63	3.2	11.83	5.748	2.712	1.329	32	102	111	0	103	10	0	62	0.25	0.301	2.942	0.145	8	41	56	50	27.3	0.63	0	0.1	2.7	0.55	0	4.5	661	414	47	2.24	1.71	0.123	22.9	232	799	0	0	0	0.182
14640008	Cheese sandwich, Cheddar cheese, on white bread, no spread	3720	Cheese sandwiches (single code)	327	15.14	29.95	3.28	1.4	16.11	8.389	3.485	1.586	41	130	130	0	0	0	0	26	0.31	0.323	2.821	0.083	51	23	109	74	15.4	0.44	0	0	0.2	0.44	0	1.1	415	255	27	2.04	2.03	0.087	25.3	101	550	0	0	0	0.271
14640010	Cheese sandwich, Cheddar cheese, on wheat bread, no spread	3720	Cheese sandwiches (single code)	323	16.3	27.72	3.2	3.2	16.34	8.329	3.447	1.407	41	130	130	0	1	0	0	37	0.245	0.307	2.894	0.123	8	43	57	51	19.3	0.44	0	0.1	0.2	0.51	0	4.2	386	286	44	1.92	2.31	0.126	27.9	143	541	0	0	0	0.269
14640012	Cheese sandwich, Cheddar cheese, on whole wheat bread, no spread	3720	Cheese sandwiches (single code)	323	16.3	27.72	3.2	3.2	16.34	8.329	3.447	1.407	41	130	130	0	1	0	0	37	0.245	0.307	2.894	0.123	8	43	57	51	19.3	0.44	0	0.1	0.2	0.51	0	4.2	386	286	44	1.92	2.31	0.126	27.9	143	541	0	0	0	0.269
14640014	Cheese sandwich, reduced fat American cheese, on white bread, no spread	3720	Cheese sandwiches (single code)	258	12.79	33.31	6.44	1.4	7.92	4.127	2.122	1.269	22	100	103	0	33	0	0	26	0.327	0.339	2.874	0.087	51	22	108	73	23.5	0.46	0	0	2.2	0.24	0	1.2	342	408	29	2.06	1.49	0.085	18.8	205	775	0	0	0	0.192
14640016	Cheese sandwich, reduced fat American cheese, on wheat bread, no spread	3720	Cheese sandwiches (single code)	254	13.95	31.08	6.36	3.2	8.14	4.068	2.084	1.09	22	100	103	0	34	0	0	37	0.262	0.324	2.946	0.127	8	41	56	50	27.4	0.46	0	0.1	2.2	0.32	0	4.3	313	439	47	1.94	1.77	0.125	21.4	247	767	0	0	0	0.189
14640018	Cheese sandwich, reduced fat American cheese, on whole wheat bread, no spread	3720	Cheese sandwiches (single code)	254	13.95	31.08	6.36	3.2	8.14	4.068	2.084	1.09	22	100	103	0	34	0	0	37	0.262	0.324	2.946	0.127	8	41	56	50	27.4	0.46	0	0.1	2.2	0.32	0	4.3	313	439	47	1.94	1.77	0.125	21.4	247	767	0	0	0	0.189
14640020	Cheese sandwich, reduced fat Cheddar cheese, on white bread, no spread	3720	Cheese sandwiches (single code)	289	16.81	30.04	3.25	1.4	10.52	5.672	2.606	1.468	31	58	60	0	12	0	0	28	0.307	0.305	2.86	0.089	51	23	109	74	14.9	0.58	0	0	0.1	0.33	0	0.7	437	281	27	2.03	2.35	0.091	28.4	95	539	0	0	0	0.183
14640022	Cheese sandwich, reduced fat Cheddar cheese, on wheat bread, no spread	3720	Cheese sandwiches (single code)	285	17.97	27.82	3.17	3.2	10.74	5.613	2.568	1.289	31	58	60	0	12	0	0	39	0.242	0.289	2.932	0.129	8	42	57	51	18.9	0.58	0	0.1	0.1	0.4	0	3.9	408	312	44	1.9	2.63	0.13	31	137	531	0	0	0	0.181
14640024	Cheese sandwich, reduced fat Cheddar cheese, on whole wheat bread, no spread	3720	Cheese sandwiches (single code)	285	17.97	27.82	3.17	3.2	10.74	5.613	2.568	1.289	31	58	60	0	12	0	0	39	0.242	0.289	2.932	0.129	8	42	57	51	18.9	0.58	0	0.1	0.1	0.4	0	3.9	408	312	44	1.9	2.63	0.13	31	137	531	0	0	0	0.181
14640026	Cheese sandwich, American cheese, on white bread, with mayonnaise	3720	Cheese sandwiches (single code)	333	10.82	28.72	5.09	1.2	19.24	6.519	4.451	6.719	33	92	100	0	91	9	0	46	0.278	0.28	2.524	0.093	44	20	96	65	24.6	0.56	0	0	2.4	0.81	0	20.9	608	339	26	2.11	1.27	0.076	18.1	170	786	0	0	0	0.162
14640028	Cheese sandwich, American cheese, on wheat bread, with mayonnaise	3720	Cheese sandwiches (single code)	330	11.84	26.77	5.02	2.8	19.44	6.467	4.418	6.562	33	92	100	0	91	9	0	56	0.221	0.267	2.587	0.129	7	37	50	45	28.1	0.56	0	0.1	2.4	0.88	0	23.6	582	367	42	2	1.52	0.111	20.4	207	779	0	0	0	0.16
14640030	Cheese sandwich, American cheese, on whole wheat bread, with mayonnaise	3720	Cheese sandwiches (single code)	330	11.84	26.77	5.02	2.8	19.44	6.467	4.418	6.562	33	92	100	0	91	9	0	56	0.221	0.267	2.587	0.129	7	37	50	45	28.1	0.56	0	0.1	2.4	0.88	0	23.6	582	367	42	2	1.52	0.111	20.4	207	779	0	0	0	0.16
14640032	Cheese sandwich, Cheddar cheese, on white bread, with mayonnaise	3720	Cheese sandwiches (single code)	369	13.43	26.4	2.95	1.2	23.2	8.789	5.097	6.788	41	116	116	0	1	0	0	24	0.274	0.286	2.481	0.074	44	21	97	66	17.7	0.4	0	0	0.2	0.78	0	20.6	366	227	24	1.82	1.8	0.078	22.5	91	560	0	0	0	0.238
14640034	Cheese sandwich, Cheddar cheese, on wheat bread, with mayonnaise	3720	Cheese sandwiches (single code)	366	14.45	24.45	2.88	2.8	23.4	8.737	5.064	6.631	41	116	116	0	2	1	0	34	0.217	0.273	2.545	0.109	7	38	51	46	21.1	0.4	0	0.1	0.2	0.85	0	23.4	340	254	39	1.71	2.05	0.113	24.8	128	553	0	0	0	0.236
14640036	Cheese sandwich, Cheddar cheese, on whole wheat bread, with mayonnaise	3720	Cheese sandwiches (single code)	366	14.45	24.45	2.88	2.8	23.4	8.737	5.064	6.631	41	116	116	0	2	1	0	34	0.217	0.273	2.545	0.109	7	38	51	46	21.1	0.4	0	0.1	0.2	0.85	0	23.4	340	254	39	1.71	2.05	0.113	24.8	128	553	0	0	0	0.236
14640038	Cheese sandwich, reduced fat American cheese, on white bread, with mayonnaise	3720	Cheese sandwiches (single code)	309	11.37	29.36	5.74	1.2	16	5.041	3.899	6.509	24	90	92	0	30	0	0	24	0.289	0.3	2.527	0.078	44	20	96	65	24.8	0.42	0	0	1.9	0.61	0	20.7	302	361	26	1.84	1.33	0.077	16.8	182	758	0	0	0	0.169
14640040	Cheese sandwich, reduced fat American cheese,, on wheat bread, with mayonnaise	3720	Cheese sandwiches (single code)	305	12.38	27.4	5.66	2.8	16.2	4.989	3.865	6.352	24	90	92	0	30	1	0	34	0.232	0.287	2.591	0.113	7	37	50	45	28.2	0.42	0	0.1	1.9	0.67	0	23.5	276	389	41	1.73	1.58	0.112	19.1	219	751	0	0	0	0.167
14640042	Cheese sandwich, reduced fat American cheese, on whole wheat bread, with mayonnaise	3720	Cheese sandwiches (single code)	305	12.38	27.4	5.66	2.8	16.2	4.989	3.865	6.352	24	90	92	0	30	1	0	34	0.232	0.287	2.591	0.113	7	37	50	45	28.2	0.42	0	0.1	1.9	0.67	0	23.5	276	389	41	1.73	1.58	0.112	19.1	219	751	0	0	0	0.167
14640044	Cheese sandwich, reduced fat Cheddar cheese, on white bread, with mayonnaise	3720	Cheese sandwiches (single code)	336	14.9	26.48	2.92	1.2	18.28	6.4	4.324	6.684	33	53	54	0	11	1	0	26	0.271	0.27	2.515	0.079	44	21	96	65	17.3	0.52	0	0	0.1	0.68	0	20.3	386	249	24	1.81	2.08	0.082	25.2	86	551	0	0	0	0.161
14640046	Cheese sandwich, reduced fat Cheddar cheese, on wheat bread, with mayonnaise	3720	Cheese sandwiches (single code)	333	15.92	24.53	2.86	2.8	18.48	6.348	4.29	6.527	33	53	54	0	12	1	0	36	0.214	0.257	2.578	0.114	7	38	50	45	20.7	0.52	0	0.1	0.1	0.75	0	23.1	360	277	39	1.7	2.33	0.117	27.5	123	543	0	0	0	0.159
14640048	Cheese sandwich, reduced fat Cheddar cheese, on whole wheat bread, with mayonnaise	3720	Cheese sandwiches (single code)	333	15.92	24.53	2.86	2.8	18.48	6.348	4.29	6.527	33	53	54	0	12	1	0	36	0.214	0.257	2.578	0.114	7	38	50	45	20.7	0.52	0	0.1	0.1	0.75	0	23.1	360	277	39	1.7	2.33	0.117	27.5	123	543	0	0	0	0.159
14640050	Cheese sandwich, American cheese, on white bread, with butter	3720	Cheese sandwiches (single code)	331	10.77	28.7	5.03	1.2	19.22	9.447	5.11	2.798	44	175	187	0	131	8	0	44	0.277	0.282	2.527	0.229	44	20	95	64	22.4	0.56	0	0	2.5	1.46	0	6.5	610	339	26	2.08	1.26	0.074	17.9	170	790	0	0	0	0.396
14640052	Cheese sandwich, American cheese, on wheat bread, with butter	3720	Cheese sandwiches (single code)	327	11.79	26.74	4.96	2.8	19.42	9.395	5.077	2.641	44	175	187	0	131	8	0	55	0.221	0.268	2.591	0.264	7	37	49	44	25.8	0.56	0	0.1	2.5	1.52	0	9.3	584	367	42	1.98	1.51	0.109	20.2	207	782	0	0	0	0.394
14640054	Cheese sandwich, American cheese, on whole wheat bread, with butter	3720	Cheese sandwiches (single code)	327	11.79	26.74	4.96	2.8	19.42	9.395	5.077	2.641	44	175	187	0	131	8	0	55	0.221	0.268	2.591	0.264	7	37	49	44	25.8	0.56	0	0.1	2.5	1.52	0	9.3	584	367	42	1.98	1.51	0.109	20.2	207	782	0	0	0	0.394
14640056	Cheese sandwich, Cheddar cheese, on white bread, with butter	3720	Cheese sandwiches (single code)	367	13.38	26.38	2.89	1.2	23.18	11.717	5.757	2.867	52	200	203	0	41	0	0	23	0.273	0.288	2.485	0.209	44	21	96	65	15.4	0.4	0	0	0.4	1.43	0	6.3	368	227	24	1.8	1.79	0.076	22.3	91	564	0	0	0	0.473
14640058	Cheese sandwich, Cheddar cheese, on wheat bread, with butter	3720	Cheese sandwiches (single code)	364	14.4	24.42	2.82	2.8	23.38	11.665	5.723	2.71	52	200	203	0	42	0	0	33	0.217	0.274	2.548	0.244	7	38	50	45	18.9	0.4	0	0.1	0.4	1.49	0	9	342	254	39	1.69	2.04	0.111	24.6	128	556	0	0	0	0.471
14640060	Cheese sandwich, Cheddar cheese, on whole wheat bread, with butter	3720	Cheese sandwiches (single code)	364	14.4	24.42	2.82	2.8	23.38	11.665	5.723	2.71	52	200	203	0	42	0	0	33	0.217	0.274	2.548	0.244	7	38	50	45	18.9	0.4	0	0.1	0.4	1.49	0	9	342	254	39	1.69	2.04	0.111	24.6	128	556	0	0	0	0.471
14640062	Cheese sandwich, reduced fat American cheese, on white bread, with butter	3720	Cheese sandwiches (single code)	306	11.32	29.33	5.67	1.2	15.98	7.97	4.558	2.588	35	174	180	0	70	0	0	23	0.288	0.302	2.531	0.213	44	20	95	64	22.5	0.42	0	0	2.1	1.25	0	6.3	303	361	26	1.81	1.32	0.075	16.6	183	762	0	0	0	0.403
14640064	Cheese sandwich, reduced fat American cheese, on wheat bread, with butter	3720	Cheese sandwiches (single code)	303	12.34	27.38	5.6	2.8	16.18	7.917	4.525	2.431	35	174	180	0	71	0	0	33	0.231	0.288	2.595	0.248	7	37	49	44	26	0.42	0	0.1	2.1	1.32	0	9.1	278	389	41	1.7	1.56	0.11	18.9	220	754	0	0	0	0.401
14640066	Cheese sandwich, reduced fat American cheese, on whole wheat bread, with butter	3720	Cheese sandwiches (single code)	303	12.34	27.38	5.6	2.8	16.18	7.917	4.525	2.431	35	174	180	0	71	0	0	33	0.231	0.288	2.595	0.248	7	37	49	44	26	0.42	0	0.1	2.1	1.32	0	9.1	278	389	41	1.7	1.56	0.11	18.9	220	754	0	0	0	0.401
14640068	Cheese sandwich, reduced fat Cheddar cheese, on white bread, with butter	3720	Cheese sandwiches (single code)	334	14.85	26.46	2.86	1.2	18.26	9.328	4.983	2.763	43	137	142	0	51	0	0	24	0.271	0.272	2.518	0.214	44	20	96	65	15	0.52	0	0	0.3	1.33	0	5.9	387	249	24	1.78	2.07	0.08	25	86	554	0	0	0	0.395
14640070	Cheese sandwich, reduced fat Cheddar cheese, on wheat bread, with butter	3720	Cheese sandwiches (single code)	331	15.87	24.5	2.79	2.8	18.46	9.276	4.95	2.606	43	137	142	0	52	0	0	34	0.214	0.258	2.582	0.249	7	37	50	45	18.5	0.52	0	0.1	0.3	1.4	0	8.7	362	277	39	1.68	2.32	0.114	27.3	123	547	0	0	0	0.393
14640072	Cheese sandwich, reduced fat Cheddar cheese, on whole wheat bread, with butter	3720	Cheese sandwiches (single code)	331	15.87	24.5	2.79	2.8	18.46	9.276	4.95	2.606	43	137	142	0	52	0	0	34	0.214	0.258	2.582	0.249	7	37	50	45	18.5	0.52	0	0.1	0.3	1.4	0	8.7	362	277	39	1.68	2.32	0.114	27.3	123	547	0	0	0	0.393
14640100	Grilled cheese sandwich, NFS	3720	Cheese sandwiches (single code)	331	10.77	28.7	5.03	1.2	19.22	9.447	5.11	2.798	44	175	187	0	131	8	0	43	0.224	0.282	2.527	0.226	38	17	82	55	21.7	0.54	0	0	2.5	1.46	0	6.5	610	339	26	2.08	1.26	0.074	17.9	170	790	0	0	0	0.396
14640105	Grilled cheese sandwich, American cheese, on white bread	3720	Cheese sandwiches (single code)	331	10.77	28.7	5.03	1.2	19.22	9.447	5.11	2.798	44	175	187	0	131	8	0	43	0.224	0.282	2.527	0.226	38	17	82	55	21.7	0.54	0	0	2.5	1.46	0	6.5	610	339	26	2.08	1.26	0.074	17.9	170	790	0	0	0	0.396
14640110	Grilled cheese sandwich, American cheese, on wheat bread	3720	Cheese sandwiches (single code)	327	11.79	26.74	4.96	2.8	19.42	9.395	5.077	2.641	44	175	187	0	131	8	0	53	0.179	0.268	2.591	0.262	6	32	43	38	25.2	0.54	0	0.1	2.5	1.52	0	9.3	584	367	42	1.98	1.51	0.109	20.2	207	782	0	0	0	0.394
14640115	Grilled cheese sandwich, American cheese, on whole wheat bread	3720	Cheese sandwiches (single code)	327	11.79	26.74	4.96	2.8	19.42	9.395	5.077	2.641	44	175	187	0	131	8	0	53	0.179	0.268	2.591	0.262	6	32	43	38	25.2	0.54	0	0.1	2.5	1.52	0	9.3	584	367	42	1.98	1.51	0.109	20.2	207	782	0	0	0	0.394
14640125	Grilled cheese sandwich, Cheddar cheese, on white bread	3720	Cheese sandwiches (single code)	367	13.38	26.38	2.89	1.2	23.18	11.717	5.757	2.867	52	200	203	0	41	0	0	22	0.22	0.288	2.485	0.207	38	18	83	56	15.1	0.38	0	0	0.4	1.43	0	6.3	368	227	24	1.8	1.79	0.076	22.3	91	564	0	0	0	0.473
14640130	Grilled cheese sandwich, Cheddar cheese, on wheat bread	3720	Cheese sandwiches (single code)	364	14.4	24.42	2.82	2.8	23.38	11.665	5.723	2.71	52	200	203	0	42	0	0	31	0.175	0.274	2.548	0.243	6	33	44	39	18.6	0.38	0	0.1	0.4	1.49	0	9	342	254	39	1.69	2.04	0.111	24.6	128	556	0	0	0	0.471
14640135	Grilled cheese sandwich, Cheddar cheese, on whole wheat bread	3720	Cheese sandwiches (single code)	364	14.4	24.42	2.82	2.8	23.38	11.665	5.723	2.71	52	200	203	0	42	0	0	31	0.175	0.274	2.548	0.243	6	33	44	39	18.6	0.38	0	0.1	0.4	1.49	0	9	342	254	39	1.69	2.04	0.111	24.6	128	556	0	0	0	0.471
14640155	Grilled cheese sandwich, reduced fat American cheese, on white bread	3720	Cheese sandwiches (single code)	306	11.32	29.33	5.67	1.2	15.98	7.97	4.558	2.588	35	174	180	0	70	0	0	22	0.235	0.302	2.531	0.211	38	17	82	55	21.9	0.4	0	0	2.1	1.25	0	6.3	303	361	26	1.81	1.32	0.075	16.6	183	762	0	0	0	0.403
14640160	Grilled cheese sandwich, reduced fat American cheese, on wheat bread	3720	Cheese sandwiches (single code)	303	12.34	27.38	5.6	2.8	16.18	7.917	4.525	2.431	35	174	180	0	71	0	0	31	0.189	0.288	2.595	0.246	6	32	43	38	25.3	0.4	0	0.1	2.1	1.32	0	9.1	278	389	41	1.7	1.56	0.11	18.9	220	754	0	0	0	0.401
14640165	Grilled cheese sandwich, reduced fat American cheese, on whole wheat bread	3720	Cheese sandwiches (single code)	303	12.34	27.38	5.6	2.8	16.18	7.917	4.525	2.431	35	174	180	0	71	0	0	31	0.189	0.288	2.595	0.246	6	32	43	38	25.3	0.4	0	0.1	2.1	1.32	0	9.1	278	389	41	1.7	1.56	0.11	18.9	220	754	0	0	0	0.401
14640185	Grilled cheese sandwich, reduced fat Cheddar cheese, on white bread	3720	Cheese sandwiches (single code)	334	14.85	26.46	2.86	1.2	18.26	9.328	4.983	2.763	43	137	142	0	51	0	0	23	0.218	0.272	2.518	0.213	38	18	82	56	14.7	0.5	0	0	0.3	1.33	0	5.9	387	249	24	1.78	2.07	0.08	25	86	554	0	0	0	0.395
14640190	Grilled cheese sandwich, reduced fat Cheddar cheese, on wheat bread	3720	Cheese sandwiches (single code)	331	15.87	24.5	2.79	2.8	18.46	9.276	4.95	2.606	43	137	142	0	52	0	0	33	0.172	0.258	2.582	0.248	6	33	43	39	18.2	0.5	0	0.1	0.3	1.4	0	8.7	362	277	39	1.68	2.32	0.114	27.3	123	547	0	0	0	0.393
14640195	Grilled cheese sandwich, reduced fat Cheddar cheese, on whole wheat bread	3720	Cheese sandwiches (single code)	331	15.87	24.5	2.79	2.8	18.46	9.276	4.95	2.606	43	137	142	0	52	0	0	33	0.172	0.258	2.582	0.248	6	33	43	39	18.2	0.5	0	0.1	0.3	1.4	0	8.7	362	277	39	1.68	2.32	0.114	27.3	123	547	0	0	0	0.393
14650100	Cheese sauce	8412	Dips, gravies, other sauces	160	3.24	7.66	0.29	0.3	13.02	3.097	5.066	4.339	8	19	20	0	7	0	0	2	0.076	0.087	0.584	0.013	13	4	27	17	3.1	0.09	0	0	0.1	1.23	0	12.3	74	53	6	0.53	0.35	0.023	4.6	24	651	0	0	0	0.086
14650160	Alfredo sauce	8412	Dips, gravies, other sauces	149	2.37	1.48	0.88	0	15.12	9.518	3.8	0.64	46	157	159	0	27	0	0	0	0.008	0.075	0.025	0.015	0	2	2	2	6.4	0.12	0	0.2	0.5	0.38	0	1.3	67	50	5	0.05	0.3	0.011	2.7	39	558	0	0	0	0.359
14650165	Alfredo sauce with added vegetables	8412	Dips, gravies, other sauces	120	2.28	2.32	1.43	0.3	11.64	7.295	2.908	0.524	35	120	131	2	114	22	0	121	0.021	0.103	0.436	0.053	0	7	7	7	7.8	0.1	0	10.1	0.4	0.4	0	2	54	51	7	0.16	0.32	0.048	3	97	428	0	0	0	0.275
14650170	Alfredo sauce with meat	8412	Dips, gravies, other sauces	170	6.72	1.2	0.72	0	15.44	8.943	4.493	0.613	54	128	130	0	22	0	0	0	0.015	0.094	0.971	0.08	0	3	3	3	20.3	0.6	0	0.1	0.4	0.33	0	1.4	59	77	7	0.51	1.41	0.024	6.2	88	528	0	0	0	0.292
14650175	Alfredo sauce with meat and added vegetables	8412	Dips, gravies, other sauces	146	6.64	1.88	1.16	0.3	12.61	7.137	3.768	0.519	45	98	107	2	93	18	0	98	0.026	0.116	1.305	0.111	0	7	7	7	21.4	0.58	0	8.2	0.3	0.35	0	1.9	49	78	9	0.59	1.42	0.054	6.4	135	422	0	0	0	0.223
14650180	Alfredo sauce with poultry	8412	Dips, gravies, other sauces	153	7.1	1.2	0.72	0	13.59	8.062	3.544	0.837	54	130	132	0	22	0	0	0	0.021	0.093	1.735	0.1	0	3	3	3	18.1	0.25	0	0.1	0.4	0.35	0	1.1	59	87	9	0.23	0.61	0.027	7.2	85	522	0	0	0	0.292
14650185	Alfredo sauce with poultry and added vegetables	8412	Dips, gravies, other sauces	130	7.03	1.88	1.16	0.3	10.76	6.256	2.82	0.743	45	100	109	2	93	18	0	98	0.032	0.116	2.068	0.131	0	7	7	7	19.2	0.23	0	8.2	0.3	0.37	0	1.6	48	88	11	0.32	0.63	0.057	7.5	133	416	0	0	0	0.224
14650190	Alfredo sauce with seafood	8412	Dips, gravies, other sauces	144	6.11	1.76	0.72	0	12.56	7.78	3.116	0.614	66	142	143	0	22	0	0	0	0.009	0.069	0.127	0.015	0	3	3	3	22.9	1.92	0	0.5	0.4	0.52	0	1.1	74	90	10	0.49	0.5	0.042	11.4	98	545	0	0	0	0.292
14650195	Alfredo sauce with seafood and added vegetables	8412	Dips, gravies, other sauces	120	6.04	2.43	1.16	0.3	9.74	5.974	2.391	0.52	57	112	120	2	93	18	0	98	0.02	0.091	0.461	0.046	0	7	7	7	24	1.9	0	8.6	0.3	0.54	0	1.6	64	91	12	0.58	0.52	0.072	11.6	145	440	0	0	0	0.223
14660200	Mozzarella sticks, breaded, baked, or fried	1602	Cheese	325	14.75	25.14	2.36	2	18.33	6.848	4.328	4.982	36	97	99	0	25	2	0	43	0.103	0.261	0.781	0.074	14	12	36	26	9.9	0.96	0	0	0.2	0.77	0	22.9	334	318	21	0.62	2.07	0.066	18.9	108	861	0	0	0	0.181
14670000	Mozzarella cheese, tomato, and basil, with oil and vinegar dressing	6432	Coleslaw, non-lettuce salads	139	7.17	3.86	2.32	0.8	10.87	4.18	2.812	2.716	18	56	89	60	358	1	1523	238	0.029	0.113	0.406	0.077	0	18	18	18	8	0.46	0	8.6	0.1	0.95	0	27.2	203	163	16	0.31	1.13	0.056	7.6	182	209	0	0	0	0.11
14710100	Cheddar cheese soup, home recipe, canned or ready-to-serve	3802	Soups	66	2.06	8.12	4.3	1.1	2.97	1.814	0.758	0.09	6	64	64	0	3	0	0	1	0.033	0.121	0.211	0.038	0	2	2	2	15.1	0.26	0	0.1	0.5	0.3	0	2.5	80	67	12	0.08	0.29	0.051	2.8	96	369	0	0	0	0.086
14710200	Beer cheese soup, made with milk	3802	Soups	192	6.19	6.52	0.8	0.3	15.43	9.224	3.659	0.616	45	145	182	139	370	4	0	30	0.056	0.169	0.541	0.037	6	9	19	15	9.3	0.26	0	0.3	0.3	0.45	0	2.7	162	116	10	0.37	0.88	0.026	8.5	67	303	0	0	0.2	0.384
20000000	Meat, NFS	2002	Beef, excludes ground	201	29.65	0	0	0	8.3	3.22	3.876	0.416	89	1	1	0	0	0	0	0	0.076	0.284	5.739	0.559	0	7	7	7	85.3	2.84	0	0	0.1	0.22	0	1.5	14	235	21	2.96	6.85	0.093	31	336	386	0	0	0	0
20000070	Meat, baby food, NS as to type, NS as to strained or junior	9008	Baby food: meat and dinners	106	12.86	1.26	0	0	5.21	1.605	2.255	1.04	56	3	3	0	0	0	0	0	0.014	0.144	2.875	0.12	0	6	6	6	40.4	0.83	0	1.9	0.4	0.31	0	0.8	34	95	12	1.19	1.72	0.096	7	164	45	0	0	0	0
20000090	Meat sticks, baby food, NS as to type of meat	9008	Baby food: meat and dinners	184	13.4	1.1	0.8	0.2	14.6	5.82	6.48	1.59	70	21	21	0	0	0	0	0	0.059	0.172	1.481	0.08	0	11	11	11	56.8	0.29	0	2.4	0.2	0.28	0	0.5	34	103	11	1.38	1.9	0.068	13.3	114	267	0	0	0	0
20000200	Ground meat, NFS	2004	Ground beef	260	25.54	0	0	0	16.82	6.453	7.497	0.495	87	3	3	0	0	0	0	0	0.047	0.175	5.07	0.364	0	10	10	10	80.2	2.7	0	0	0	0.12	0	1.7	24	192	20	2.47	6.2	0.08	21.3	302	396	0	0	0	0
21000100	Beef, NS as to cut, cooked, NS as to fat eaten	2002	Beef, excludes ground	184	29.23	0	0	0	6.75	2.643	2.926	0.333	81	1	1	0	0	0	0	0	0.082	0.237	7.908	0.676	0	8	8	8	93	1.98	0	0	0.1	0.3	0	1.5	16	238	23	2.38	5.77	0.083	33.7	371	387	0	0	0	0
21000110	Beef, NS as to cut, cooked, lean and fat eaten	2002	Beef, excludes ground	235	27.06	0	0	0	13.44	5.576	6.005	0.595	87	3	3	0	0	0	0	0	0.075	0.215	7.126	0.617	0	7	7	7	86.7	1.94	0	0	0.2	0.33	0	1.5	17	218	21	2.26	5.21	0.079	29.8	341	382	0	0	0	0
21000120	Beef, NS as to cut, cooked, lean only eaten	2002	Beef, excludes ground	184	29.23	0	0	0	6.75	2.643	2.926	0.333	81	1	1	0	0	0	0	0	0.082	0.237	7.908	0.676	0	8	8	8	93	1.98	0	0	0.1	0.3	0	1.5	16	238	23	2.38	5.77	0.083	33.7	371	387	0	0	0	0
21001000	Steak, NS as to type of meat, cooked, NS as to fat eaten	2002	Beef, excludes ground	184	29.23	0	0	0	6.75	2.643	2.926	0.333	81	1	1	0	0	0	0	0	0.082	0.237	7.908	0.676	0	8	8	8	93	1.98	0	0	0.1	0.3	0	1.5	16	238	23	2.38	5.77	0.083	33.7	371	387	0	0	0	0
21001010	Steak, NS as to type of meat, cooked, lean and fat eaten	2002	Beef, excludes ground	235	27.06	0	0	0	13.44	5.576	6.005	0.595	87	3	3	0	0	0	0	0	0.068	0.214	6.687	0.553	0	7	7	7	84.3	1.82	0	0	0.2	0.33	0	1.5	17	211	20	2.26	5.21	0.079	29.8	326	380	0	0	0	0
21001020	Steak, NS as to type of meat, cooked, lean only eaten	2002	Beef, excludes ground	184	29.23	0	0	0	6.75	2.643	2.926	0.333	81	1	1	0	0	0	0	0	0.082	0.237	7.908	0.676	0	8	8	8	93	1.98	0	0	0.1	0.3	0	1.5	16	238	23	2.38	5.77	0.083	33.7	371	387	0	0	0	0
21002000	Beef, pickled	2002	Beef, excludes ground	251	18.17	0.47	0	0	18.98	6.34	9.22	0.67	98	0	0	0	0	0	0	0	0.026	0.17	3.03	0.23	0	6	6	6	69.2	1.63	0	0	0.1	0.16	0	1.5	8	125	12	1.86	4.58	0.154	32.8	145	973	0	0	0	0
21003000	Beef, NS as to cut, fried, NS to fat eaten	2002	Beef, excludes ground	184	29.23	0	0	0	6.75	2.643	2.926	0.333	81	1	1	0	0	0	0	0	0.082	0.237	7.908	0.676	0	8	8	8	93	1.98	0	0	0.1	0.3	0	1.5	16	238	23	2.38	5.77	0.083	33.7	371	387	0	0	0	0
21101000	Beef steak, NS as to cooking method, NS as to fat eaten	2002	Beef, excludes ground	184	29.23	0	0	0	6.75	2.643	2.926	0.333	81	1	1	0	0	0	0	0	0.082	0.237	7.908	0.676	0	8	8	8	93	1.98	0	0	0.1	0.3	0	1.5	16	238	23	2.38	5.77	0.083	33.7	371	387	0	0	0	0
21101010	Beef steak, NS as to cooking method, lean and fat eaten	2002	Beef, excludes ground	235	27.06	0	0	0	13.44	5.576	6.005	0.595	87	3	3	0	0	0	0	0	0.075	0.215	7.126	0.617	0	7	7	7	86.7	1.94	0	0	0.2	0.33	0	1.5	17	218	21	2.26	5.21	0.079	29.8	341	382	0	0	0	0
21101020	Beef steak, NS as to cooking method, lean only eaten	2002	Beef, excludes ground	184	29.23	0	0	0	6.75	2.643	2.926	0.333	81	1	1	0	0	0	0	0	0.082	0.237	7.908	0.676	0	8	8	8	93	1.98	0	0	0.1	0.3	0	1.5	16	238	23	2.38	5.77	0.083	33.7	371	387	0	0	0	0
21101110	Beef steak, broiled or baked, NS as to fat eaten	2002	Beef, excludes ground	184	29.23	0	0	0	6.75	2.643	2.926	0.333	81	1	1	0	0	0	0	0	0.082	0.237	7.908	0.676	0	8	8	8	93	1.98	0	0	0.1	0.3	0	1.5	16	238	23	2.38	5.77	0.083	33.7	371	387	0	0	0	0
21101120	Beef steak, broiled or baked, lean and fat eaten	2002	Beef, excludes ground	235	27.06	0	0	0	13.44	5.576	6.005	0.595	87	3	3	0	0	0	0	0	0.075	0.215	7.126	0.617	0	7	7	7	86.7	1.94	0	0	0.2	0.33	0	1.5	17	218	21	2.26	5.21	0.079	29.8	341	382	0	0	0	0
21101130	Beef steak, broiled or baked, lean only eaten	2002	Beef, excludes ground	184	29.23	0	0	0	6.75	2.643	2.926	0.333	81	1	1	0	0	0	0	0	0.082	0.237	7.908	0.676	0	8	8	8	93	1.98	0	0	0.1	0.3	0	1.5	16	238	23	2.38	5.77	0.083	33.7	371	387	0	0	0	0
21102110	Beef steak, fried, NS as to fat eaten	2002	Beef, excludes ground	184	29.23	0	0	0	6.75	2.643	2.926	0.333	81	1	1	0	0	0	0	0	0.082	0.237	7.908	0.676	0	8	8	8	93	1.98	0	0	0.1	0.3	0	1.5	16	238	23	2.38	5.77	0.083	33.7	371	387	0	0	0	0
21102120	Beef steak, fried, lean and fat eaten	2002	Beef, excludes ground	235	27.06	0	0	0	13.44	5.576	6.005	0.595	87	3	3	0	0	0	0	0	0.075	0.215	7.126	0.617	0	7	7	7	86.7	1.94	0	0	0.2	0.33	0	1.5	17	218	21	2.26	5.21	0.079	29.8	341	382	0	0	0	0
21102130	Beef steak, fried, lean only eaten	2002	Beef, excludes ground	184	29.23	0	0	0	6.75	2.643	2.926	0.333	81	1	1	0	0	0	0	0	0.082	0.237	7.908	0.676	0	8	8	8	93	1.98	0	0	0.1	0.3	0	1.5	16	238	23	2.38	5.77	0.083	33.7	371	387	0	0	0	0
21103110	Beef steak, breaded or floured, baked or fried, NS as to fat eaten	2002	Beef, excludes ground	248	25.02	12.16	1.28	0.7	11.03	3.129	4.749	2.602	59	5	5	0	0	0	0	0	0.161	0.253	6.288	0.361	9	6	21	15	54.7	1.48	0	0	0.2	0.77	0	8	52	215	18	2.52	3.91	0.086	25.4	278	446	0	0	0	0
21103120	Beef steak, breaded or floured, baked or fried, lean and fat eaten	2002	Beef, excludes ground	268	24.39	12.16	1.28	0.7	13.48	4.241	5.956	2.699	60	6	6	0	0	0	0	0	0.161	0.246	6.109	0.352	9	6	21	15	54.4	1.45	0	0	0.2	0.77	0	8	52	209	17	2.51	3.77	0.085	24.7	269	446	0	0	0	0
21103130	Beef steak, breaded or floured, baked or fried, lean only eaten	2002	Beef, excludes ground	248	25.02	12.16	1.28	0.7	11.03	3.129	4.749	2.602	59	5	5	0	0	0	0	0	0.169	0.253	6.288	0.361	10	6	22	16	54.7	1.48	0	0	0.2	0.77	0	8	52	215	18	2.52	3.91	0.086	25.4	278	446	0	0	0	0
21104110	Beef steak, battered, fried, NS as to fat eaten	2002	Beef, excludes ground	231	21.2	9.96	0.07	0.3	11.79	3.894	5.18	2.12	124	27	28	3	6	2	0	78	0.118	0.246	5.07	0.311	13	13	34	25	92.3	1.27	0	0	0.5	0.68	0	4.1	24	192	12	2.21	3.28	0.061	25.7	218	273	0	0	0	0
21104120	Beef steak, battered, fried, lean and fat eaten	2002	Beef, excludes ground	252	19.86	11.02	0.08	0.4	14.2	4.86	6.308	2.369	130	31	31	3	7	3	0	86	0.125	0.241	4.743	0.29	14	14	38	28	94.8	1.19	0	0	0.5	0.73	0	4.3	25	183	11	2.2	3.01	0.061	25	201	365	0	0	0	0
21104130	Beef steak, battered, fried, lean only eaten	2002	Beef, excludes ground	236	20.34	11.02	0.08	0.4	12.28	3.992	5.365	2.294	129	30	30	3	7	3	0	86	0.126	0.246	4.882	0.297	14	14	38	28	95	1.22	0	0	0.5	0.73	0	4.3	25	188	11	2.21	3.13	0.062	25.5	208	366	0	0	0	0
21105110	Beef steak, braised, NS as to fat eaten	2002	Beef, excludes ground	251	30.8	0	0	0	13.19	5.117	5.682	0.436	105	0	0	0	0	0	0	0	0.079	0.278	2.648	0.288	0	6	6	6	117.3	2.45	0	0	0.2	0.14	0	1.7	13	233	23	3.65	10.18	0.147	26.5	261	393	0	0	0	0
21105120	Beef steak, braised, lean and fat eaten	2002	Beef, excludes ground	251	30.8	0	0	0	13.19	5.117	5.682	0.436	105	0	0	0	0	0	0	0	0.079	0.278	2.648	0.288	0	6	6	6	117.3	2.45	0	0	0.2	0.14	0	1.7	13	233	23	3.65	10.18	0.147	26.5	261	393	0	0	0	0
21105130	Beef steak, braised, lean only eaten	2002	Beef, excludes ground	164	28.94	0	0	0	5.34	2.15	2.483	0.375	76	2	2	0	0	0	0	0	0.033	0.236	4.505	0.263	0	3	3	3	68.7	1.27	0	0	0.1	0.28	0	1.9	14	172	10	2.59	4.6	0.054	27.1	204	394	0	0	0	0
21301000	Beef, oxtails, cooked	2002	Beef, excludes ground	251	30.8	0	0	0	13.19	5.117	5.682	0.436	105	0	0	0	0	0	0	0	0.079	0.278	2.648	0.288	0	6	6	6	117.3	2.45	0	0	0.2	0.14	0	1.7	13	233	23	3.65	10.18	0.147	26.5	261	393	0	0	0	0
21302000	Beef, neck bones, cooked	2002	Beef, excludes ground	299	29.87	0	0	0	19.06	7.557	8.207	0.724	119	0	0	0	0	0	0	0	0.06	0.177	4.237	0.293	0	9	9	9	113.7	2.2	0	0	0.3	0.53	0	1.9	17	181	20	2.51	6.92	0.103	28.1	240	372	0	0	0	0
21304000	Beef, shortribs, cooked, NS as to fat eaten	2002	Beef, excludes ground	293	30.5	0	0	0	17.98	7.676	7.914	0.545	92	0	0	0	0	0	0	0	0.064	0.2	3.181	0.278	0	7	7	7	116.2	3.43	0	0	0.3	0.14	0	1.9	11	233	22	3.33	7.74	0.106	21.9	310	380	0	0	0	0
21304110	Beef, shortribs, cooked, lean and fat eaten	2002	Beef, excludes ground	467	21.39	0	0	0	41.63	17.652	18.723	1.517	93	0	0	0	0	0	0	0	0.05	0.149	2.432	0.218	0	5	5	5	81.5	2.6	0	0	0.7	0.29	0	2.4	12	161	15	2.29	4.84	0.098	20.6	222	372	0	0	0	0
21304120	Beef, shortribs, cooked, lean only eaten	2002	Beef, excludes ground	293	30.5	0	0	0	17.98	7.676	7.914	0.545	92	0	0	0	0	0	0	0	0.064	0.2	3.181	0.278	0	7	7	7	116.2	3.43	0	0	0.3	0.14	0	1.9	11	233	22	3.33	7.74	0.106	21.9	310	380	0	0	0	0
21304200	Beef, shortribs, barbecued, with sauce, NS as to fat eaten	2002	Beef, excludes ground	397	15.98	12.74	10.39	0.3	30.81	12.993	13.792	1.147	69	0	3	0	42	1	1422	28	0.044	0.127	1.974	0.184	0	4	4	4	62	1.91	0	0.2	0.5	0.46	0	2.3	19	124	15	1.88	3.61	0.095	15.6	236	357	0	0	0	0.001
21304210	Beef, shortribs, barbecued, with sauce, lean and fat eaten	2002	Beef, excludes ground	397	15.98	12.74	10.39	0.3	30.81	12.993	13.792	1.147	69	0	3	0	42	1	1422	28	0.044	0.127	1.974	0.184	0	4	4	4	62	1.91	0	0.2	0.5	0.46	0	2.3	19	124	15	1.88	3.61	0.095	15.6	236	357	0	0	0	0.001
21304220	Beef, shortribs, barbecued, with sauce, lean only eaten	2002	Beef, excludes ground	269	22.68	12.74	10.39	0.3	13.42	5.658	5.844	0.433	68	0	3	0	39	1	1351	26	0.054	0.164	2.516	0.226	0	6	6	6	87.5	2.52	0	0.2	0.2	0.35	0	1.9	18	178	20	2.65	5.74	0.101	16.5	301	363	0	0	0	0.001
21305000	Beef, cow head, cooked	2002	Beef, excludes ground	257	25.89	0	0	0	16.45	6.726	7.345	0.727	86	3	3	0	0	0	0	0	0.067	0.187	5.413	0.474	0	7	7	7	82.6	1.8	0	0	0.2	0.31	0	1.4	13	179	20	2.18	5.06	0.074	28.1	269	372	0	0	0	0
21401000	Beef, roast, roasted, NS as to fat eaten	2002	Beef, excludes ground	167	28.57	0	0	0	4.94	1.781	2.048	0.259	75	1	1	0	0	0	0	0	0.07	0.221	6.408	0.572	0	7	7	7	91.7	1.76	0	0	0	0.31	0	1.6	11	221	16	2.57	4.61	0.063	29	304	373	0	0	0	0
21401110	Beef, roast, roasted, lean and fat eaten	2002	Beef, excludes ground	159	29.65	0	0	0	4.45	1.657	1.902	0.298	76	4	4	0	0	0	0	0	0.077	0.287	7.863	0.773	0	5	5	5	79	2	0	0	0	0.28	0	1.9	16	268	15	2.86	4.5	0.059	27	381	389	0	0	0	0
21401120	Beef, roast, roasted, lean only eaten	2002	Beef, excludes ground	150	29.13	0	0	0	3.71	1.368	1.587	0.283	76	1	1	0	0	0	0	0	0.043	0.248	6.133	0.397	0	5	5	5	72	1.51	0	0	0	0.29	0	1.9	15	233	13	2.35	4.42	0.056	27.8	314	417	0	0	0	0
21401400	Beef, roast, canned	2002	Beef, excludes ground	219	27.45	0	0	0	11.34	4.24	4.68	0.44	82	0	0	0	0	0	0	0	0.09	0.26	3.59	0.38	0	8	8	8	104.5	2.8	0	0	0.2	0.17	0	1.5	6	230	26	2.81	6.67	0.119	26.8	367	63	0	0	0	0
21407000	Beef, pot roast, braised or boiled, NS as to fat eaten	2002	Beef, excludes ground	251	30.8	0	0	0	13.19	5.117	5.682	0.436	105	0	0	0	0	0	0	0	0.079	0.278	2.648	0.288	0	6	6	6	117.3	2.45	0	0	0.2	0.14	0	1.7	13	233	23	3.65	10.18	0.147	26.5	261	393	0	0	0	0
21407110	Beef, pot roast, braised or boiled, lean and fat eaten	2002	Beef, excludes ground	155	29.09	0	0	0	4.34	1.679	1.928	0.303	77	3	3	0	0	0	0	0	0.035	0.247	4.382	0.274	0	3	3	3	72	1.22	0	0	0	0.28	0	1.9	13	177	10	2.89	4.55	0.057	27.4	212	397	0	0	0	0
21407120	Beef, pot roast, braised or boiled, lean only eaten	2002	Beef, excludes ground	251	30.8	0	0	0	13.19	5.117	5.682	0.436	105	0	0	0	0	0	0	0	0.079	0.278	2.648	0.288	0	6	6	6	117.3	2.45	0	0	0.2	0.14	0	1.7	13	233	23	3.65	10.18	0.147	26.5	261	393	0	0	0	0
21410000	Beef, stew meat, cooked, NS as to fat eaten	2002	Beef, excludes ground	251	30.8	0	0	0	13.19	5.117	5.682	0.436	105	0	0	0	0	0	0	0	0.079	0.278	2.648	0.288	0	6	6	6	117.3	2.45	0	0	0.2	0.14	0	1.7	13	233	23	3.65	10.18	0.147	26.5	261	393	0	0	0	0
21410110	Beef, stew meat, cooked, lean and fat eaten	2002	Beef, excludes ground	236	34.05	0	0	0	10.05	3.749	4.115	0.417	89	0	0	0	0	0	0	0	0.069	0.238	3.62	0.268	0	9	9	9	129.7	2.6	0	0	0.2	0.17	0	1.7	5	213	24	3.13	4.3	0.117	32.2	316	367	0	0	0	0
21410120	Beef, stew meat, cooked, lean only eaten	2002	Beef, excludes ground	251	30.8	0	0	0	13.19	5.117	5.682	0.436	105	0	0	0	0	0	0	0	0.079	0.278	2.648	0.288	0	6	6	6	117.3	2.45	0	0	0.2	0.14	0	1.7	13	233	23	3.65	10.18	0.147	26.5	261	393	0	0	0	0
21416000	Corned beef, cooked, NS as to fat eaten	2602	Cold cuts and cured meats	251	18.17	0.47	0	0	18.98	6.34	9.22	0.67	98	0	0	0	0	0	0	0	0.026	0.17	3.03	0.23	0	6	6	6	69.2	1.63	0	0	0.1	0.16	0	1.5	8	125	12	1.86	4.58	0.154	32.8	145	973	0	0	0	0
21416110	Corned beef, cooked, lean and fat eaten	2602	Cold cuts and cured meats	251	18.17	0.47	0	0	18.98	6.34	9.22	0.67	98	0	0	0	0	0	0	0	0.026	0.17	3.03	0.23	0	6	6	6	69.2	1.63	0	0	0.1	0.16	0	1.5	8	125	12	1.86	4.58	0.154	32.8	145	973	0	0	0	0
21416120	Corned beef, cooked, lean only eaten	2602	Cold cuts and cured meats	250	27.1	0	0	0	14.93	6.18	5.96	0.63	86	0	0	0	0	0	0	0	0.02	0.147	2.43	0.13	0	9	9	9	89.2	1.62	0	0	0.2	0.15	0	1.6	12	111	14	2.08	3.57	0.064	42.9	136	897	0	0	0	0
21416150	Corned beef, canned, ready-to-eat	2602	Cold cuts and cured meats	250	27.1	0	0	0	14.93	6.18	5.96	0.63	86	0	0	0	0	0	0	0	0.02	0.147	2.43	0.13	0	9	9	9	89.2	1.62	0	0	0.2	0.15	0	1.6	12	111	14	2.08	3.57	0.064	42.9	136	897	0	0	0	0
21417100	Beef brisket, cooked, NS as to fat eaten	2002	Beef, excludes ground	216	29.5	0	0	0	10	3.6	4.611	0.298	92	0	0	0	0	0	0	0	0.069	0.218	3.679	0.288	0	8	8	8	112.4	2.58	0	0	0.2	0.14	0	1.6	6	239	23	2.79	6.83	0.118	24.3	283	392	0	0	0	0
21417110	Beef brisket, cooked, lean and fat eaten	2002	Beef, excludes ground	289	26.57	0	0	0	19.36	7.467	8.608	0.664	92	0	0	0	0	0	0	0	0.069	0.198	3.342	0.268	0	7	7	7	101.2	2.43	0	0	0.3	0.19	0	1.8	7	214	21	2.51	5.91	0.107	23.1	257	387	0	0	0	0
21417120	Beef brisket, cooked, lean only eaten	2002	Beef, excludes ground	216	29.5	0	0	0	10	3.6	4.611	0.298	92	0	0	0	0	0	0	0	0.069	0.218	3.679	0.288	0	8	8	8	112.4	2.58	0	0	0.2	0.14	0	1.6	6	239	23	2.79	6.83	0.118	24.3	283	392	0	0	0	0
21420100	Beef, sandwich steak, flaked, formed, thinly sliced	2002	Beef, excludes ground	329	18.41	0	0	0	27.81	11.69	11.85	0.992	73	0	0	0	0	0	0	0	0.056	0.152	2.936	0.184	0	6	6	6	74.1	1.87	0	0	0.4	0.32	0	1.6	8	138	16	1.88	4.67	0.073	17.3	234	52	0	0	0	0
21500000	Ground beef, raw	2004	Ground beef	247	17.44	0	0	0	19.07	7.291	8.48	0.505	71	4	4	0	0	0	0	0	0.043	0.151	4.305	0.328	0	7	7	7	57.3	2.15	0	0	0.1	0.17	0	1.7	17	160	17	1.97	4.23	0.062	15.2	274	66	0	0	0	0
21500100	Ground beef, cooked	2004	Ground beef	260	25.54	0	0	0	16.82	6.453	7.497	0.495	87	3	3	0	0	0	0	0	0.047	0.175	5.07	0.364	0	10	10	10	80.2	2.7	0	0	0	0.12	0	1.7	24	192	20	2.47	6.2	0.08	21.3	302	396	0	0	0	0
21500310	Ground beef patty, cooked	2004	Ground beef	272	25.45	0	0	0	18.18	6.95	8.194	0.514	87	3	3	0	0	0	0	0	0.048	0.175	4.919	0.356	0	10	10	10	79.4	2.75	0	0	0	0.12	0	1.9	27	190	20	2.41	6.17	0.077	21.3	294	383	0	0	0	0
21601000	Beef, bacon, cooked	2604	Bacon	449	31.3	1.4	0	0	34.4	14.35	16.85	1.58	119	0	0	0	0	0	0	0	0.09	0.26	6.47	0.31	0	8	8	8	119.2	3.45	0	0	0.2	0.29	0	2.8	9	236	27	3.14	6.37	0.116	26.8	412	1500	0	0	0	0
21601010	Beef, bacon, reduced sodium, cooked	2604	Bacon	541	37.04	1.43	0	0	41.78	13.739	18.52	4.548	110	11	11	0	0	0	0	0	0.404	0.264	11.099	0.349	0	2	2	2	123.2	1.23	0	0	1	0.31	0	0.1	11	533	33	1.44	3.5	0.164	62	565	1030	0	0	0	0
21602000	Beef, dried, chipped, uncooked	2602	Cold cuts and cured meats	153	31.1	2.76	2.7	0	1.94	0.95	0.84	0.07	79	0	0	0	0	0	0	0	0.065	0.163	5.164	0.386	0	10	10	10	0	1.59	0	0	0	0.38	0	1.3	8	181	19	2.42	4.93	0.074	32.4	235	2790	0	0	0	0
21602010	Beef, dried, chipped, cooked in fat	2602	Cold cuts and cured meats	225	28.12	2.5	2.44	0	11.32	4.61	5.075	1.135	81	0	0	0	0	0	0	0	0.059	0.147	4.67	0.349	0	9	9	9	4.8	1.44	0	0	0.2	0.4	0	1.2	7	164	17	2.19	4.47	0.067	29.3	213	2523	0	0	0	0
21602100	Beef jerky	2602	Cold cuts and cured meats	410	33.2	11	9	1.8	25.6	10.85	11.305	1.011	48	0	0	0	0	0	0	0	0.154	0.142	1.732	0.179	0	134	134	134	109.1	0.99	0	0	0.3	0.49	0	2.3	20	407	51	5.42	8.11	0.227	10.7	597	1785	0	0	0	0
21701000	Beef, baby food, NS as to strained or junior	9008	Baby food: meat and dinners	81	12.03	2.43	0	0	2.52	1.18	0.95	0.16	51	0	0	0	0	0	0	0	0.013	0.135	2.495	0.039	0	8	8	8	37.6	1.26	0	2.1	0.4	0.37	0	0.6	5	93	11	0.98	2.22	0.148	2.9	187	41	0	0	0	0
21701010	Beef, baby food, strained	9008	Baby food: meat and dinners	81	12.03	2.43	0	0	2.52	1.18	0.95	0.16	51	0	0	0	0	0	0	0	0.013	0.135	2.495	0.039	0	8	8	8	37.6	1.26	0	2.1	0.4	0.37	0	0.6	5	93	11	0.98	2.22	0.148	2.9	187	41	0	0	0	0
21701020	Beef, baby food, junior	9008	Baby food: meat and dinners	81	12.03	2.43	0	0	2.52	1.18	0.95	0.16	51	0	0	0	0	0	0	0	0.013	0.135	2.495	0.039	0	8	8	8	37.6	1.26	0	2.1	0.4	0.37	0	0.6	5	93	11	0.98	2.22	0.148	2.9	187	41	0	0	0	0
22000100	Pork, NS as to cut, cooked, NS as to fat eaten	2006	Pork	211	27.69	0	0	0	10.5	3.274	5.068	1.578	84	1	1	0	0	0	0	0	0.565	0.249	8.2	0.558	0	0	0	0	74.6	0.64	0	0	0.5	0.2	0	0	8	276	31	0.5	1.92	0.068	47.7	459	514	0	0	0	0
22000110	Pork, NS as to cut, cooked, lean and fat eaten	2006	Pork	211	27.69	0	0	0	10.5	3.274	5.068	1.578	84	1	1	0	0	0	0	0	0.565	0.249	8.2	0.558	0	0	0	0	74.6	0.64	0	0	0.5	0.2	0	0	8	276	31	0.5	1.92	0.068	47.7	459	514	0	0	0	0
22000120	Pork, NS as to cut, cooked, lean only eaten	2006	Pork	164	29.13	0.09	0	0	4.55	1.537	1.931	0.49	81	0	0	0	0	0	0	0	0.593	0.259	8.607	0.583	0	0	0	0	77.5	0.57	0	0	0.4	0.21	0	0	6	289	32	0.51	1.98	0.068	51	486	524	0	0	0	0
22000200	Pork, NS as to cut, fried, NS as to fat eaten	2006	Pork	211	27.69	0	0	0	10.5	3.274	5.068	1.578	84	1	1	0	0	0	0	0	0.565	0.249	8.2	0.558	0	0	0	0	74.6	0.64	0	0	0.5	0.2	0	0	8	276	31	0.5	1.92	0.068	47.7	459	514	0	0	0	0
22000210	Pork, NS as to cut, fried, lean and fat eaten	2006	Pork	211	27.69	0	0	0	10.5	3.274	5.068	1.578	84	1	1	0	0	0	0	0	0.565	0.249	8.2	0.558	0	0	0	0	74.6	0.64	0	0	0.5	0.2	0	0	8	276	31	0.5	1.92	0.068	47.7	459	514	0	0	0	0
22000220	Pork, NS as to cut, fried, lean only eaten	2006	Pork	164	29.13	0.09	0	0	4.55	1.537	1.931	0.49	81	0	0	0	0	0	0	0	0.593	0.259	8.607	0.583	0	0	0	0	77.5	0.57	0	0	0.4	0.21	0	0	6	289	32	0.51	1.98	0.068	51	486	524	0	0	0	0
22000300	Pork, NS as to cut, breaded or floured, fried, NS as to fat eaten	2006	Pork	271	25	16.26	1.43	1	11.21	2.48	4.412	3.399	96	17	17	0	0	1	0	52	0.588	0.311	7.462	0.456	12	7	28	19	84.1	0.56	0	0	0.5	0.96	0	8.4	51	263	34	1.63	1.87	0.113	45.1	404	551	0	0	0	0
22000310	Pork, NS as to cut, breaded or floured, fried, lean and fat eaten	2006	Pork	305	23.97	16.2	1.43	1	15.44	3.715	6.642	4.172	98	17	17	0	0	1	0	52	0.567	0.303	7.172	0.437	12	7	28	19	82	0.61	0	0	0.6	0.95	0	8.4	53	253	33	1.63	1.82	0.113	42.7	384	544	0	0	0	0
22000320	Pork, NS as to cut, breaded or floured, fried, lean only eaten	2006	Pork	271	25	16.26	1.43	1	11.21	2.48	4.412	3.399	96	17	17	0	0	1	0	52	0.588	0.311	7.462	0.456	12	7	28	19	84.1	0.56	0	0	0.5	0.96	0	8.4	51	263	34	1.63	1.87	0.113	45.1	404	551	0	0	0	0
22001000	Pork, pickled, NS as to cut	2006	Pork	140	11.63	0.01	0	0	10.02	2.945	5.677	0.784	83	11	11	0	0	0	0	0	0.006	0.015	0.22	0.007	0	1	1	1	44.5	0.21	0	0	0.4	0.21	0	0	32	87	11	0.31	0.2	0.037	15.8	13	946	0	0	0	0
22002000	Pork, ground or patty, cooked	2006	Pork	295	25.48	0	0	0	20.6	7.656	9.173	1.854	93	2	2	0	0	0	0	0	0.7	0.218	4.171	0.388	0	6	6	6	87.6	0.54	0	0.7	0.5	0.21	0	0	22	224	24	1.28	3.18	0.044	35.1	359	395	0	0	0	0
22002100	Pork, ground or patty, breaded, cooked	2006	Pork	333	20.3	10.53	1.24	0.6	22.72	6.628	9.736	4.613	67	6	6	0	0	0	0	0	0.605	0.216	3.827	0.295	8	7	19	14	65.4	0.46	0	0.5	0.4	1.01	0	9.5	51	191	24	1.61	2.51	0.067	28.7	296	388	0	0	0	0
22002800	Pork jerky	2602	Cold cuts and cured meats	410	33.2	11	9	1.8	25.6	10.85	11.305	1.011	48	0	0	0	0	0	0	0	0.154	0.142	1.732	0.179	0	134	134	134	109.1	0.99	0	0	0.3	0.49	0	2.3	20	407	51	5.42	8.11	0.227	10.7	597	1785	0	0	0	0
22101000	Pork chop, NS as to cooking method, NS as to fat eaten	2006	Pork	211	27.69	0	0	0	10.5	3.274	5.068	1.578	84	1	1	0	0	0	0	0	0.565	0.249	8.2	0.558	0	0	0	0	74.6	0.64	0	0	0.5	0.2	0	0	8	276	31	0.5	1.92	0.068	47.7	459	514	0	0	0	0
22101010	Pork chop, NS as to cooking method, lean and fat eaten	2006	Pork	211	27.69	0	0	0	10.5	3.274	5.068	1.578	84	1	1	0	0	0	0	0	0.565	0.249	8.2	0.558	0	0	0	0	74.6	0.64	0	0	0.5	0.2	0	0	8	276	31	0.5	1.92	0.068	47.7	459	514	0	0	0	0
22101020	Pork chop, NS as to cooking method, lean only eaten	2006	Pork	164	29.13	0.09	0	0	4.55	1.537	1.931	0.49	81	0	0	0	0	0	0	0	0.593	0.259	8.607	0.583	0	0	0	0	77.5	0.57	0	0	0.4	0.21	0	0	6	289	32	0.51	1.98	0.068	51	486	524	0	0	0	0
22101100	Pork chop, broiled or baked, NS as to fat eaten	2006	Pork	211	27.69	0	0	0	10.5	3.274	5.068	1.578	84	1	1	0	0	0	0	0	0.565	0.249	8.2	0.558	0	0	0	0	74.6	0.64	0	0	0.5	0.2	0	0	8	276	31	0.5	1.92	0.068	47.7	459	514	0	0	0	0
22101110	Pork chop, broiled or baked, lean and fat eaten	2006	Pork	211	27.69	0	0	0	10.5	3.274	5.068	1.578	84	1	1	0	0	0	0	0	0.565	0.249	8.2	0.558	0	0	0	0	74.6	0.64	0	0	0.5	0.2	0	0	8	276	31	0.5	1.92	0.068	47.7	459	514	0	0	0	0
22101120	Pork chop, broiled or baked, lean only eaten	2006	Pork	164	29.13	0.09	0	0	4.55	1.537	1.931	0.49	81	0	0	0	0	0	0	0	0.593	0.259	8.607	0.583	0	0	0	0	77.5	0.57	0	0	0.4	0.21	0	0	6	289	32	0.51	1.98	0.068	51	486	524	0	0	0	0
22101130	Pork chop, breaded or floured, broiled or baked, NS as to fat eaten	2006	Pork	240	26.78	8.82	0.76	0.6	10.19	3.121	4.728	1.685	77	1	1	0	0	0	0	0	0.631	0.275	8.259	0.521	10	3	20	13	69.5	0.63	0	0	0.4	0.19	0	0.8	30	271	33	1.05	1.92	0.093	46.4	441	556	0	0	0	0
22101140	Pork chop, breaded or floured, broiled or baked, lean and fat eaten	2006	Pork	240	26.78	8.82	0.76	0.6	10.19	3.121	4.728	1.685	77	1	1	0	0	0	0	0	0.631	0.275	8.259	0.521	10	3	20	13	69.5	0.63	0	0	0.4	0.19	0	0.8	30	271	33	1.05	1.92	0.093	46.4	441	556	0	0	0	0
22101150	Pork chop, breaded or floured, broiled or baked, lean only eaten	2006	Pork	197	28.09	8.9	0.76	0.6	4.78	1.543	1.879	0.697	74	0	0	0	0	0	0	0	0.657	0.285	8.629	0.545	10	3	20	13	72.2	0.56	0	0	0.4	0.2	0	0.8	28	283	35	1.05	1.98	0.093	49.4	465	566	0	0	0	0
22101200	Pork chop, fried, NS as to fat eaten	2006	Pork	211	27.69	0	0	0	10.5	3.274	5.068	1.578	84	1	1	0	0	0	0	0	0.565	0.249	8.2	0.558	0	0	0	0	74.6	0.64	0	0	0.5	0.2	0	0	8	276	31	0.5	1.92	0.068	47.7	459	514	0	0	0	0
22101210	Pork chop, fried, lean and fat eaten	2006	Pork	211	27.69	0	0	0	10.5	3.274	5.068	1.578	84	1	1	0	0	0	0	0	0.565	0.249	8.2	0.558	0	0	0	0	74.6	0.64	0	0	0.5	0.2	0	0	8	276	31	0.5	1.92	0.068	47.7	459	514	0	0	0	0
22101220	Pork chop, fried, lean only eaten	2006	Pork	164	29.13	0.09	0	0	4.55	1.537	1.931	0.49	81	0	0	0	0	0	0	0	0.593	0.259	8.607	0.583	0	0	0	0	77.5	0.57	0	0	0.4	0.21	0	0	6	289	32	0.51	1.98	0.068	51	486	524	0	0	0	0
22101300	Pork chop, breaded or floured, fried, NS as to fat eaten	2006	Pork	305	23.97	16.2	1.43	1	15.44	3.715	6.642	4.172	98	17	17	0	0	1	0	52	0.567	0.303	7.172	0.437	12	7	28	19	82	0.61	0	0	0.6	0.95	0	8.4	53	253	33	1.63	1.82	0.113	42.7	384	544	0	0	0	0
22101310	Pork chop, breaded or floured, fried, lean and fat eaten	2006	Pork	305	23.97	16.2	1.43	1	15.44	3.715	6.642	4.172	98	17	17	0	0	1	0	52	0.567	0.303	7.172	0.437	12	7	28	19	82	0.61	0	0	0.6	0.95	0	8.4	53	253	33	1.63	1.82	0.113	42.7	384	544	0	0	0	0
22101320	Pork chop, breaded or floured, fried, lean only eaten	2006	Pork	271	25	16.26	1.43	1	11.21	2.48	4.412	3.399	96	17	17	0	0	1	0	52	0.588	0.311	7.462	0.456	12	7	28	19	84.1	0.56	0	0	0.5	0.96	0	8.4	51	263	34	1.63	1.87	0.113	45.1	404	551	0	0	0	0
22101400	Pork chop, battered, fried, NS as to fat eaten	2006	Pork	281	22.6	12.77	1.52	0.4	14.99	4.234	6.668	3.195	70	4	4	0	1	0	0	12	0.51	0.276	6.864	0.425	15	4	29	19	62.7	0.52	0	0	0.4	0.6	0	3.7	39	240	27	1.13	1.59	0.074	41.2	374	419	0	0	0	0.001
22101410	Pork chop, battered, fried, lean and fat eaten	2006	Pork	281	22.6	12.77	1.52	0.4	14.99	4.234	6.668	3.195	70	4	4	0	1	0	0	12	0.51	0.276	6.864	0.425	15	4	29	19	62.7	0.52	0	0	0.4	0.6	0	3.7	39	240	27	1.13	1.59	0.074	41.2	374	419	0	0	0	0.001
22101420	Pork chop, battered, fried, lean only eaten	2006	Pork	246	23.67	12.83	1.52	0.4	10.58	2.947	4.344	2.389	68	3	3	0	1	0	0	12	0.531	0.284	7.165	0.444	15	4	29	19	64.9	0.46	0	0	0.3	0.61	0	3.7	37	250	29	1.13	1.64	0.075	43.6	394	427	0	0	0	0.001
22101500	Pork chop, stewed, NS as to fat eaten	2006	Pork	211	27.69	0	0	0	10.5	3.274	5.068	1.578	84	1	1	0	0	0	0	0	0.323	0.187	8.2	0.429	0	0	0	0	74.6	0.43	0	0	0.5	0.2	0	0	9	199	21	0.63	1.92	0.071	47.7	405	485	0	0	0	0
22101510	Pork chop, stewed, lean and fat eaten	2006	Pork	211	27.69	0	0	0	10.5	3.274	5.068	1.578	84	1	1	0	0	0	0	0	0.323	0.187	8.2	0.429	0	0	0	0	74.6	0.43	0	0	0.5	0.2	0	0	9	199	21	0.63	1.92	0.071	47.7	405	485	0	0	0	0
22101520	Pork chop, stewed, lean only eaten	2006	Pork	164	29.13	0.09	0	0	4.55	1.537	1.931	0.49	81	0	0	0	0	0	0	0	0.339	0.195	8.607	0.449	0	0	0	0	77.5	0.38	0	0	0.4	0.21	0	0	6	209	22	0.64	1.98	0.072	51	429	493	0	0	0	0
22107000	Pork chop, smoked or cured, cooked, NS as to fat eaten	2602	Cold cuts and cured meats	280	20.43	0	0	0	21.35	7.67	10.14	2.32	58	0	0	0	0	0	0	0	0.612	0.19	4.127	0.28	0	3	3	3	79.8	0.93	0	0	0.7	0.24	0	0	10	221	14	0.95	2.51	0.113	33.6	258	1072	0	0	0	0
22107010	Pork chop, smoked or cured, cooked, lean and fat eaten	2602	Cold cuts and cured meats	280	20.43	0	0	0	21.35	7.67	10.14	2.32	58	0	0	0	0	0	0	0	0.612	0.19	4.127	0.28	0	3	3	3	79.8	0.93	0	0	0.7	0.24	0	0	10	221	14	0.95	2.51	0.113	33.6	258	1072	0	0	0	0
22107020	Pork chop, smoked or cured, cooked, lean only eaten	2602	Cold cuts and cured meats	170	24.94	0	0	0	7.04	2.36	3.23	0.81	48	0	0	0	0	0	0	0	0.727	0.226	4.798	0.37	0	4	4	4	101.4	1.11	0	0	0.9	0.26	0	0	11	243	16	1.08	2.94	0.128	41.3	292	1231	0	0	0	0
22201000	Pork steak or cutlet, NS as to cooking method, NS as to fat eaten	2006	Pork	239	22.96	0.06	0	0	15.86	5.581	6.683	2.049	82	1	1	0	0	0	0	0	0.469	0.46	4.337	0.417	0	0	0	0	96.4	1.1	0	0	0.8	0.29	0	0	16	234	24	1.14	3.99	0.128	34.8	382	490	0	0	0	0
22201010	Pork steak or cutlet, NS as to cooking method, lean and fat eaten	2006	Pork	239	22.96	0.06	0	0	15.86	5.581	6.683	2.049	82	1	1	0	0	0	0	0	0.469	0.46	4.337	0.417	0	0	0	0	96.4	1.1	0	0	0.8	0.29	0	0	16	234	24	1.14	3.99	0.128	34.8	382	490	0	0	0	0
22201020	Pork steak or cutlet, NS as to cooking method, lean only eaten	2006	Pork	171	24.61	0.07	0	0	7.42	2.595	3.226	0.805	79	0	0	0	0	0	0	0	0.504	0.501	4.47	0.445	0	0	0	0	103.5	1.08	0	0	0.8	0.31	0	0	14	248	27	1.22	4.34	0.137	37.6	408	497	0	0	0	0
22201050	Pork steak or cutlet, battered, fried, NS as to fat eaten	2006	Pork	271	19.87	7.61	1.32	0.2	17.54	5.694	7.309	2.989	74	5	5	0	1	0	0	12	0.429	0.434	3.918	0.343	8	3	17	11	84.8	0.93	0	0	0.7	0.54	0	2.4	41	216	23	1.36	3.32	0.118	31.7	335	423	0	0	0	0.001
22201060	Pork steak or cutlet, battered, fried, lean and fat eaten	2006	Pork	271	19.87	7.61	1.32	0.2	17.54	5.694	7.309	2.989	74	5	5	0	1	0	0	12	0.429	0.434	3.918	0.343	8	3	17	11	84.8	0.93	0	0	0.7	0.54	0	2.4	41	216	23	1.36	3.32	0.118	31.7	335	423	0	0	0	0.001
22201070	Pork steak or cutlet, battered, fried, lean only eaten	2006	Pork	216	21.19	7.62	1.32	0.2	10.78	3.303	4.541	1.993	72	4	4	0	1	0	0	12	0.457	0.467	4.024	0.366	8	3	17	11	90.5	0.91	0	0	0.6	0.56	0	2.4	40	227	25	1.42	3.61	0.124	33.9	356	429	0	0	0	0.001
22201100	Pork steak or cutlet, broiled or baked, NS as to fat eaten	2006	Pork	239	22.96	0.06	0	0	15.86	5.581	6.683	2.049	82	1	1	0	0	0	0	0	0.469	0.46	4.337	0.417	0	0	0	0	96.4	1.1	0	0	0.8	0.29	0	0	16	234	24	1.14	3.99	0.128	34.8	382	490	0	0	0	0
22201110	Pork steak or cutlet, broiled or baked, lean and fat eaten	2006	Pork	239	22.96	0.06	0	0	15.86	5.581	6.683	2.049	82	1	1	0	0	0	0	0	0.469	0.46	4.337	0.417	0	0	0	0	96.4	1.1	0	0	0.8	0.29	0	0	16	234	24	1.14	3.99	0.128	34.8	382	490	0	0	0	0
22201120	Pork steak or cutlet, broiled or baked, lean only eaten	2006	Pork	171	24.61	0.07	0	0	7.42	2.595	3.226	0.805	79	0	0	0	0	0	0	0	0.504	0.501	4.47	0.445	0	0	0	0	103.5	1.08	0	0	0.8	0.31	0	0	14	248	27	1.22	4.34	0.137	37.6	408	497	0	0	0	0
22201200	Pork steak or cutlet, fried, NS as to fat eaten	2006	Pork	239	22.96	0.06	0	0	15.86	5.581	6.683	2.049	82	1	1	0	0	0	0	0	0.469	0.46	4.337	0.417	0	0	0	0	96.4	1.1	0	0	0.8	0.29	0	0	16	234	24	1.14	3.99	0.128	34.8	382	490	0	0	0	0
22201210	Pork steak or cutlet, fried, lean and fat eaten	2006	Pork	239	22.96	0.06	0	0	15.86	5.581	6.683	2.049	82	1	1	0	0	0	0	0	0.469	0.46	4.337	0.417	0	0	0	0	96.4	1.1	0	0	0.8	0.29	0	0	16	234	24	1.14	3.99	0.128	34.8	382	490	0	0	0	0
22201220	Pork steak or cutlet, fried, lean only eaten	2006	Pork	171	24.61	0.07	0	0	7.42	2.595	3.226	0.805	79	0	0	0	0	0	0	0	0.504	0.501	4.47	0.445	0	0	0	0	103.5	1.08	0	0	0.8	0.31	0	0	14	248	27	1.22	4.34	0.137	37.6	408	497	0	0	0	0
22201300	Pork steak or cutlet, breaded or floured, broiled or baked, NS as to fat eaten	2006	Pork	264	22.3	9.15	0.4	0.4	14.79	5.151	6.137	2.012	75	1	1	0	0	0	0	1	0.512	0.467	4.63	0.387	10	2	20	12	89	1.02	0	0	0.8	0.27	0	0.4	27	229	26	1.61	3.75	0.141	35.3	366	490	0	0	0	0
22201310	Pork steak or cutlet, breaded or floured, broiled or baked, lean and fat eaten	2006	Pork	264	22.3	9.15	0.4	0.4	14.79	5.151	6.137	2.012	75	1	1	0	0	0	0	1	0.512	0.467	4.63	0.387	10	2	20	12	89	1.02	0	0	0.8	0.27	0	0.4	27	229	26	1.61	3.75	0.141	35.3	366	490	0	0	0	0
22201320	Pork steak or cutlet, breaded or floured, broiled or baked, lean only eaten	2006	Pork	202	23.8	9.15	0.4	0.4	7.12	2.439	2.997	0.883	72	0	0	0	0	0	0	1	0.544	0.505	4.751	0.413	10	2	20	12	95.5	1	0	0	0.7	0.29	0	0.4	25	242	28	1.69	4.08	0.149	37.7	389	497	0	0	0	0
22201400	Pork steak or cutlet, breaded or floured, fried, NS as to fat eaten	2006	Pork	306	21.07	16.6	1.46	1	16.72	5.068	6.721	3.385	99	18	18	0	0	1	0	53	0.51	0.463	4.525	0.345	12	7	28	20	99.7	0.96	0	0	0.8	0.69	0	5	60	229	29	2.12	3.36	0.159	34.3	337	539	0	0	0	0
22201410	Pork steak or cutlet, breaded or floured, fried, lean and fat eaten	2006	Pork	325	20.61	16.24	1.43	1	19.26	5.354	7.79	4.507	97	18	18	0	0	1	0	52	0.499	0.453	4.427	0.337	12	7	28	19	97.5	0.94	0	0	0.8	1.01	0	8.4	58	224	28	2.08	3.29	0.156	33.6	330	527	0	0	0	0
22201420	Pork steak or cutlet, breaded or floured, fried, lean only eaten	2006	Pork	276	21.78	16.24	1.43	1	13.25	3.232	5.333	3.623	95	17	17	0	0	1	0	52	0.524	0.483	4.521	0.357	12	7	28	19	102.6	0.92	0	0	0.7	1.03	0	8.4	57	234	30	2.14	3.55	0.162	35.5	348	532	0	0	0	0
22210300	Pork, tenderloin, cooked, NS as to cooking method	2006	Pork	154	26.9	0	0	0	4.33	1.444	1.656	0.692	72	0	0	0	0	0	0	0	0.765	0.442	6.839	0.647	0	0	0	0	103.7	0.62	0	0	0.3	0.28	0	0	6	323	31	0.98	2.34	0.123	43.9	536	593	0	0	0	0
22210310	Pork, tenderloin, breaded, fried	2006	Pork	296	21.95	15.18	1.34	0.9	15.81	3.008	6.234	5.564	84	16	16	0	0	1	0	49	0.665	0.413	5.818	0.47	11	7	26	18	96.3	0.56	0	0	0.4	1.58	0	14.2	48	269	31	1.86	1.99	0.143	37.6	412	563	0	0	0	0
22210350	Pork, tenderloin, braised	2006	Pork	142	27.24	0	0	0	2.8	0.9	1.022	0.473	71	0	0	0	0	0	0	0	0.444	0.336	6.913	0.505	0	0	0	0	105.1	0.4	0	0	0.3	0.28	0	0	5	237	21	1.25	2.36	0.13	44.6	480	549	0	0	0	0
22210400	Pork, tenderloin, baked	2006	Pork	154	26.9	0	0	0	4.33	1.444	1.656	0.692	72	0	0	0	0	0	0	0	0.765	0.442	6.839	0.647	0	0	0	0	103.7	0.62	0	0	0.3	0.28	0	0	6	323	31	0.98	2.34	0.123	43.9	536	593	0	0	0	0
22210450	Pork, tenderloin, battered, fried	2006	Pork	193	23.29	7.56	1.32	0.2	7.08	1.946	2.776	1.727	65	4	4	0	1	0	0	12	0.676	0.424	5.981	0.535	8	3	17	11	91.8	0.53	0	0	0.3	0.53	0	2.4	32	291	28	1.25	2.02	0.114	39.5	464	508	0	0	0	0.001
22300120	Ham, fried, NS as to fat eaten	2602	Cold cuts and cured meats	188	19.13	1.27	1.09	0	11.53	2.825	5.129	2.999	52	6	6	0	0	0	0	0	0.543	0.222	5.281	0.359	0	2	2	2	76.2	0.52	0	0	0.8	0.86	0	6.1	7	243	18	1.05	2.1	0.13	25.1	318	1128	0	0	0	0
22300130	Ham, fried, lean and fat eaten	2602	Cold cuts and cured meats	188	19.13	1.27	1.09	0	11.53	2.825	5.129	2.999	52	6	6	0	0	0	0	0	0.543	0.222	5.281	0.359	0	2	2	2	76.2	0.52	0	0	0.8	0.86	0	6.1	7	243	18	1.05	2.1	0.13	25.1	318	1128	0	0	0	0
22300140	Ham, fried, lean only eaten	2602	Cold cuts and cured meats	178	20.52	1	0.99	0	9.9	2.283	4.331	2.731	50	6	6	0	0	0	0	0	0.531	0.209	4.928	0.404	0	3	3	3	84.1	0.53	0	0	0.8	0.84	0	6.1	7	234	19	0.84	2.11	0.11	26.9	297	1219	0	0	0	0
22300150	Ham, breaded or floured, fried, NS as to fat eaten	2602	Cold cuts and cured meats	200	18.34	7.34	1.35	0.3	10.53	2.642	4.573	2.707	62	12	12	0	0	0	0	23	0.533	0.246	5.102	0.329	6	5	14	11	79	0.51	0	0	0.7	0.77	0	5.4	20	234	20	1.4	2	0.135	25.6	299	1036	0	0	0	0
22300160	Ham, breaded or floured, fried, lean and fat eaten	2602	Cold cuts and cured meats	200	18.34	7.34	1.35	0.3	10.53	2.642	4.573	2.707	62	12	12	0	0	0	0	23	0.533	0.246	5.102	0.329	6	5	14	11	79	0.51	0	0	0.7	0.77	0	5.4	20	234	20	1.4	2	0.135	25.6	299	1036	0	0	0	0
22300170	Ham, breaded or floured, fried, lean only eaten	2602	Cold cuts and cured meats	192	19.63	6.78	1.39	0.4	9.22	2.197	3.909	2.515	61	12	12	0	0	0	0	23	0.526	0.233	4.806	0.37	4	5	13	10	86.2	0.53	0	0	0.8	0.76	0	5.5	24	227	21	1.21	2.03	0.121	27	282	1134	0	0	0	0
22301000	Ham, fresh, cooked, NS as to fat eaten	2006	Pork	271	26.61	0	0	0	17.46	6.416	7.814	1.666	93	3	3	0	0	0	0	0	0.63	0.31	4.536	0.399	0	10	10	10	91.4	0.67	0	0.3	0.8	0.22	0	0	14	261	22	1	2.94	0.099	44.9	349	382	0	0	0	0
22301110	Ham, fresh, cooked, lean and fat eaten	2006	Pork	271	26.61	0	0	0	17.46	6.416	7.814	1.666	93	3	3	0	0	0	0	0	0.63	0.31	4.536	0.399	0	10	10	10	91.4	0.67	0	0.3	0.8	0.22	0	0	14	261	22	1	2.94	0.099	44.9	349	382	0	0	0	0
22301120	Ham, fresh, cooked, lean only eaten	2006	Pork	209	29.16	0	0	0	9.36	3.273	4.413	0.843	93	3	3	0	0	0	0	0	0.684	0.346	4.894	0.446	0	12	12	12	100.3	0.71	0	0.4	0.9	0.26	0	0	7	279	25	1.11	3.23	0.107	49.5	370	386	0	0	0	0
22311000	Ham, smoked or cured, cooked, NS as to fat eaten	2602	Cold cuts and cured meats	149	20.09	1.19	1.04	0	6.7	2.283	3.214	0.979	55	6	6	0	0	0	0	0	0.59	0.248	5.581	0.348	0	2	2	2	80.3	0.56	0	0	0.8	0.27	0	0	8	267	20	1.11	2.22	0.142	25.1	351	1348	0	0	0	0
22311010	Ham, smoked or cured, cooked, lean and fat eaten	2602	Cold cuts and cured meats	149	20.09	1.19	1.04	0	6.7	2.283	3.214	0.979	55	6	6	0	0	0	0	0	0.59	0.248	5.581	0.348	0	2	2	2	80.3	0.56	0	0	0.8	0.27	0	0	8	267	20	1.11	2.22	0.142	25.1	351	1348	0	0	0	0
22311020	Ham, smoked or cured, cooked, lean only eaten	2602	Cold cuts and cured meats	139	21.64	1.05	1.05	0	4.95	1.658	2.271	0.621	53	6	6	0	0	0	0	0	0.56	0.221	5.198	0.426	0	3	3	3	88.7	0.56	0	0	0.8	0.25	0	0	7	247	20	0.88	2.23	0.117	28.4	313	1286	0	0	0	0
22311450	Ham, prosciutto	2602	Cold cuts and cured meats	195	27.8	0.3	0	0	8.32	2.78	3.821	0.97	70	0	0	0	0	0	0	0	0.567	0.242	3.881	0.42	0	5	5	5	105.5	0.88	0	0	0.9	0.28	0	0	10	318	25	1.11	2.81	0.108	25.8	510	2695	0	0	0	0
22311500	Ham, smoked or cured, canned, NS as to fat eaten	2602	Cold cuts and cured meats	132	17.46	1	1	0	6.17	2.005	2.87	0.695	43	6	6	0	0	0	0	0	0.665	0.207	4.939	0.429	0	4	4	4	69.3	0.62	0	0	0.6	0.2	0	0	7	233	17	0.87	1.81	0.095	26.9	322	1231	0	0	0	0
22311510	Ham, smoked or cured, canned, lean and fat eaten	2602	Cold cuts and cured meats	132	17.46	1	1	0	6.17	2.005	2.87	0.695	43	6	6	0	0	0	0	0	0.665	0.207	4.939	0.429	0	4	4	4	69.3	0.62	0	0	0.6	0.2	0	0	7	233	17	0.87	1.81	0.095	26.9	322	1231	0	0	0	0
22311520	Ham, smoked or cured, canned, lean only eaten	2602	Cold cuts and cured meats	117	17.8	1	1	0	4.31	1.402	2.003	0.458	43	6	6	0	0	0	0	0	0.642	0.208	5.349	0.425	0	4	4	4	70.4	0.63	0	0	1.5	0.18	0	0	7	243	18	0.89	1.87	0.099	22.8	340	1223	0	0	0	0
22321110	Ham, smoked or cured, ground patty	2602	Cold cuts and cured meats	325	18.53	1.42	1.09	0	27.25	8.826	11.541	5.115	86	28	28	0	0	0	0	0	0.256	0.176	6.119	0.195	0	1	1	1	62.3	0.98	0	0	1.4	0.9	0	0	9	149	16	1.2	2.45	0.071	20.7	342	814	0	0	0	0
22400100	Pork roast, NS as to cut, cooked, NS as to fat eaten	2006	Pork	246	26.86	0	0	0	14.53	5.325	6.456	1.2	81	3	3	0	0	0	0	0	0.98	0.31	5.526	0.512	0	6	6	6	92.3	0.7	0	0.6	1	0.19	0	0	19	240	26	0.98	2.3	0.056	33.1	405	381	0	0	0	0
22400110	Pork roast, NS as to cut, cooked, lean and fat eaten	2006	Pork	246	26.86	0	0	0	14.53	5.325	6.456	1.2	81	3	3	0	0	0	0	0	0.98	0.31	5.526	0.512	0	6	6	6	92.3	0.7	0	0.6	1	0.19	0	0	19	240	26	0.98	2.3	0.056	33.1	405	381	0	0	0	0
22400120	Pork roast, NS as to cut, cooked, lean only eaten	2006	Pork	207	28.38	0	0	0	9.55	3.481	4.284	0.754	80	2	2	0	0	0	0	0	1.009	0.326	5.844	0.547	0	1	1	1	97.6	0.72	0	0.6	0.7	0.2	0	0	18	247	28	1.08	2.51	0.059	34.8	421	380	0	0	0	0
22401000	Pork roast, loin, cooked, NS as to fat eaten	2006	Pork	246	26.86	0	0	0	14.53	5.325	6.456	1.2	81	3	3	0	0	0	0	0	0.98	0.31	5.526	0.512	0	6	6	6	92.3	0.7	0	0.6	1	0.19	0	0	19	240	26	0.98	2.3	0.056	33.1	405	381	0	0	0	0
22401010	Pork roast, loin, cooked, lean and fat eaten	2006	Pork	246	26.86	0	0	0	14.53	5.325	6.456	1.2	81	3	3	0	0	0	0	0	0.98	0.31	5.526	0.512	0	6	6	6	92.3	0.7	0	0.6	1	0.19	0	0	19	240	26	0.98	2.3	0.056	33.1	405	381	0	0	0	0
22401020	Pork roast, loin, cooked, lean only eaten	2006	Pork	207	28.38	0	0	0	9.55	3.481	4.284	0.754	80	2	2	0	0	0	0	0	1.009	0.326	5.844	0.547	0	1	1	1	97.6	0.72	0	0.6	0.7	0.2	0	0	18	247	28	1.08	2.51	0.059	34.8	421	380	0	0	0	0
22402510	Fried pork chunks, Puerto Rican style	2006	Pork	257	35.33	0.86	0.03	0.1	11.35	4.004	4.874	1.441	109	1	1	0	1	0	0	3	0.766	0.305	10.45	0.797	0	0	0	0	94.9	0.78	0	0.5	0.7	0.23	0	0.8	15	336	41	0.74	2.56	0.096	54.3	529	489	0	0	0	0
22411000	Pork roast, shoulder, cooked, NS as to fat eaten	2006	Pork	290	23.09	0	0	0	21.21	7.795	9.391	2.033	89	2	2	0	0	0	0	0	0.576	0.326	3.958	0.286	0	5	5	5	79.3	0.79	0	0.5	1.5	0.19	0	0	24	210	18	1.31	3.68	0.112	33.1	326	390	0	0	0	0
22411010	Pork roast, shoulder, cooked, lean and fat eaten	2006	Pork	290	23.09	0	0	0	21.21	7.795	9.391	2.033	89	2	2	0	0	0	0	0	0.576	0.326	3.958	0.286	0	5	5	5	79.3	0.79	0	0.5	1.5	0.19	0	0	24	210	18	1.31	3.68	0.112	33.1	326	390	0	0	0	0
22411020	Pork roast, shoulder, cooked, lean only eaten	2006	Pork	228	25.12	0	0	0	13.43	4.75	6.119	1.24	89	2	2	0	0	0	0	0	0.623	0.367	4.225	0.314	0	5	5	5	86.3	0.85	0	0.6	1	0.25	0	0	18	219	20	1.49	4.12	0.123	37.1	343	397	0	0	0	0
22421000	Pork roast, smoked or cured, cooked, NS as to fat eaten	2602	Cold cuts and cured meats	165	21.97	0.5	0	0	7.66	2.61	3.74	1.07	57	0	0	0	0	0	0	0	0.739	0.28	5.324	0.35	0	3	3	3	85.9	0.68	0	0	0.8	0.28	0	0	8	248	19	1.4	2.63	0.119	19.5	362	1385	0	0	0	0
22421010	Pork roast, smoked or cured, cooked, lean and fat eaten	2602	Cold cuts and cured meats	165	21.97	0.5	0	0	7.66	2.61	3.74	1.07	57	0	0	0	0	0	0	0	0.739	0.28	5.324	0.35	0	3	3	3	85.9	0.68	0	0	0.8	0.28	0	0	8	248	19	1.4	2.63	0.119	19.5	362	1385	0	0	0	0
22421020	Pork roast, smoked or cured, cooked, lean only eaten	2602	Cold cuts and cured meats	157	25.05	0	0	0	5.5	1.84	2.53	0.63	55	0	0	0	0	0	0	0	0.68	0.254	5.02	0.47	0	4	4	4	101.9	0.7	0	0	0.9	0.26	0	0	7	227	22	0.94	2.57	0.087	25.4	316	1327	0	0	0	0
22431000	Pork roll, cured, fried	2602	Cold cuts and cured meats	329	13.07	4.49	0	0	28.39	10.353	14.18	2.655	69	0	0	0	0	0	0	0	0.31	0.172	3.444	0.213	0	3	3	3	66.8	0.44	0	0	0.6	0.56	0	1.3	0	147	14	0.63	1.55	0.05	22.3	399	1377	0	0	0	0
22501010	Canadian bacon, cooked	2602	Cold cuts and cured meats	146	28.31	1.8	1.2	0	2.78	1.039	1.255	0.485	67	0	0	0	0	0	0	0	0.669	0.185	9.988	0.28	0	4	4	4	104.8	0.43	0	0	0.2	0.41	0	0.2	7	309	27	0.56	1.73	0.063	50.4	999	993	0	0	0	0
22600100	Bacon, NS as to type of meat, cooked	2604	Bacon	468	33.92	1.7	0	0	35.09	11.964	15.53	6.112	99	11	11	0	0	0	0	0	0.56	0.232	10.457	0.535	0	0	0	0	89.5	1.09	0	0	0.4	0.42	0	0	11	388	31	0.95	3.06	0.105	50.7	499	1684	0	0	0	0
22600110	Bacon, NS as to type of meat, reduced sodium, cooked	2604	Bacon	253	13.33	4.8	0	0	20	6.667	8.571	4.275	100	8	8	0	0	0	0	0	0.029	0.183	6.222	0.401	0	6	6	6	56.9	0.66	0	24	0.2	2.7	0	10.8	10	145	19	0.72	1.61	0.063	19.4	156	900	0	0	0	0
22600200	Pork bacon, NS as to fresh, smoked or cured, cooked	2604	Bacon	468	33.92	1.7	0	0	35.09	11.964	15.53	6.112	99	11	11	0	0	0	0	0	0.56	0.232	10.457	0.535	0	0	0	0	89.5	1.09	0	0	0.4	0.42	0	0	11	388	31	0.95	3.06	0.105	50.7	499	1684	0	0	0	0
22600210	Pork bacon, NS as to fresh, smoked or cured, reduced sodium, cooked	2604	Bacon	541	37.04	1.43	0	0	41.78	13.739	18.52	4.548	110	11	11	0	0	0	0	0	0.404	0.264	11.099	0.349	0	2	2	2	123.2	1.23	0	0	1	0.31	0	0.1	11	533	33	1.44	3.5	0.164	62	565	1030	0	0	0	0
22601000	Pork bacon, smoked or cured, cooked	2604	Bacon	468	33.92	1.7	0	0	35.09	11.964	15.53	6.112	99	11	11	0	0	0	0	0	0.56	0.232	10.457	0.535	0	0	0	0	89.5	1.09	0	0	0.4	0.42	0	0	11	388	31	0.95	3.06	0.105	50.7	499	1684	0	0	0	0
22601040	Bacon or side pork, fresh, cooked	2604	Bacon	468	33.92	1.7	0	0	35.09	11.964	15.53	6.112	99	11	11	0	0	0	0	0	0.56	0.232	10.457	0.535	0	0	0	0	89.5	1.09	0	0	0.4	0.42	0	0	11	388	31	0.95	3.06	0.105	50.7	499	1684	0	0	0	0
22602010	Pork bacon, smoked or cured, reduced sodium, cooked	2604	Bacon	541	37.04	1.43	0	0	41.78	13.739	18.52	4.548	110	11	11	0	0	0	0	0	0.404	0.264	11.099	0.349	0	2	2	2	123.2	1.23	0	0	1	0.31	0	0.1	11	533	33	1.44	3.5	0.164	62	565	1030	0	0	0	0
22621000	Salt pork, cooked	2604	Bacon	750	2.68	0	0	0	81.93	31.339	36.64	10.744	84	9	9	0	0	0	0	0	0.08	0.076	1.183	0.073	0	0	0	0	40.7	0.2	0	0	2.1	0.34	0	0	11	41	3	0.17	0.35	0.034	4.5	47	2039	0	0	0	0
22621100	Fat back, cooked	8002	Butter and animal fats	750	2.68	0	0	0	81.93	31.339	36.64	10.744	84	9	9	0	0	0	0	0	0.08	0.076	1.183	0.073	0	0	0	0	40.7	0.2	0	0	2.1	0.34	0	0	11	41	3	0.17	0.35	0.034	4.5	47	2039	0	0	0	0
22701000	Pork, spareribs, cooked, NS as to fat eaten	2006	Pork	394	28.82	0	0	0	30.05	11.027	13.368	2.707	120	3	3	0	0	0	0	0	0.405	0.379	5.429	0.347	0	4	4	4	99.1	1.07	0	0	2.6	0.34	0	0	47	259	24	1.84	4.56	0.141	37.1	317	415	0	0	0	0
22701010	Pork, spareribs, cooked, lean and fat eaten	2006	Pork	394	28.82	0	0	0	30.05	11.027	13.368	2.707	120	3	3	0	0	0	0	0	0.405	0.379	5.429	0.347	0	4	4	4	99.1	1.07	0	0	2.6	0.34	0	0	47	259	24	1.84	4.56	0.141	37.1	317	415	0	0	0	0
22701020	Pork, spareribs, cooked, lean only eaten	2006	Pork	206	28.79	0	0	0	9.24	2.369	5.323	1.001	78	2	2	0	0	0	0	0	0.522	0.341	7.814	0.529	0	0	0	0	99	0.62	0	0	0.8	0.22	0	0	51	227	20	0.86	3.34	0.098	45	275	394	0	0	0	0
22701030	Pork, spareribs, barbecued, with sauce, NS as to fat eaten	2006	Pork	343	21.45	12.74	10.39	0.3	22.29	8.122	9.855	2.022	88	2	6	0	42	1	1422	28	0.305	0.296	4.179	0.279	0	4	4	4	75	0.79	0	0.2	1.9	0.5	0	0.6	45	197	22	1.55	3.41	0.126	27.7	306	389	0	0	0	0.001
22701040	Pork, spareribs, barbecued, with sauce, lean and fat eaten	2006	Pork	343	21.45	12.74	10.39	0.3	22.29	8.122	9.855	2.022	88	2	6	0	42	1	1422	28	0.305	0.296	4.179	0.279	0	4	4	4	75	0.79	0	0.2	1.9	0.5	0	0.6	45	197	22	1.55	3.41	0.126	27.7	306	389	0	0	0	0.001
22701050	Pork, spareribs, barbecued, with sauce, lean only eaten	2006	Pork	224	19.63	12.74	10.39	0.3	9.82	3.677	4.546	1.054	73	0	3	0	42	1	1422	28	0.391	0.3	3.056	0.366	0	1	1	1	81.4	0.66	0	0.2	0.8	0.33	0	0.6	29	164	22	1.55	3.84	0.122	33.2	304	365	0	0	0	0.001
22704010	Pork, cracklings, cooked	2006	Pork	468	33.92	1.7	0	0	35.09	11.964	15.53	6.112	99	11	11	0	0	0	0	0	0.56	0.232	10.457	0.535	0	0	0	0	89.5	1.09	0	0	0.4	0.42	0	0	11	388	31	0.95	3.06	0.105	50.7	499	1684	0	0	0	0
22705010	Pork ears, tail, head, snout, miscellaneous parts, cooked	2006	Pork	236	26.14	0	0	0	13.77	4.852	5.926	1.506	87	2	2	0	0	0	0	0	0.606	0.288	5.997	0.537	0	2	2	2	79.4	0.69	0	0.1	0.9	0.13	0	0	20	219	24	1.1	3.04	0.089	41.7	338	379	0	0	0	0
22706010	Pork, neck bones, cooked	2006	Pork	182	25.85	0	0	0	7.96	2.605	3.499	1.334	68	1	1	0	0	0	0	0	0.595	0.28	5.168	0.366	0	4	4	4	106.2	0.94	0	0	1	0.28	0	0	14	248	20	1.02	3.14	0.118	36.2	337	666	0	0	0	0
22707010	Pork, pig's feet, cooked	2006	Pork	236	21.76	0	0	0	15.92	4.307	7.938	1.527	106	0	0	0	0	0	0	0	0.016	0.057	0.58	0.038	0	2	2	2	74.8	0.41	0	0	0	0.09	0	0	0	81	5	0.97	1.04	0.061	22.8	33	395	0	0	0	0
22707020	Pork, pig's feet, pickled	2006	Pork	140	11.63	0.01	0	0	10.02	2.945	5.677	0.784	83	11	11	0	0	0	0	0	0.006	0.015	0.22	0.007	0	1	1	1	44.5	0.21	0	0	0.4	0.21	0	0	32	87	11	0.31	0.2	0.037	15.8	13	946	0	0	0	0
22708010	Pork, pig's hocks, cooked	2006	Pork	233	24.67	0	0	0	14.21	4.814	6.122	2.76	85	4	4	0	0	0	0	0	0.435	0.319	5.264	0.343	0	5	5	5	102.5	0.73	0	0	1.1	0.26	0	0	16	238	22	0.91	3.07	0.106	29.2	354	418	0	0	0	0
22709010	Pork skin rinds	2006	Pork	544	61.3	0	0	0	31.3	11.37	14.78	3.64	95	12	12	0	0	0	0	0	0.099	0.283	1.549	0.023	0	0	0	0	164.5	0.64	0	0.5	0	0.53	0	0	30	85	11	0.88	0.56	0.094	41	127	1818	0	0	0	0
22709110	Pork skin, boiled	2006	Pork	621	7	0	0	0	65.55	23.657	28.746	11.442	78	24	24	0	0	0	0	0	0.208	0.198	3.094	0.19	0	0	0	0	32.6	0.54	0	0	1.8	0	0	0	22	108	9	0.46	0.74	0.089	11.4	124	378	0	0	0	0
22810010	Ham, baby food, strained	9008	Baby food: meat and dinners	97	11.3	3.7	0	0	3.8	1.267	1.803	0.51	24	2	2	0	0	0	0	0	0.139	0.154	2.633	0.252	0	2	2	2	45.2	0.1	0	2.1	0.4	0.13	0	0	6	81	13	1.03	2.25	0.065	14.2	204	44	0	0	0	0
22820000	Meat stick, baby food	9008	Baby food: meat and dinners	184	13.4	1.1	0.8	0.2	14.6	5.82	6.48	1.59	70	21	21	0	0	0	0	0	0.059	0.172	1.481	0.08	0	11	11	11	56.8	0.29	0	2.4	0.2	0.28	0	0.5	34	103	11	1.38	1.9	0.068	13.3	114	267	0	0	0	0
23000100	Lamb, NS as to cut, cooked	2008	Lamb, goat, game	292	24.32	0	0	0	20.77	8.756	8.747	1.497	96	0	0	0	0	0	0	0	0.099	0.248	6.605	0.129	0	18	18	18	92.9	2.53	0	0	0.1	0.14	0	4.6	17	186	23	1.86	4.42	0.118	26.2	307	394	0	0	0	0
23101000	Lamb chop, NS as to cut, cooked, NS as to fat eaten	2008	Lamb, goat, game	313	24.96	0	0	0	22.89	9.748	9.619	1.666	99	0	0	0	0	0	0	0	0.099	0.248	7.041	0.129	0	18	18	18	93	2.45	0	0	0.1	0.13	0	4.8	20	194	24	1.8	3.45	0.129	27.2	324	399	0	0	0	0
23101010	Lamb chop, NS as to cut, cooked, lean and fat eaten	2008	Lamb, goat, game	313	24.96	0	0	0	22.89	9.748	9.619	1.666	99	0	0	0	0	0	0	0	0.099	0.248	7.041	0.129	0	18	18	18	93	2.45	0	0	0.1	0.13	0	4.8	20	194	24	1.8	3.45	0.129	27.2	324	399	0	0	0	0
23101020	Lamb chop, NS as to cut, cooked, lean only eaten	2008	Lamb, goat, game	214	29.74	0	0	0	9.65	3.451	4.225	0.635	94	0	0	0	0	0	0	0	0.109	0.278	6.793	0.159	0	24	24	24	107.4	2.5	0	0	0.1	0.16	0	3.9	19	224	28	1.98	4.1	0.144	32.5	373	406	0	0	0	0
23104000	Lamb, loin chop, cooked, NS as to fat eaten	2008	Lamb, goat, game	313	24.96	0	0	0	22.89	9.748	9.619	1.666	99	0	0	0	0	0	0	0	0.099	0.248	7.041	0.129	0	18	18	18	93	2.45	0	0	0.1	0.13	0	4.8	20	194	24	1.8	3.45	0.129	27.2	324	399	0	0	0	0
23104010	Lamb, loin chop, cooked, lean and fat eaten	2008	Lamb, goat, game	313	24.96	0	0	0	22.89	9.748	9.619	1.666	99	0	0	0	0	0	0	0	0.099	0.248	7.041	0.129	0	18	18	18	93	2.45	0	0	0.1	0.13	0	4.8	20	194	24	1.8	3.45	0.129	27.2	324	399	0	0	0	0
23104020	Lamb, loin chop, cooked, lean only eaten	2008	Lamb, goat, game	214	29.74	0	0	0	9.65	3.451	4.225	0.635	94	0	0	0	0	0	0	0	0.109	0.278	6.793	0.159	0	24	24	24	107.4	2.5	0	0	0.1	0.16	0	3.9	19	224	28	1.98	4.1	0.144	32.5	373	406	0	0	0	0
23107000	Lamb, shoulder chop, cooked, NS as to fat eaten	2008	Lamb, goat, game	274	22.32	0	0	0	19.8	8.37	8.102	1.607	91	0	0	0	0	0	0	0	0.089	0.238	6.099	0.129	0	21	21	21	87.2	2.62	0	0	0.1	0.14	0	4.6	20	182	23	1.95	5.19	0.107	26	249	388	0	0	0	0
23107010	Lamb, shoulder chop, cooked, lean and fat eaten	2008	Lamb, goat, game	274	22.32	0	0	0	19.8	8.37	8.102	1.607	91	0	0	0	0	0	0	0	0.089	0.238	6.099	0.129	0	21	21	21	87.2	2.62	0	0	0.1	0.14	0	4.6	20	182	23	1.95	5.19	0.107	26	249	388	0	0	0	0
23107020	Lamb, shoulder chop, cooked, lean only eaten	2008	Lamb, goat, game	202	24.73	0	0	0	10.68	4.046	4.324	0.942	86	0	0	0	0	0	0	0	0.089	0.258	5.712	0.149	0	25	25	25	95	2.68	0	0	0.1	0.18	0	4.5	19	198	25	2.11	5.99	0.112	28.3	263	390	0	0	0	0
23110000	Lamb, ribs, cooked, lean only eaten	2008	Lamb, goat, game	233	27.51	0	0	0	12.84	4.611	5.167	1.17	90	0	0	0	0	0	0	0	0.099	0.248	6.495	0.149	0	21	21	21	103.5	2.62	0	0	0.1	0.18	0	4.1	16	211	29	2.19	5.23	0.138	30.7	310	407	0	0	0	0
23110010	Lamb, ribs, cooked, NS as to fat eaten	2008	Lamb, goat, game	358	21.95	0	0	0	29.34	12.594	12.019	2.35	98	0	0	0	0	0	0	0	0.089	0.218	6.942	0.109	0	14	14	14	85.7	2.52	0	0	0.1	0.12	0	5.3	19	177	23	1.86	3.97	0.12	23.7	268	398	0	0	0	0
23110050	Lamb, ribs, cooked, lean and fat eaten	2008	Lamb, goat, game	358	21.95	0	0	0	29.34	12.594	12.019	2.35	98	0	0	0	0	0	0	0	0.089	0.218	6.942	0.109	0	14	14	14	85.7	2.52	0	0	0.1	0.12	0	5.3	19	177	23	1.86	3.97	0.12	23.7	268	398	0	0	0	0
23111010	Lamb hocks, cooked	2008	Lamb, goat, game	241	28.13	0	0	0	13.35	5.583	5.633	0.962	105	0	0	0	0	0	0	0	0.05	0.188	5.415	0.099	0	17	17	17	109.1	2.26	0	0	0.1	0.18	0	4.3	20	165	22	2.12	7.63	0.122	30.3	255	394	0	0	0	0
23120100	Lamb, roast, cooked, NS as to fat eaten	2008	Lamb, goat, game	265	23.83	0	0	0	18.07	7.601	7.502	1.388	92	0	0	0	0	0	0	0	0.094	0.253	6.317	0.139	0	20	20	20	91.3	2.59	0	0	0.1	0.14	0	4.4	16	186	23	1.96	4.78	0.111	26.5	280	388	0	0	0	0
23120110	Lamb, roast, cooked, lean and fat eaten	2008	Lamb, goat, game	265	23.83	0	0	0	18.07	7.601	7.502	1.388	92	0	0	0	0	0	0	0	0.094	0.253	6.317	0.139	0	20	20	20	91.3	2.59	0	0	0.1	0.14	0	4.4	16	186	23	1.96	4.78	0.111	26.5	280	388	0	0	0	0
23120120	Lamb, roast, cooked, lean only eaten	2008	Lamb, goat, game	196	26.4	0	0	0	9.18	3.392	3.843	0.724	87	0	0	0	0	0	0	0	0.099	0.273	6	0.159	0	24	24	24	99.5	2.65	0	0	0.1	0.18	0	4	14	201	25	2.11	5.44	0.116	29.1	299	390	0	0	0	0
23132000	Lamb, ground or patty, cooked	2008	Lamb, goat, game	281	24.54	0	0	0	19.49	8.052	8.251	1.388	96	0	0	0	0	0	0	0	0.099	0.248	6.644	0.139	0	19	19	19	92.6	2.59	0	0	0.1	0.14	0	5.3	22	199	24	1.78	4.63	0.127	27.5	336	403	0	0	0	0
23150100	Goat, boiled	2008	Lamb, goat, game	142	26.87	0	0	0	3	0.922	1.349	0.228	74	0	0	0	0	0	0	0	0.089	0.605	3.917	0	0	5	5	5	105.5	1.18	0	0	0	0.34	0	1.2	17	199	0	3.7	5.23	0.3	11.7	402	408	0	0	0	0
23150200	Goat, fried	2008	Lamb, goat, game	153	26.46	0	0	0	4.52	1.152	1.683	1.126	73	0	0	0	0	0	0	0	0.088	0.595	3.856	0	0	5	5	5	103.9	1.16	0	0	0	0.46	0	4	17	196	0	3.64	5.14	0.296	11.5	395	401	0	0	0	0
23150250	Goat, baked	2008	Lamb, goat, game	142	26.87	0	0	0	3	0.922	1.349	0.228	74	0	0	0	0	0	0	0	0.089	0.605	3.917	0	0	5	5	5	105.5	1.18	0	0	0	0.34	0	1.2	17	199	0	3.7	5.23	0.3	11.7	402	408	0	0	0	0
23150270	Goat head, cooked	2008	Lamb, goat, game	144	21.82	0.48	0	0	5.46	1.401	1.519	0.687	1064	0	2	0	23	0	0	0	0.082	0.476	3.809	0.047	0	5	5	5	231.3	4.1	0	3.4	0	0.77	0	0.8	15	243	4	3.23	3.86	0.277	15	349	415	0	0	0	0
23150300	Goat ribs, cooked	2008	Lamb, goat, game	142	26.87	0	0	0	3	0.922	1.349	0.228	74	0	0	0	0	0	0	0	0.089	0.605	3.917	0	0	5	5	5	105.5	1.18	0	0	0	0.34	0	1.2	17	199	0	3.7	5.23	0.3	11.7	402	408	0	0	0	0
23200100	Veal, NS as to cut, cooked, NS as to fat eaten	2002	Beef, excludes ground	229	29.85	0	0	0	11.3	4.244	4.363	0.793	113	0	0	0	0	0	0	0	0.06	0.317	7.904	0.307	0	15	15	15	115.6	1.56	0	0	0	0.4	0	6.5	22	237	26	1.14	4.72	0.113	12.2	322	409	0	0	0	0
23200110	Veal, NS as to cut, cooked, lean and fat eaten	2002	Beef, excludes ground	229	29.85	0	0	0	11.3	4.244	4.363	0.793	113	0	0	0	0	0	0	0	0.06	0.317	7.904	0.307	0	15	15	15	115.6	1.56	0	0	0	0.4	0	6.5	22	237	26	1.14	4.72	0.113	12.2	322	409	0	0	0	0
23200120	Veal, NS as to cut, cooked, lean only eaten	2002	Beef, excludes ground	194	31.63	0	0	0	6.52	1.825	2.33	0.585	117	0	0	0	0	0	0	0	0.06	0.337	8.35	0.327	0	16	16	16	122	1.64	0	0	0	0.42	0	6.5	24	248	28	1.15	5.06	0.119	12.9	335	411	0	0	0	0
23201010	Veal chop, NS as to cooking method, NS as to fat eaten	2002	Beef, excludes ground	215	24.59	0	0	0	12.22	5.216	4.74	0.803	102	0	0	0	0	0	0	0	0.05	0.278	8.786	0.337	0	15	15	15	98.9	1.23	0	0	0	0.44	0	5.5	19	210	25	0.86	3	0.109	10.9	322	415	0	0	0	0
23201020	Veal chop, NS as to cooking method, lean and fat eaten	2002	Beef, excludes ground	215	24.59	0	0	0	12.22	5.216	4.74	0.803	102	0	0	0	0	0	0	0	0.05	0.278	8.786	0.337	0	15	15	15	98.9	1.23	0	0	0	0.44	0	5.5	19	210	25	0.86	3	0.109	10.9	322	415	0	0	0	0
23201030	Veal chop, NS as to cooking method, lean only eaten	2002	Beef, excludes ground	174	26.1	0	0	0	6.88	2.559	2.469	0.565	105	0	0	0	0	0	0	0	0.06	0.298	9.381	0.367	0	16	16	16	104.4	1.3	0	0	0	0.49	0	5.5	21	220	26	0.84	3.21	0.116	11.5	337	418	0	0	0	0
23203010	Veal chop, fried, NS as to fat eaten	2002	Beef, excludes ground	238	27.29	9.91	0.57	0.3	9.18	3.06	3.39	1.49	112	10	10	0	0	0	0	0	0.16	0.35	10.34	0.4	8	19	33	27	113.2	1.24	0	0	0	0.53	0	5.1	39	250	31	1.64	2.75	0.073	16.5	371	454	0	0	0	0
23203020	Veal chop, fried, lean and fat eaten	2002	Beef, excludes ground	238	27.29	9.91	0.57	0.3	9.18	3.06	3.39	1.49	112	10	10	0	0	0	0	0	0.16	0.35	10.34	0.4	8	19	33	27	113.2	1.24	0	0	0	0.53	0	5.1	39	250	31	1.64	2.75	0.073	16.5	371	454	0	0	0	0
23203030	Veal chop, fried, lean only eaten	2002	Beef, excludes ground	216	28.41	9.84	0.57	0.2	6.27	1.6	2.16	1.35	113	10	10	0	0	0	0	0	0.16	0.36	10.8	0.42	8	20	34	28	117.9	1.28	0	0	0	0.53	0	5.1	39	258	32	1.64	2.87	0.074	13.5	383	455	0	0	0	0
23203100	Veal chop, broiled, NS as to fat eaten	2002	Beef, excludes ground	215	24.59	0	0	0	12.22	5.216	4.74	0.803	102	0	0	0	0	0	0	0	0.05	0.278	8.786	0.337	0	15	15	15	98.9	1.23	0	0	0	0.44	0	5.5	19	210	25	0.86	3	0.109	10.9	322	415	0	0	0	0
23203110	Veal chop, broiled, lean and fat eaten	2002	Beef, excludes ground	215	24.59	0	0	0	12.22	5.216	4.74	0.803	102	0	0	0	0	0	0	0	0.05	0.278	8.786	0.337	0	15	15	15	98.9	1.23	0	0	0	0.44	0	5.5	19	210	25	0.86	3	0.109	10.9	322	415	0	0	0	0
23203120	Veal chop, broiled, lean only eaten	2002	Beef, excludes ground	174	26.1	0	0	0	6.88	2.559	2.469	0.565	105	0	0	0	0	0	0	0	0.06	0.298	9.381	0.367	0	16	16	16	104.4	1.3	0	0	0	0.49	0	5.5	21	220	26	0.84	3.21	0.116	11.5	337	418	0	0	0	0
23204010	Veal cutlet or steak, NS as to cooking method, NS as to fat eaten	2002	Beef, excludes ground	209	33.67	0	0	0	7.28	2.821	2.772	0.521	119	0	0	0	0	0	0	0	0.064	0.347	11.211	0.421	0	16	16	16	131.1	1.3	0	0	0	0.45	0	6	7	262	30	1.09	3.56	0.1	14.3	401	393	0	0	0	0
23204020	Veal cutlet or steak, NS as to cooking method, lean and fat eaten	2002	Beef, excludes ground	209	35.86	0	0	0	6.28	2.509	2.34	0.466	133	0	0	0	0	0	0	0	0.06	0.347	10.472	0.357	0	18	18	18	140	1.16	0	0	0	0.49	0	6.9	8	247	29	1.31	3.93	0.139	15.3	380	389	0	0	0	0
23204030	Veal cutlet or steak, NS as to cooking method, lean only eaten	2002	Beef, excludes ground	181	32.89	0	0	0	4.58	1.279	1.636	0.407	106	0	0	0	0	0	0	0	0.069	0.367	12.535	0.506	0	16	16	16	127.3	1.5	0	0	0	0.42	0	5	7	288	32	0.86	3.35	0.062	10.3	438	399	0	0	0	0
23204200	Veal cutlet or steak, broiled, NS as to fat eaten	2002	Beef, excludes ground	159	27.47	0	0	0	4.61	1.825	1.716	0.347	102	0	0	0	0	0	0	0	0.06	0.317	9.847	0.307	0	16	16	16	107.3	1.16	0	0	0	0.49	0	5.5	6	232	28	0.9	3.02	0.128	11.1	386	390	0	0	0	0
23204210	Veal cutlet or steak, broiled, lean and fat eaten	2002	Beef, excludes ground	159	27.47	0	0	0	4.61	1.825	1.716	0.347	102	0	0	0	0	0	0	0	0.06	0.317	9.847	0.307	0	16	16	16	107.3	1.16	0	0	0	0.49	0	5.5	6	232	28	0.9	3.02	0.128	11.1	386	390	0	0	0	0
23204220	Veal cutlet or steak, broiled, lean only eaten	2002	Beef, excludes ground	181	32.89	0	0	0	4.58	1.279	1.636	0.407	106	0	0	0	0	0	0	0	0.069	0.367	12.535	0.506	0	16	16	16	127.3	1.5	0	0	0	0.42	0	5	7	288	32	0.86	3.35	0.062	10.3	438	399	0	0	0	0
23205010	Veal cutlet or steak, fried, NS as to fat eaten	2002	Beef, excludes ground	238	27.29	9.91	0.57	0.3	9.18	3.06	3.39	1.49	112	10	10	0	0	0	0	0	0.16	0.35	10.34	0.4	8	19	33	27	113.2	1.24	0	0	0	0.53	0	5.1	39	250	31	1.64	2.75	0.073	16.5	371	454	0	0	0	0
23205020	Veal cutlet or steak, fried, lean and fat eaten	2002	Beef, excludes ground	238	27.29	9.91	0.57	0.3	9.18	3.06	3.39	1.49	112	10	10	0	0	0	0	0	0.16	0.35	10.34	0.4	8	19	33	27	113.2	1.24	0	0	0	0.53	0	5.1	39	250	31	1.64	2.75	0.073	16.5	371	454	0	0	0	0
23205030	Veal cutlet or steak, fried, lean only eaten	2002	Beef, excludes ground	181	32.89	0	0	0	4.58	1.279	1.636	0.407	106	0	0	0	0	0	0	0	0.069	0.367	12.535	0.506	0	16	16	16	127.3	1.5	0	0	0	0.42	0	5	7	288	32	0.86	3.35	0.062	10.3	438	399	0	0	0	0
23210010	Veal, roasted, NS as to fat eaten	2002	Beef, excludes ground	229	29.85	0	0	0	11.3	4.244	4.363	0.793	113	0	0	0	0	0	0	0	0.06	0.317	7.904	0.307	0	15	15	15	115.6	1.56	0	0	0	0.4	0	6.5	22	237	26	1.14	4.72	0.113	12.2	322	409	0	0	0	0
23210020	Veal, roasted, lean and fat eaten	2002	Beef, excludes ground	229	29.85	0	0	0	11.3	4.244	4.363	0.793	113	0	0	0	0	0	0	0	0.06	0.317	7.904	0.307	0	15	15	15	115.6	1.56	0	0	0	0.4	0	6.5	22	237	26	1.14	4.72	0.113	12.2	322	409	0	0	0	0
23210030	Veal, roasted, lean only eaten	2002	Beef, excludes ground	174	26.1	0	0	0	6.88	2.559	2.469	0.565	105	0	0	0	0	0	0	0	0.06	0.298	9.381	0.367	0	16	16	16	104.4	1.3	0	0	0	0.49	0	5.5	21	220	26	0.84	3.21	0.116	11.5	337	418	0	0	0	0
23220010	Veal, ground or patty, cooked	2004	Ground beef	171	24.18	0	0	0	7.5	3.015	2.816	0.545	102	0	0	0	0	0	0	0	0.069	0.268	7.963	0.387	0	11	11	11	94.2	1.26	0	0	0	0.15	0	1.2	17	215	24	0.98	3.84	0.102	13.6	334	405	0	0	0	0
23220020	Mock chicken legs, cooked	2002	Beef, excludes ground	234	20.75	5.27	0.02	0.2	13.79	4.346	5.618	2.431	87	3	3	0	0	0	0	8	0.278	0.3	5.037	0.281	7	9	20	15	77.6	1.11	0	0.1	0.2	0.64	0	6.5	22	188	22	1.13	3.41	0.109	18.8	286	578	0	0	0	0
23220030	Veal patty, breaded, cooked	2002	Beef, excludes ground	283	22.23	8.63	0.75	0.5	17.11	5.388	7.555	2.423	79	9	9	0	0	0	0	28	0.139	0.317	5.975	0.412	6	6	17	12	103.9	2.04	0	0	1.8	0.73	0	5.3	38	218	42	1.42	2.24	0.112	20.8	235	432	0	0	0	0
23310000	Rabbit, NS as to domestic or wild, cooked	2008	Lamb, goat, game	205	30.25	0	0	0	8.38	2.5	2.261	1.623	86	0	0	0	0	0	0	0	0.06	0.169	7.13	0.339	0	9	9	9	120.7	6.48	0	0	0	0.44	0	1.6	20	225	20	2.36	2.36	0.175	38.3	299	199	0	0	0	0
23311100	Rabbit, domestic, NS as to cooking method	2008	Lamb, goat, game	205	30.25	0	0	0	8.38	2.5	2.261	1.623	86	0	0	0	0	0	0	0	0.06	0.169	7.13	0.339	0	9	9	9	120.7	6.48	0	0	0	0.44	0	1.6	20	225	20	2.36	2.36	0.175	38.3	299	199	0	0	0	0
23311120	Rabbit, NS as to domestic or wild, breaded, fried	2008	Lamb, goat, game	248	27.65	5.06	0.44	0.3	12.16	3.39	3.879	2.814	76	0	0	0	0	0	0	0	0.122	0.178	6.763	0.308	6	10	19	15	107.6	5.75	0	0	0	0.66	0	4.2	31	210	21	2.43	2.19	0.173	35.6	278	329	0	0	0	0
23311200	Rabbit, wild, cooked	2008	Lamb, goat, game	172	32.88	0	0	0	3.5	1.046	0.946	0.677	122	0	0	0	0	0	0	0	0.02	0.07	6.373	0.339	0	8	8	8	129.4	6.48	0	0	0	0.41	0	1.5	18	239	31	4.83	2.37	0.175	15.1	342	207	0	0	0	0
23321000	Venison/deer, NFS	2008	Lamb, goat, game	190	36.08	0	0	0	3.93	2.227	0.89	0.261	112	0	0	0	0	0	0	0	0.152	0.653	7.389	0.478	0	11	11	11	133.4	3.04	0	0	0	0.75	0	1.5	6	260	28	4.98	8.59	0.283	17.6	311	267	0	0	0	0
23321050	Venison/deer, cured	2602	Cold cuts and cured meats	187	35.11	0	0	0	4.08	2.268	0.983	0.282	110	0	0	0	0	0	0	0	0.148	0.636	7.19	0.465	0	11	11	11	129.9	2.96	0	0	0	0.73	0	1.5	7	253	27	4.85	8.36	0.276	17.1	303	1199	0	0	0	0
23321100	Venison/deer, roasted	2008	Lamb, goat, game	190	36.08	0	0	0	3.93	2.227	0.89	0.261	112	0	0	0	0	0	0	0	0.152	0.653	7.389	0.478	0	11	11	11	133.4	3.04	0	0	0	0.75	0	1.5	6	260	28	4.98	8.59	0.283	17.6	311	267	0	0	0	0
23321200	Venison/deer steak, cooked, NS as to cooking method	2008	Lamb, goat, game	150	29.8	0	0	0	2.61	1.434	0.649	0.185	78	0	0	0	0	0	0	0	0.276	0.506	10.613	0.746	0	9	9	9	111.6	1.8	0	0	0	0.61	0	1.2	6	273	30	4.04	3.58	0.224	13.1	393	475	0	0	0	0
23321250	Venison/deer steak, breaded or floured, cooked, NS as to cooking method	2008	Lamb, goat, game	225	24.85	12.36	1.09	0.8	7.79	2.025	2.707	2.442	86	13	13	0	0	1	0	40	0.327	0.463	8.712	0.572	9	12	27	21	102.9	1.43	0	0	0.2	1.06	0	7.2	40	242	30	3.89	2.94	0.211	16.2	329	223	0	0	0	0
23321900	Venison/deer jerky	2602	Cold cuts and cured meats	396	32.2	14.72	14.75	0	22.41	9.604	7.32	1.907	129	0	0	0	0	0	0	0	0.445	0.406	6.319	0.343	0	6	6	6	122.8	1.94	0	0	0.3	0.74	0	1.8	18	253	26	4.32	6.22	0.208	14.9	391	2955	0	0	0	0
23322100	Deer sausage	2602	Cold cuts and cured meats	299	10.91	4.29	2.05	0	26.13	10.487	12.198	1.182	57	17	19	6	11	11	11	0	0.03	0.065	2.321	0.157	0	3	3	3	29.7	1.19	0	15.2	0.7	0.56	0	2.4	21	154	13	1.29	1.93	0.053	11.6	351	1013	0	0	0	0.001
23322300	Deer chop, cooked	2008	Lamb, goat, game	193	28.06	0	0	0	8.28	2.772	3.003	1.853	73	0	0	0	0	0	0	0	0.261	0.477	9.994	0.702	0	8	8	8	105	1.7	0	0	0	0.95	0	4.3	6	257	28	3.8	3.37	0.211	12.4	370	448	0	0	0	0
23322350	Venison/deer ribs, cooked	2008	Lamb, goat, game	190	36.08	0	0	0	3.93	2.227	0.89	0.261	112	0	0	0	0	0	0	0	0.152	0.653	7.389	0.478	0	11	11	11	133.4	3.04	0	0	0	0.75	0	1.5	6	260	28	4.98	8.59	0.283	17.6	311	267	0	0	0	0
23322400	Venison/deer, stewed	2008	Lamb, goat, game	190	36.08	0	0	0	3.93	2.227	0.89	0.261	112	0	0	0	0	0	0	0	0.152	0.653	7.389	0.478	0	11	11	11	133.4	3.04	0	0	0	0.75	0	1.5	6	260	28	4.98	8.59	0.283	17.6	311	267	0	0	0	0
23323100	Moose, cooked	2008	Lamb, goat, game	133	29.15	0	0	0	0.97	0.289	0.199	0.309	78	0	0	0	0	0	0	0	0.05	0.339	5.238	0.368	0	4	4	4	114.9	6.28	0	5	0	0.2	0	1.2	6	175	24	4.2	3.66	0.079	12.7	333	231	0	0	0	0
23323500	Bear, cooked	2008	Lamb, goat, game	258	32.28	0	0	0	13.33	3.525	5.636	2.39	98	0	0	0	0	0	0	0	0.1	0.817	3.336	0.289	0	6	6	6	121.8	2.46	0	0	0	0.49	0	1.8	5	169	23	10.68	10.23	0.147	11.2	262	233	0	0	0	0
23324100	Caribou, cooked	2008	Lamb, goat, game	166	29.64	0	0	0	4.4	1.693	1.324	0.617	109	0	0	0	0	0	0	0	0.249	0.896	5.766	0.319	0	5	5	5	122.1	6.61	0	3	0	0.4	0	1.4	22	232	27	6.14	5.24	0.262	13.5	309	222	0	0	0	0
23326100	Bison, cooked	2008	Lamb, goat, game	142	28.32	0	0	0	2.41	0.906	0.946	0.239	82	0	0	0	0	0	0	0	0.1	0.269	3.694	0.398	0	8	8	8	114.3	2.85	0	0	0	0.36	0	1.3	8	208	26	3.41	3.66	0.107	35.4	359	219	0	0	0	0
23331100	Ground hog, cooked	2008	Lamb, goat, game	234	25.96	0	0	0	13.6	4.683	5.734	1.361	83	2	2	0	0	0	0	0	0.676	0.292	6.341	0.559	0	2	2	2	63.1	0.68	0	0.1	0.9	0.12	0	0	20	221	24	0.93	2.55	0.07	41.6	344	217	0	0	0	0
23332100	Opossum, cooked	2008	Lamb, goat, game	220	30.07	0	0	0	10.16	1.201	3.757	2.971	128	0	0	0	0	0	0	0	0.1	0.368	8.395	0.468	0	10	10	10	116	8.26	0	0	0	0.44	0	1.6	17	277	34	4.62	2.27	0.188	18.1	436	220	0	0	0	0
23333100	Squirrel, cooked	2008	Lamb, goat, game	172	30.64	0	0	0	4.67	0.538	1.779	1.676	120	0	0	0	0	0	0	0	0.06	0.289	4.621	0.368	0	9	9	9	122.4	6.48	0	0	0	0.4	0	1.4	3	210	28	6.78	1.77	0.147	15	351	280	0	0	0	0
23334100	Beaver, cooked	2008	Lamb, goat, game	211	34.7	0	0	0	6.93	2.061	1.882	1.344	117	0	0	0	0	0	0	0	0.05	0.309	2.191	0.468	0	11	11	11	129.4	8.26	0	3	0	0.45	0	1.6	22	291	29	9.96	2.26	0.188	42.9	401	221	0	0	0	0
23335100	Raccoon, cooked	2008	Lamb, goat, game	254	29.08	0	0	0	14.44	4.053	5.188	2.081	97	0	0	0	0	0	0	0	0.588	0.518	4.66	0.468	0	11	11	11	114.9	8.26	0	0	0	0.49	0	1.7	14	260	30	7.07	2.26	0.188	17.9	396	241	0	0	0	0
23340100	Armadillo, cooked	2008	Lamb, goat, game	159	28.18	0	0	0	4.36	1.295	1.703	0.637	77	0	0	0	0	0	0	0	0.309	0.139	4.192	0.416	0	6	6	6	116.9	0.7	0	0	0	0.38	0	1.4	16	133	27	1.12	3	0.056	12.9	394	222	0	0	0	0
23345100	Wild pig, smoked	2008	Lamb, goat, game	157	27.8	0	0	0	4.3	1.277	1.68	0.629	76	0	0	0	0	0	0	0	0.305	0.138	4.136	0.411	0	6	6	6	115.3	0.69	0	0	0	0.37	0	1.4	17	132	27	1.1	2.96	0.055	12.8	389	743	0	0	0	0
23350100	Ostrich, cooked	2206	Turkey, duck, other poultry	174	25.93	0	0	0	7.01	1.778	2.138	0.733	82	0	0	0	0	0	0	0	0.211	0.266	6.502	0.497	0	14	14	14	65.2	5.69	0	0	0.1	0.24	0	3.5	8	222	23	3.4	4.29	0.135	33.2	320	402	0	0	0	0
23410010	Lamb, baby food, strained	9008	Baby food: meat and dinners	94	14.07	0.85	0	0	3.41	1.65	1.27	0.31	36	0	0	0	0	0	0	0	0.02	0.174	2.908	0.037	0	0	0	0	54.7	1.9	0	1.2	0.1	0.19	0	0.6	7	104	13	1.19	2.43	0.148	2.2	193	43	0	0	0	0
23420010	Veal, baby food, strained	9008	Baby food: meat and dinners	81	13.12	1.51	0	0	2.45	1.063	1.054	0.157	33	0	0	0	0	0	0	0	0.023	0.116	2.85	0.049	0	5	5	5	49.5	1.65	0	0	0.7	0.28	0	0	6	98	11	0.76	2.5	0.148	3.5	170	39	0	0	0	0
24100000	Chicken, NS as to part and cooking method, NS as to skin eaten	2202	Chicken, whole pieces	164	26.79	0	0	0	6.36	1.579	2.706	0.937	112	8	8	0	0	0	0	0	0.07	0.182	7.598	0.247	0	8	8	10	66.3	0.36	0	0	0	0.41	0	0	14	237	23	0.73	1.61	0.064	24	279	345	0	0	0	0
24100010	Chicken, NS as to part and cooking method, skin eaten	2202	Chicken, whole pieces	196	25.07	0.1	0.1	0	10.65	2.728	4.449	1.388	113	15	15	0	0	0	0	0	0.068	0.182	7.564	0.25	0	8	8	10	62.1	0.39	0	0	0	0.4	0	0	17	236	23	0.74	1.47	0.06	22.9	270	343	0	0	0	0
24100020	Chicken, NS as to part and cooking method, skin not eaten	2202	Chicken, whole pieces	164	26.79	0	0	0	6.36	1.579	2.706	0.937	112	8	8	0	0	0	0	0	0.07	0.182	7.598	0.247	0	8	8	10	66.3	0.36	0	0	0	0.41	0	0	14	237	23	0.73	1.61	0.064	24	279	345	0	0	0	0
24102000	Chicken, NS as to part, baked, broiled, or roasted, NS as to skin eaten	2202	Chicken, whole pieces	165	27.32	0	0	0	5.32	1.366	1.899	1.03	115	8	8	0	0	0	0	0	0.092	0.216	8.122	0.655	0	6	6	6	74	0.29	0	0	0.1	0.46	0	1.9	8	223	26	0.79	1.54	0.058	29	311	353	0	0	0	0
24102010	Chicken, NS as to part, baked, broiled, or roasted, skin eaten	2202	Chicken, whole pieces	203	24.7	0	0	0	10.8	2.914	4.318	2.165	114	16	16	0	0	0	0	7	0.082	0.187	7.153	0.549	0	5	5	5	65.9	0.3	0	0	0.1	0.39	0	1.9	9	201	23	0.81	1.43	0.055	26.1	273	338	0	0	0	0
24102020	Chicken, NS as to part, baked, broiled, or roasted, skin not eaten	2202	Chicken, whole pieces	165	27.32	0	0	0	5.32	1.366	1.899	1.03	115	8	8	0	0	0	0	0	0.092	0.216	8.122	0.655	0	6	6	6	74	0.29	0	0	0.1	0.46	0	1.9	8	223	26	0.79	1.54	0.058	29	311	353	0	0	0	0
24102050	Chicken, NS as to part, rotisserie, NS as to skin eaten	2202	Chicken, whole pieces	164	26.79	0	0	0	6.36	1.579	2.706	0.937	112	8	8	0	0	0	0	0	0.07	0.182	7.598	0.247	0	8	8	10	66.3	0.36	0	0	0	0.41	0	0	14	237	23	0.73	1.61	0.064	24	279	345	0	0	0	0
24102060	Chicken, NS as to part, rotisserie, skin eaten	2202	Chicken, whole pieces	196	25.07	0.1	0.1	0	10.65	2.728	4.449	1.388	113	15	15	0	0	0	0	0	0.068	0.182	7.564	0.25	0	8	8	10	62.1	0.39	0	0	0	0.4	0	0	17	236	23	0.74	1.47	0.06	22.9	270	343	0	0	0	0
24102070	Chicken, NS as to part, rotisserie, skin not eaten	2202	Chicken, whole pieces	164	26.79	0	0	0	6.36	1.579	2.706	0.937	112	8	8	0	0	0	0	0	0.07	0.182	7.598	0.247	0	8	8	10	66.3	0.36	0	0	0	0.41	0	0	14	237	23	0.73	1.61	0.064	24	279	345	0	0	0	0
24103000	Chicken, NS as to part, stewed, NS as to skin eaten	2202	Chicken, whole pieces	158	26.03	0	0	0	5.38	1.366	1.921	0.973	113	8	8	0	0	0	0	0	0.084	0.189	7.482	0.607	0	6	6	6	70.3	0.29	0	0	0.1	0.43	0	0.1	9	202	25	0.77	1.48	0.049	28.4	293	366	0	0	0	0
24103010	Chicken, NS as to part, stewed, skin eaten	2202	Chicken, whole pieces	196	23.58	0	0	0	10.86	2.925	4.352	2.133	113	15	15	0	0	0	0	9	0.075	0.164	6.626	0.512	0	5	5	5	62.7	0.29	0	0	0.2	0.36	0	0.4	9	182	22	0.8	1.36	0.047	25.6	258	356	0	0	0	0
24103020	Chicken, NS as to part, stewed, skin not eaten	2202	Chicken, whole pieces	158	26.03	0	0	0	5.38	1.366	1.921	0.973	113	8	8	0	0	0	0	0	0.084	0.189	7.482	0.607	0	6	6	6	70.3	0.29	0	0	0.1	0.43	0	0.1	9	202	25	0.77	1.48	0.049	28.4	293	366	0	0	0	0
24103050	Chicken, NS as to part, grilled without sauce, NS as to skin eaten	2202	Chicken, whole pieces	179	26.74	0	0	0	7.2	1.609	2.692	1.828	112	8	8	0	0	0	0	0	0.09	0.212	7.954	0.641	0	6	6	6	72.4	0.29	0	0	0.1	0.69	0	4.2	8	218	25	0.77	1.5	0.057	28.4	304	386	0	0	0	0
24103055	Chicken, NS as to part, grilled without sauce, skin eaten	2202	Chicken, whole pieces	216	24.19	0	0	0	12.57	3.125	5.06	2.94	112	16	16	0	0	0	0	7	0.08	0.183	7.005	0.538	0	5	5	5	64.5	0.29	0	0	0.1	0.62	0	4.2	9	196	22	0.8	1.4	0.054	25.5	268	372	0	0	0	0
24103060	Chicken, NS as to part, grilled without sauce, skin not eaten	2202	Chicken, whole pieces	179	26.74	0	0	0	7.2	1.609	2.692	1.828	112	8	8	0	0	0	0	0	0.09	0.212	7.954	0.641	0	6	6	6	72.4	0.29	0	0	0.1	0.69	0	4.2	8	218	25	0.77	1.5	0.057	28.4	304	386	0	0	0	0
24103070	Chicken, NS as to part, grilled with sauce, NS as to skin eaten	2202	Chicken, whole pieces	180	21.98	7.31	5.96	0.2	6.36	1.372	2.366	1.661	92	6	8	0	24	0	816	16	0.078	0.183	6.6	0.537	0	5	5	5	60.4	0.23	0	0.1	0	0.75	0	4.2	13	182	23	0.75	1.26	0.06	23.4	290	527	0	0	0	0
24103075	Chicken, NS as to part, grilled with sauce, skin eaten	2202	Chicken, whole pieces	211	19.89	7.31	5.96	0.2	10.74	2.609	4.298	2.569	91	13	15	0	24	0	816	22	0.069	0.16	5.825	0.452	0	4	4	4	53.9	0.24	0	0.1	0.1	0.69	0	4.2	13	164	21	0.76	1.17	0.057	21.1	260	516	0	0	0	0
24103080	Chicken, NS as to part, grilled with sauce, skin not eaten	2202	Chicken, whole pieces	180	21.98	7.31	5.96	0.2	6.36	1.372	2.366	1.661	92	6	8	0	24	0	816	16	0.078	0.183	6.6	0.537	0	5	5	5	60.4	0.23	0	0.1	0	0.75	0	4.2	13	182	23	0.75	1.26	0.06	23.4	290	527	0	0	0	0
24104049	Chicken, NS as to part, sauteed, skin eaten	2202	Chicken, whole pieces	216	24.19	0	0	0	12.57	3.125	5.06	2.94	112	16	16	0	0	0	0	7	0.08	0.183	7.005	0.538	0	5	5	5	64.5	0.29	0	0	0.1	0.62	0	4.2	9	196	22	0.8	1.4	0.054	25.5	268	372	0	0	0	0
24104051	Chicken, NS as to part, sauteed, skin not eaten	2202	Chicken, whole pieces	179	26.74	0	0	0	7.2	1.609	2.692	1.828	112	8	8	0	0	0	0	0	0.09	0.212	7.954	0.641	0	6	6	6	72.4	0.29	0	0	0.1	0.69	0	4.2	8	218	25	0.77	1.5	0.057	28.4	304	386	0	0	0	0
24107070	Chicken, NS as to part, fried, coated, skin / coating eaten	2202	Chicken, whole pieces	251	21.75	7.14	0	0.2	15.02	3.999	6.838	2.796	100	14	14	0	0	0	0	0	0.096	0.247	6.651	0.228	12	11	30	22	78	0.4	0	0	0.1	0.49	0	0	44	216	24	0.86	1.26	0.089	27.4	264	671	0	0	0	0.003
24107071	Chicken, NS as to part, fried, coated, skin / coating not eaten	2202	Chicken, whole pieces	164	26.18	0.07	0	0	6.58	1.736	2.799	1.203	113	8	8	0	0	0	0	0	0.096	0.278	7.378	0.277	0	12	12	12	99.7	0.45	0	0	0.1	0.31	0	0	22	222	25	0.75	1.57	0.071	32.5	286	528	0	0	0	0.004
24107080	Chicken, NS as to part, baked, coated, skin / coating eaten	2202	Chicken, whole pieces	251	21.75	7.14	0	0.2	15.02	3.999	6.838	2.796	100	14	14	0	0	0	0	0	0.096	0.247	6.651	0.228	12	11	30	22	78	0.4	0	0	0.1	0.49	0	0	44	216	24	0.86	1.26	0.089	27.4	264	671	0	0	0	0.003
24107081	Chicken, NS as to part, baked, coated, skin / coating not eaten	2202	Chicken, whole pieces	164	26.18	0.07	0	0	6.58	1.736	2.799	1.203	113	8	8	0	0	0	0	0	0.096	0.278	7.378	0.277	0	12	12	12	99.7	0.45	0	0	0.1	0.31	0	0	22	222	25	0.75	1.57	0.071	32.5	286	528	0	0	0	0.004
24120110	Chicken breast, NS as to cooking method, skin eaten	2202	Chicken, whole pieces	175	26.37	0.09	0.09	0	7.67	1.958	3.131	0.945	90	11	11	0	0	0	0	0	0.078	0.139	9.303	0.307	0	8	8	11	57.1	0.3	0	0	0	0.33	0	0	16	244	25	0.51	0.86	0.041	22.3	276	329	0	0	0	0
24120120	Chicken breast, NS as to cooking method, skin not eaten	2202	Chicken, whole pieces	144	28.04	0	0	0	3.57	0.863	1.444	0.49	86	5	5	0	0	0	0	0	0.081	0.131	9.634	0.314	0	8	8	11	59.8	0.27	0	0	0	0.32	0	0	13	246	25	0.46	0.87	0.041	23.1	284	328	0	0	0	0
24122130	Chicken breast, baked, broiled, or roasted, skin eaten, from raw	2202	Chicken, whole pieces	192	26.25	0	0	0	8.8	2.287	3.251	1.717	97	18	18	0	1	0	0	0	0.074	0.18	8.706	0.699	0	6	6	6	64.5	0.17	0	0	0.1	0.59	0	0.5	7	195	24	0.53	0.89	0.044	26.4	298	336	0	0	0	0
24122131	Chicken breast, baked, broiled, or roasted, skin not eaten, from raw	2202	Chicken, whole pieces	161	30.22	0	0	0	3.52	0.756	0.926	0.57	98	9	9	0	0	0	0	0	0.088	0.214	10.316	0.872	0	7	7	7	77.2	0.18	0	0	0	0.75	0	0	7	229	28	0.45	0.91	0.047	30.6	359	360	0	0	0	0
24122140	Chicken breast, baked or broiled, skin eaten, from pre-cooked	2202	Chicken, whole pieces	175	26.37	0.09	0.09	0	7.67	1.958	3.131	0.945	90	11	11	0	0	0	0	0	0.078	0.139	9.303	0.307	0	8	8	11	57.1	0.3	0	0	0	0.33	0	0	16	244	25	0.51	0.86	0.041	22.3	276	329	0	0	0	0
24122141	Chicken breast, baked or broiled, skin not eaten, from pre-cooked	2202	Chicken, whole pieces	144	28.04	0	0	0	3.57	0.863	1.444	0.49	86	5	5	0	0	0	0	0	0.081	0.131	9.634	0.314	0	8	8	11	59.8	0.27	0	0	0	0.32	0	0	13	246	25	0.46	0.87	0.041	23.1	284	328	0	0	0	0
24122150	Chicken breast, baked or broiled, skin eaten, from fast food / restaurant	2202	Chicken, whole pieces	205	25.67	0	0	0	10.6	2.51	4.016	2.501	95	17	17	0	1	0	0	0	0.072	0.176	8.515	0.684	0	6	6	6	63.1	0.17	0	0	0.1	0.81	0	2.9	7	191	23	0.52	0.87	0.043	25.8	291	406	0	0	0	0
24122151	Chicken breast, baked or broiled, skin not eaten, from fast food / restaurant	2202	Chicken, whole pieces	175	29.56	0	0	0	5.44	1.012	1.742	1.38	96	9	9	0	0	0	0	0	0.086	0.209	10.09	0.853	0	7	7	7	75.5	0.18	0	0	0	0.97	0	2.4	7	224	28	0.44	0.89	0.046	30	351	430	0	0	0	0
24122160	Chicken breast, baked, broiled, or roasted with marinade, skin eaten, from raw	2202	Chicken, whole pieces	204	25.32	0.31	0.28	0	10.45	2.469	3.959	2.472	94	17	17	0	1	0	0	0	0.072	0.174	8.383	0.673	0	6	6	6	62.3	0.16	0	0	0.1	0.8	0	2.9	8	190	24	0.55	0.86	0.044	25.3	290	399	0	0	0	0
24122161	Chicken breast, baked, broiled, or roasted with marinade, skin not eaten, from raw	2202	Chicken, whole pieces	174	29.13	0.31	0.28	0	5.38	0.999	1.727	1.371	94	9	9	0	0	0	0	0	0.085	0.207	9.929	0.839	0	7	7	7	74.5	0.18	0	0	0	0.96	0	2.4	7	223	28	0.47	0.88	0.047	29.4	349	423	0	0	0	0
24122170	Chicken breast, rotisserie, skin eaten	2202	Chicken, whole pieces	175	26.37	0.09	0.09	0	7.67	1.958	3.131	0.945	90	11	11	0	0	0	0	0	0.078	0.139	9.303	0.307	0	8	8	11	57.1	0.3	0	0	0	0.33	0	0	16	244	25	0.51	0.86	0.041	22.3	276	329	0	0	0	0
24122171	Chicken breast, rotisserie, skin not eaten	2202	Chicken, whole pieces	144	28.04	0	0	0	3.57	0.863	1.444	0.49	86	5	5	0	0	0	0	0	0.081	0.131	9.634	0.314	0	8	8	11	59.8	0.27	0	0	0	0.32	0	0	13	246	25	0.46	0.87	0.041	23.1	284	328	0	0	0	0
24123110	Chicken breast, stewed, skin eaten	2202	Chicken, whole pieces	181	24.7	0	0	0	8.28	2.152	3.06	1.616	92	17	17	0	1	0	0	0	0.069	0.169	8.194	0.658	0	6	6	6	60.7	0.16	0	0	0.1	0.56	0	0.5	7	183	23	0.5	0.84	0.042	24.8	280	316	0	0	0	0
24123120	Chicken breast, stewed, skin not eaten	2202	Chicken, whole pieces	149	27.96	0	0	0	3.26	0.7	0.856	0.527	91	8	8	0	0	0	0	0	0.082	0.198	9.543	0.806	0	7	7	7	71.4	0.17	0	0	0	0.7	0	0	6	212	26	0.41	0.84	0.044	28.3	332	333	0	0	0	0
24123300	Chicken breast, grilled without sauce, skin eaten	2202	Chicken, whole pieces	206	25.72	0	0	0	10.62	2.515	4.024	2.506	95	17	17	0	1	0	0	0	0.073	0.176	8.532	0.685	0	6	6	6	63.2	0.17	0	0	0.1	0.81	0	2.9	7	191	24	0.53	0.87	0.043	25.8	292	329	0	0	0	0
24123301	Chicken breast, grilled without sauce, skin not eaten	2202	Chicken, whole pieces	176	29.62	0	0	0	5.45	1.014	1.745	1.382	96	9	9	0	0	0	0	0	0.086	0.21	10.11	0.855	0	7	7	7	75.7	0.18	0	0	0	0.97	0	2.4	7	224	28	0.44	0.9	0.046	30	352	353	0	0	0	0
24123310	Chicken breast, grilled with sauce, skin eaten	2202	Chicken, whole pieces	202	21.15	7.34	5.98	0.2	9.15	2.111	3.453	2.216	78	14	16	0	25	0	819	16	0.063	0.154	7.072	0.573	0	5	5	5	52.9	0.14	0	0.1	0.1	0.85	0	3.1	12	160	22	0.55	0.74	0.048	21.3	280	454	0	0	0	0
24123311	Chicken breast, grilled with sauce, skin not eaten	2202	Chicken, whole pieces	178	24.33	7.34	5.98	0.2	4.93	0.886	1.593	1.298	78	7	9	0	24	0	819	16	0.075	0.181	8.36	0.711	0	6	6	6	63	0.15	0	0.1	0	0.98	0	2.7	11	187	25	0.48	0.76	0.051	24.7	329	473	0	0	0	0
24124200	Chicken breast, sauteed, skin eaten	2202	Chicken, whole pieces	206	25.72	0	0	0	10.62	2.515	4.024	2.506	95	17	17	0	1	0	0	0	0.073	0.176	8.532	0.685	0	6	6	6	63.2	0.17	0	0	0.1	0.81	0	2.9	7	191	24	0.53	0.87	0.043	25.8	292	329	0	0	0	0
24124201	Chicken breast, sauteed, skin not eaten	2202	Chicken, whole pieces	176	29.62	0	0	0	5.45	1.014	1.745	1.382	96	9	9	0	0	0	0	0	0.086	0.21	10.11	0.855	0	7	7	7	75.7	0.18	0	0	0	0.97	0	2.4	7	224	28	0.44	0.9	0.046	30	352	353	0	0	0	0
24127200	Chicken breast, fried, coated, skin / coating eaten, from raw	2202	Chicken, whole pieces	242	21.42	5.95	0.1	0.2	14.07	2.792	5.515	4.291	79	15	15	0	1	0	0	5	0.122	0.182	7.264	0.551	11	7	26	18	53.5	0.15	0	0	0.1	1.3	0	8.8	13	164	21	0.81	0.77	0.048	23.4	243	299	0	0	0	0
24127201	Chicken breast, fried, coated, skin / coating not eaten, from raw	2202	Chicken, whole pieces	176	29.62	0	0	0	5.45	1.014	1.745	1.382	96	9	9	0	0	0	0	0	0.086	0.21	10.11	0.855	0	7	7	7	75.7	0.18	0	0	0	0.97	0	2.4	7	224	28	0.44	0.9	0.046	30	352	353	0	0	0	0
24127202	Chicken breast, fried, coated, prepared skinless, coating eaten, from raw	2202	Chicken, whole pieces	218	24.52	5.95	0.1	0.2	9.95	1.597	3.702	3.397	79	8	8	0	0	0	0	5	0.133	0.208	8.519	0.686	11	8	27	19	63.4	0.15	0	0	0	1.42	0	8.4	12	190	24	0.75	0.79	0.051	26.7	291	318	0	0	0	0
24127210	Chicken breast, fried, coated, skin / coating eaten, from pre-cooked	2202	Chicken, whole pieces	249	20.54	7.13	0.12	0.3	14.74	2.844	5.808	4.644	76	15	15	0	1	0	0	6	0.132	0.182	7.003	0.524	13	8	30	21	51.5	0.14	0	0	0.1	1.39	0	10	14	158	20	0.87	0.75	0.049	22.8	233	331	0	0	0	0
24127211	Chicken breast, fried, coated, skin / coating not eaten, from pre-cooked	2202	Chicken, whole pieces	176	29.62	0	0	0	5.45	1.014	1.745	1.382	96	9	9	0	0	0	0	0	0.086	0.21	10.11	0.855	0	7	7	7	75.7	0.18	0	0	0	0.97	0	2.4	7	224	28	0.44	0.9	0.046	30	352	353	0	0	0	0
24127220	Chicken breast, fried, coated, skin / coating eaten, from fast food / restaurant	2202	Chicken, whole pieces	271	19.29	10.65	0.1	0.3	16.91	3.594	7.668	4.564	75	9	9	0	0	0	0	5	0.145	0.219	6.611	0.211	19	11	43	30	64.7	0.25	0	0	0.1	1.21	0	8.4	42	191	22	0.96	0.79	0.064	25.6	231	549	0	0	0	0.004
24127221	Chicken breast, fried, coated, skin / coating not eaten, from fast food / restaurant	2202	Chicken, whole pieces	211	22.73	5.95	0.1	0.2	10.75	1.928	4.602	3.584	79	4	4	0	0	0	0	5	0.145	0.222	7.516	0.259	11	12	31	23	78.5	0.25	0	0	0.1	1.04	0	8.4	25	197	24	0.82	0.83	0.059	29.4	249	436	0	0	0	0.005
24127500	Chicken breast, baked, coated, skin / coating eaten	2202	Chicken, whole pieces	207	23.73	3.96	0.07	0.2	9.88	2.32	3.73	2.381	88	16	16	0	1	0	0	3	0.108	0.186	7.977	0.619	7	7	20	14	58.9	0.16	0	0	0.1	0.76	0	2.9	11	179	23	0.73	0.84	0.048	25.1	269	320	0	0	0	0
24127501	Chicken breast, baked, coated, skin / coating not eaten	2202	Chicken, whole pieces	176	29.62	0	0	0	5.45	1.014	1.745	1.382	96	9	9	0	0	0	0	0	0.086	0.21	10.11	0.855	0	7	7	7	75.7	0.18	0	0	0	0.97	0	2.4	7	224	28	0.44	0.9	0.046	30	352	353	0	0	0	0
24130210	Chicken leg, drumstick and thigh, NS as to cooking method, skin eaten	2202	Chicken, whole pieces	218	23.77	0.12	0.12	0	13.63	3.498	5.768	1.832	136	19	19	0	0	0	0	0	0.058	0.226	5.826	0.193	0	8	8	8	67.1	0.48	0	0	0	0.48	0	0	18	229	22	0.98	2.08	0.079	23.5	265	358	0	0	0	0
24130220	Chicken leg, drumstick and thigh, NS as to cooking method, skin not eaten	2202	Chicken, whole pieces	185	25.54	0	0	0	9.15	2.295	3.967	1.384	139	12	12	0	0	0	0	0	0.059	0.232	5.563	0.179	0	8	8	8	72.8	0.46	0	0	0	0.5	0	0	16	229	22	1	2.34	0.086	24.8	274	362	0	0	0	0
24132230	Chicken leg, drumstick and thigh, baked or broiled, skin eaten	2202	Chicken, whole pieces	214	23.16	0	0	0	12.81	3.541	5.384	2.613	131	14	14	0	0	0	0	15	0.089	0.194	5.601	0.399	0	4	4	4	67.3	0.42	0	0	0.2	0.19	0	3.2	10	206	22	1.08	1.97	0.066	25.8	249	341	0	0	0	0.001
24132231	Chicken leg, drumstick and thigh, baked or broiled, skin not eaten	2202	Chicken, whole pieces	168	24.41	0	0	0	7.13	1.977	2.872	1.489	131	7	7	0	0	0	0	0	0.096	0.218	5.928	0.437	0	5	5	5	70.8	0.4	0	0	0.1	0.18	0	3.7	10	217	23	1.13	2.16	0.069	27.3	262	345	0	0	0	0.001
24132240	Chicken leg, drumstick and thigh, rotisserie, skin eaten	2202	Chicken, whole pieces	218	23.77	0.12	0.12	0	13.63	3.498	5.768	1.832	136	19	19	0	0	0	0	0	0.058	0.226	5.826	0.193	0	8	8	8	67.1	0.48	0	0	0	0.48	0	0	18	229	22	0.98	2.08	0.079	23.5	265	358	0	0	0	0
24132241	Chicken leg, drumstick and thigh, rotisserie, skin not eaten	2202	Chicken, whole pieces	185	25.54	0	0	0	9.15	2.295	3.967	1.384	139	12	12	0	0	0	0	0	0.059	0.232	5.563	0.179	0	8	8	8	72.8	0.46	0	0	0	0.5	0	0	16	229	22	1	2.34	0.086	24.8	274	362	0	0	0	0
24133210	Chicken leg, drumstick and thigh, stewed, skin eaten	2202	Chicken, whole pieces	211	22.45	0	0	0	13.44	3.698	5.645	2.649	135	14	14	0	0	0	0	17	0.081	0.159	5.058	0.367	0	4	4	4	64.8	0.42	0	0	0.2	0.17	0	0.3	12	182	22	1.09	1.89	0.052	26.3	237	396	0	0	0	0.001
24133220	Chicken leg, drumstick and thigh, stewed, skin not eaten	2202	Chicken, whole pieces	167	24.1	0	0	0	7.5	2.031	2.986	1.418	134	8	8	0	0	0	0	0	0.087	0.18	5.422	0.407	0	5	5	5	69.2	0.41	0	0	0.2	0.17	0	0.3	12	193	24	1.13	2.12	0.054	28.5	253	399	0	0	0	0.001
24134100	Chicken leg, drumstick and thigh, grilled without sauce, skin eaten	2202	Chicken, whole pieces	227	22.65	0	0	0	14.52	3.738	6.101	3.375	128	14	14	0	0	0	0	14	0.087	0.19	5.479	0.391	0	4	4	4	65.8	0.41	0	0	0.2	0.42	0	5.5	10	202	21	1.06	1.93	0.064	25.2	244	414	0	0	0	0.001
24134101	Chicken leg, drumstick and thigh, grilled without sauce, skin not eaten	2202	Chicken, whole pieces	182	23.87	0	0	0	8.96	2.206	3.642	2.274	128	7	7	0	0	0	0	0	0.094	0.213	5.8	0.428	0	4	4	4	69.2	0.39	0	0	0.1	0.41	0	6	10	212	23	1.11	2.11	0.068	26.7	257	419	0	0	0	0.001
24134150	Chicken leg, drumstick and thigh, grilled with sauce, skin eaten	2202	Chicken, whole pieces	219	18.64	7.28	5.94	0.2	12.32	3.107	5.144	2.922	105	11	13	0	24	0	812	27	0.076	0.165	4.579	0.332	0	4	4	4	55	0.33	0	0.1	0.1	0.53	0	5.2	14	168	20	0.98	1.6	0.065	20.8	240	578	0	0	0	0.001
24134151	Chicken leg, drumstick and thigh, grilled with sauce, skin not eaten	2202	Chicken, whole pieces	183	19.63	7.28	5.94	0.2	7.79	1.858	3.138	2.024	105	6	8	0	24	0	812	16	0.081	0.184	4.84	0.363	0	4	4	4	57.8	0.32	0	0.1	0.1	0.52	0	5.6	14	177	21	1.02	1.76	0.068	22.1	251	582	0	0	0	0.001
24134300	Chicken leg, drumstick and thigh, sauteed, skin eaten	2202	Chicken, whole pieces	227	22.65	0	0	0	14.52	3.738	6.101	3.375	128	14	14	0	0	0	0	14	0.087	0.19	5.479	0.391	0	4	4	4	65.8	0.41	0	0	0.2	0.42	0	5.5	10	202	21	1.06	1.93	0.064	25.2	244	414	0	0	0	0.001
24134301	Chicken leg, drumstick and thigh, sauteed, skin not eaten	2202	Chicken, whole pieces	182	23.87	0	0	0	8.96	2.206	3.642	2.274	128	7	7	0	0	0	0	0	0.094	0.213	5.8	0.428	0	4	4	4	69.2	0.39	0	0	0.1	0.41	0	6	10	212	23	1.11	2.11	0.068	26.7	257	419	0	0	0	0.001
24137300	Chicken leg, drumstick and thigh, fried, coated, skin / coating eaten	2202	Chicken, whole pieces	259	19	5.91	0.1	0.2	17.16	3.767	7.165	4.975	105	12	12	0	0	0	0	16	0.134	0.192	4.84	0.317	11	6	24	17	55.6	0.34	0	0	0.1	0.98	0	10.8	15	173	19	1.24	1.61	0.065	22.9	205	353	0	0	0	0
24137301	Chicken leg, drumstick and thigh, fried, coated, skin / coating not eaten	2202	Chicken, whole pieces	183	23.92	0	0	0	8.98	2.211	3.649	2.279	128	7	7	0	0	0	0	0	0.094	0.214	5.811	0.429	0	4	4	4	69.4	0.39	0	0	0.1	0.41	0	6	10	212	23	1.11	2.12	0.068	26.8	257	343	0	0	0	0.001
24137310	Chicken leg, drumstick and thigh, baked, coated, skin / coating eaten	2202	Chicken, whole pieces	226	20.96	3.93	0.07	0.2	13.38	3.418	5.595	3.16	117	13	13	0	0	0	0	16	0.121	0.198	5.233	0.355	7	5	18	13	61.2	0.37	0	0	0.2	0.41	0	5.3	14	189	21	1.21	1.78	0.067	24.5	226	428	0	0	0	0.001
24137311	Chicken leg, drumstick and thigh, baked, coated, skin / coating not eaten	2202	Chicken, whole pieces	182	23.87	0	0	0	8.96	2.206	3.642	2.274	128	7	7	0	0	0	0	0	0.094	0.213	5.8	0.428	0	4	4	4	69.2	0.39	0	0	0.1	0.41	0	6	10	212	23	1.11	2.11	0.068	26.7	257	419	0	0	0	0.001
24140210	Chicken drumstick, NS as to cooking method, skin eaten	2202	Chicken, whole pieces	206	25.65	0.12	0.12	0	11.46	2.855	4.75	1.523	149	17	17	0	0	0	0	0	0.063	0.224	5.966	0.196	0	9	9	9	73.3	0.49	0	0	0	0.51	0	0	22	245	23	1.02	2.52	0.082	25.7	279	392	0	0	0	0
24140220	Chicken drumstick, NS as to cooking method, skin not eaten	2202	Chicken, whole pieces	172	27.71	0	0	0	6.76	1.573	2.827	1.029	155	10	10	0	0	0	0	0	0.065	0.229	5.745	0.184	0	9	9	9	80.1	0.47	0	0	0	0.54	0	0	20	248	23	1.05	2.86	0.089	27.4	291	403	0	0	0	0
24142300	Chicken drumstick, baked, broiled, or roasted, skin eaten, from raw	2202	Chicken, whole pieces	190	23.21	0	0	0	10.09	2.724	4.13	2.071	129	12	12	0	0	0	0	11	0.092	0.202	5.371	0.381	0	4	4	4	67.4	0.39	0	0	0.1	0.19	0	3.2	11	194	22	1.1	2.35	0.071	26.7	246	353	0	0	0	0
24142301	Chicken drumstick, baked, broiled, or roasted, skin not eaten, from raw	2202	Chicken, whole pieces	154	24.1	0	0	0	5.67	1.496	2.168	1.195	129	6	6	0	0	0	0	0	0.097	0.221	5.565	0.405	0	4	4	4	69.9	0.38	0	0	0	0.18	0	3.5	11	199	22	1.13	2.54	0.074	27.9	254	358	0	0	0	0.001
24142310	Chicken drumstick, baked or broiled, skin eaten, from pre-cooked	2202	Chicken, whole pieces	206	25.65	0.12	0.12	0	11.46	2.855	4.75	1.523	149	17	17	0	0	0	0	0	0.063	0.224	5.966	0.196	0	9	9	9	73.3	0.49	0	0	0	0.51	0	0	22	245	23	1.02	2.52	0.082	25.7	279	392	0	0	0	0
24142311	Chicken drumstick, baked or broiled, skin not eaten, from pre-cooked	2202	Chicken, whole pieces	172	27.71	0	0	0	6.76	1.573	2.827	1.029	155	10	10	0	0	0	0	0	0.065	0.229	5.745	0.184	0	9	9	9	80.1	0.47	0	0	0	0.54	0	0	20	248	23	1.05	2.86	0.089	27.4	291	403	0	0	0	0
24142320	Chicken drumstick, baked or broiled, skin eaten, from fast food / restaurant	2202	Chicken, whole pieces	203	22.66	0	0	0	11.83	2.929	4.861	2.837	126	12	12	0	0	0	0	11	0.09	0.197	5.243	0.372	0	4	4	4	65.8	0.38	0	0	0.1	0.42	0	5.4	11	189	21	1.08	2.29	0.069	26.1	240	503	0	0	0	0
24142321	Chicken drumstick, baked or broiled, skin not eaten, from fast food / restaurant	2202	Chicken, whole pieces	168	23.52	0	0	0	7.51	1.731	2.946	1.982	126	6	6	0	0	0	0	0	0.095	0.215	5.432	0.395	0	4	4	4	68.2	0.37	0	0	0	0.41	0	5.7	11	194	21	1.11	2.48	0.072	27.3	248	507	0	0	0	0.001
24142400	Chicken drumstick, rotisserie, skin eaten	2202	Chicken, whole pieces	206	25.65	0.12	0.12	0	11.46	2.855	4.75	1.523	149	17	17	0	0	0	0	0	0.063	0.224	5.966	0.196	0	9	9	9	73.3	0.49	0	0	0	0.51	0	0	22	245	23	1.02	2.52	0.082	25.7	279	392	0	0	0	0
24142401	Chicken drumstick, rotisserie, skin not eaten	2202	Chicken, whole pieces	172	27.71	0	0	0	6.76	1.573	2.827	1.029	155	10	10	0	0	0	0	0	0.065	0.229	5.745	0.184	0	9	9	9	80.1	0.47	0	0	0	0.54	0	0	20	248	23	1.05	2.86	0.089	27.4	291	403	0	0	0	0
24142500	Chicken drumstick, grilled without sauce, skin eaten	2202	Chicken, whole pieces	203	22.7	0	0	0	11.85	2.935	4.871	2.842	126	12	12	0	0	0	0	11	0.09	0.197	5.253	0.372	0	4	4	4	65.9	0.38	0	0	0.1	0.42	0	5.4	11	190	21	1.08	2.3	0.069	26.2	240	427	0	0	0	0
24142501	Chicken drumstick, grilled without sauce, skin not eaten	2202	Chicken, whole pieces	168	23.57	0	0	0	7.53	1.735	2.951	1.986	126	6	6	0	0	0	0	0	0.095	0.216	5.442	0.396	0	4	4	4	68.4	0.37	0	0	0	0.41	0	5.7	11	194	21	1.11	2.49	0.072	27.3	249	432	0	0	0	0.001
24142510	Chicken drumstick, grilled with sauce, skin eaten	2202	Chicken, whole pieces	200	18.68	7.28	5.94	0.2	10.15	2.454	4.143	2.488	103	10	11	0	24	0	812	24	0.078	0.171	4.395	0.317	0	4	4	4	55.1	0.31	0	0.1	0.1	0.53	0	5.2	15	158	20	1	1.9	0.069	21.6	237	588	0	0	0	0
24142511	Chicken drumstick, grilled with sauce, skin not eaten	2202	Chicken, whole pieces	171	19.39	7.28	5.94	0.2	6.62	1.474	2.577	1.789	103	5	7	0	24	0	812	16	0.082	0.186	4.549	0.336	0	4	4	4	57.1	0.3	0	0.1	0	0.52	0	5.4	15	162	20	1.02	2.06	0.072	22.5	245	592	0	0	0	0.001
24143210	Chicken drumstick, stewed, skin eaten	2202	Chicken, whole pieces	186	22.54	0	0	0	10.64	2.916	4.457	2.214	131	12	12	0	0	0	0	13	0.082	0.163	4.794	0.344	0	4	4	4	67.8	0.41	0	0	0.1	0.17	0	0.3	12	176	21	0.93	2.28	0.06	26.2	227	417	0	0	0	0.001
24143220	Chicken drumstick, stewed, skin not eaten	2202	Chicken, whole pieces	155	23.71	0	0	0	5.9	1.587	2.331	1.23	126	7	7	0	0	0	0	0	0.087	0.179	5.01	0.369	0	5	5	5	71.4	0.41	0	0	0.1	0.17	0	0.2	12	183	22	0.93	2.52	0.062	27.7	237	423	0	0	0	0.001
24144300	Chicken drumstick, sauteed, skin eaten	2202	Chicken, whole pieces	203	22.7	0	0	0	11.85	2.935	4.871	2.842	126	12	12	0	0	0	0	11	0.09	0.197	5.253	0.372	0	4	4	4	65.9	0.38	0	0	0.1	0.42	0	5.4	11	190	21	1.08	2.3	0.069	26.2	240	427	0	0	0	0
24144301	Chicken drumstick, sauteed, skin not eaten	2202	Chicken, whole pieces	168	23.57	0	0	0	7.53	1.735	2.951	1.986	126	6	6	0	0	0	0	0	0.095	0.216	5.442	0.396	0	4	4	4	68.4	0.37	0	0	0	0.41	0	5.7	11	194	21	1.11	2.49	0.072	27.3	249	432	0	0	0	0.001
24147300	Chicken drumstick, fried, coated, skin / coating eaten, from raw	2202	Chicken, whole pieces	240	19.05	5.91	0.1	0.2	15.04	3.126	6.183	4.55	104	11	11	0	0	0	0	14	0.136	0.198	4.659	0.303	11	6	24	17	55.7	0.31	0	0	0.1	0.98	0	10.8	16	163	19	1.25	1.9	0.069	23.6	202	363	0	0	0	0
24147301	Chicken drumstick, fried, coated, skin / coating not eaten, from raw	2202	Chicken, whole pieces	169	23.61	0	0	0	7.54	1.738	2.957	1.99	127	6	6	0	0	0	0	0	0.095	0.216	5.453	0.396	0	4	4	4	68.5	0.37	0	0	0	0.41	0	5.8	11	195	21	1.11	2.49	0.072	27.4	249	356	0	0	0	0.001
24147302	Chicken drumstick, fried, coated, prepared skinless, coating eaten, from raw	2202	Chicken, whole pieces	211	19.7	5.9	0.1	0.2	11.56	2.164	4.643	3.859	103	6	6	0	0	0	0	5	0.14	0.213	4.801	0.321	11	6	24	17	57.6	0.31	0	0	0	0.97	0	11	16	167	19	1.28	2.06	0.071	24.5	209	443	0	0	0	0.001
24147310	Chicken drumstick, fried, coated, skin / coating eaten, from pre-cooked	2202	Chicken, whole pieces	246	18.25	7.07	0.12	0.3	15.62	3.154	6.425	4.875	99	10	10	0	0	0	0	14	0.145	0.198	4.525	0.288	13	6	29	19	53.5	0.3	0	0	0.1	1.08	0	11.8	17	157	19	1.29	1.82	0.069	23	194	479	0	0	0	0
24147311	Chicken drumstick, fried, coated, skin / coating not eaten, from pre-cooked	2202	Chicken, whole pieces	168	23.57	0	0	0	7.53	1.735	2.951	1.986	126	6	6	0	0	0	0	0	0.095	0.216	5.442	0.396	0	4	4	4	68.4	0.37	0	0	0	0.41	0	5.7	11	194	21	1.11	2.49	0.072	27.3	249	432	0	0	0	0.001
24147320	Chicken drumstick, fried, coated, skin / coating eaten, from fast food / restaurant	2202	Chicken, whole pieces	288	17.73	12.07	0.1	0.6	18.72	4.284	7.294	5.663	91	19	19	0	0	0	0	5	0.12	0.227	4.614	0.186	21	11	45	31	56.2	0.48	0	0	0.1	0.87	0	6.1	26	161	20	1.19	1.53	0.143	23.6	212	625	0	0	0	0.002
24147321	Chicken drumstick, fried, coated, skin / coating not eaten, from fast food / restaurant	2202	Chicken, whole pieces	212	21.78	6.05	0.1	0.2	11.18	2.337	4.506	3.494	109	10	10	0	0	0	0	5	0.128	0.282	5.025	0.222	11	11	30	22	67.5	0.6	0	0	0.1	0.87	0	6.1	20	180	21	1.22	2.06	0.079	28.3	242	546	0	0	0	0.002
24147400	Chicken drumstick, baked, coated, skin / coating eaten	2202	Chicken, whole pieces	204	21.01	3.93	0.07	0.2	10.98	2.697	4.49	2.681	115	11	11	0	0	0	0	13	0.124	0.204	5.03	0.338	7	5	18	13	61.3	0.35	0	0	0.1	0.41	0	5.2	15	178	21	1.23	2.11	0.071	25.3	223	439	0	0	0	0
24147401	Chicken drumstick, baked, coated, skin / coating not eaten	2202	Chicken, whole pieces	168	23.57	0	0	0	7.53	1.735	2.951	1.986	126	6	6	0	0	0	0	0	0.095	0.216	5.442	0.396	0	4	4	4	68.4	0.37	0	0	0	0.41	0	5.7	11	194	21	1.11	2.49	0.072	27.3	249	432	0	0	0	0.001
24150210	Chicken thigh, NS as to cooking method, skin eaten	2202	Chicken, whole pieces	226	22.51	0.12	0.12	0	15.08	3.927	6.446	2.038	127	20	20	0	0	0	0	0	0.055	0.227	5.732	0.191	0	8	8	8	62.9	0.47	0	0	0	0.46	0	0	16	218	21	0.95	1.78	0.077	22	255	335	0	0	0	0
24150220	Chicken thigh, NS as to cooking method, skin not eaten	2202	Chicken, whole pieces	193	24.09	0	0	0	10.74	2.777	4.727	1.621	128	13	13	0	0	0	0	0	0.055	0.234	5.441	0.176	0	8	8	8	68	0.45	0	0	0	0.48	0	0	13	216	21	0.97	2	0.084	23.1	262	335	0	0	0	0
24152230	Chicken thigh, baked, broiled, or roasted, skin eaten, from raw	2202	Chicken, whole pieces	231	23.12	0	0	0	14.62	4.086	6.22	2.975	132	16	16	0	0	0	0	17	0.087	0.189	5.754	0.412	0	4	4	4	67.2	0.44	0	0	0.2	0.19	0	3.3	9	215	22	1.07	1.72	0.063	25.2	252	332	0	0	0	0.001
24152231	Chicken thigh, baked, broiled, or roasted, skin not eaten, from raw	2202	Chicken, whole pieces	178	24.61	0	0	0	8.1	2.297	3.341	1.685	132	8	8	0	0	0	0	0	0.095	0.217	6.171	0.459	0	5	5	5	71.4	0.42	0	0	0.2	0.18	0	3.9	9	229	24	1.12	1.91	0.067	26.9	267	336	0	0	0	0.001
24152240	Chicken thigh, baked or broiled, skin eaten, from pre-cooked	2202	Chicken, whole pieces	226	22.51	0.12	0.12	0	15.08	3.927	6.446	2.038	127	20	20	0	0	0	0	0	0.055	0.227	5.732	0.191	0	8	8	8	62.9	0.47	0	0	0	0.46	0	0	16	218	21	0.95	1.78	0.077	22	255	335	0	0	0	0
24152241	Chicken thigh, baked or broiled, skin not eaten, from pre-cooked	2202	Chicken, whole pieces	193	24.09	0	0	0	10.74	2.777	4.727	1.621	128	13	13	0	0	0	0	0	0.055	0.234	5.441	0.176	0	8	8	8	68	0.45	0	0	0	0.48	0	0	13	216	21	0.97	2	0.084	23.1	262	335	0	0	0	0
24152250	Chicken thigh, baked or broiled, skin eaten, from fast food / restaurant	2202	Chicken, whole pieces	243	22.57	0	0	0	16.25	4.26	6.9	3.72	129	16	16	0	0	0	0	16	0.085	0.184	5.617	0.402	0	4	4	4	65.6	0.43	0	0	0.2	0.42	0	5.5	9	210	21	1.05	1.68	0.061	24.6	246	482	0	0	0	0.001
24152251	Chicken thigh, baked or broiled, skin not eaten, from fast food / restaurant	2202	Chicken, whole pieces	191	24.02	0	0	0	9.89	2.513	4.09	2.46	129	8	8	0	0	0	0	0	0.093	0.212	6.024	0.448	0	5	5	5	69.7	0.41	0	0	0.2	0.41	0	6.1	9	223	23	1.1	1.86	0.065	26.3	261	486	0	0	0	0.001
24152300	Chicken thigh, rotisserie, skin eaten	2202	Chicken, whole pieces	226	22.51	0.12	0.12	0	15.08	3.927	6.446	2.038	127	20	20	0	0	0	0	0	0.055	0.227	5.732	0.191	0	8	8	8	62.9	0.47	0	0	0	0.46	0	0	16	218	21	0.95	1.78	0.077	22	255	335	0	0	0	0
24152301	Chicken thigh, rotisserie, skin not eaten	2202	Chicken, whole pieces	193	24.09	0	0	0	10.74	2.777	4.727	1.621	128	13	13	0	0	0	0	0	0.055	0.234	5.441	0.176	0	8	8	8	68	0.45	0	0	0	0.48	0	0	13	216	21	0.97	2	0.084	23.1	262	335	0	0	0	0
24153210	Chicken thigh, stewed, skin eaten	2202	Chicken, whole pieces	227	22.39	0	0	0	15.31	4.219	6.437	2.939	138	16	16	0	0	0	0	20	0.079	0.156	5.234	0.382	0	4	4	4	62.8	0.43	0	0	0.3	0.17	0	0.3	11	186	23	1.2	1.63	0.048	26.4	243	383	0	0	0	0.001
24153220	Chicken thigh, stewed, skin not eaten	2202	Chicken, whole pieces	175	24.36	0	0	0	8.56	2.327	3.422	1.544	140	8	8	0	0	0	0	0	0.086	0.181	5.696	0.433	0	5	5	5	67.8	0.42	0	0	0.3	0.17	0	0.3	12	199	25	1.26	1.86	0.049	29	264	384	0	0	0	0.001
24154010	Chicken thigh, grilled without sauce, skin eaten	2202	Chicken, whole pieces	243	22.61	0	0	0	16.29	4.268	6.914	3.727	129	16	16	0	0	0	0	17	0.086	0.185	5.628	0.402	0	4	4	4	65.7	0.43	0	0	0.2	0.42	0	5.5	9	210	21	1.05	1.68	0.061	24.6	246	406	0	0	0	0.001
24154011	Chicken thigh, grilled without sauce, skin not eaten	2202	Chicken, whole pieces	192	24.07	0	0	0	9.91	2.518	4.099	2.465	129	8	8	0	0	0	0	0	0.093	0.212	6.036	0.449	0	5	5	5	69.8	0.41	0	0	0.2	0.41	0	6.1	9	224	23	1.1	1.87	0.065	26.3	262	410	0	0	0	0.001
24154020	Chicken thigh, grilled with sauce, skin eaten	2202	Chicken, whole pieces	232	18.61	7.28	5.94	0.2	13.77	3.542	5.811	3.211	106	13	15	0	24	0	812	29	0.074	0.161	4.701	0.342	0	4	4	4	54.9	0.35	0	0.1	0.2	0.53	0	5.3	13	175	20	0.98	1.4	0.063	20.3	242	571	0	0	0	0.001
24154021	Chicken thigh, grilled with sauce, skin not eaten	2202	Chicken, whole pieces	190	19.8	7.28	5.94	0.2	8.56	2.114	3.513	2.181	106	6	8	0	24	0	812	16	0.08	0.183	5.034	0.38	0	4	4	4	58.3	0.33	0	0.1	0.2	0.52	0	5.8	13	186	21	1.01	1.55	0.066	21.7	255	575	0	0	0	0.001
24154300	Chicken thigh, sauteed, skin eaten	2202	Chicken, whole pieces	243	22.61	0	0	0	16.29	4.268	6.914	3.727	129	16	16	0	0	0	0	17	0.086	0.185	5.628	0.402	0	4	4	4	65.7	0.43	0	0	0.2	0.42	0	5.5	9	210	21	1.05	1.68	0.061	24.6	246	406	0	0	0	0.001
24154301	Chicken thigh, sauteed, skin not eaten	2202	Chicken, whole pieces	192	24.07	0	0	0	9.91	2.518	4.099	2.465	129	8	8	0	0	0	0	0	0.093	0.212	6.036	0.449	0	5	5	5	69.8	0.41	0	0	0.2	0.41	0	6.1	9	224	23	1.1	1.87	0.065	26.3	262	410	0	0	0	0.001
24157300	Chicken thigh, fried, coated, skin / coating eaten, from raw	2202	Chicken, whole pieces	271	18.98	5.91	0.1	0.2	18.57	4.189	7.813	5.255	106	14	14	0	0	0	0	18	0.132	0.188	4.959	0.327	11	6	24	17	55.6	0.35	0	0	0.2	0.98	0	10.9	14	179	19	1.23	1.42	0.063	22.4	207	347	0	0	0	0.001
24157301	Chicken thigh, fried, coated, skin / coating not eaten, from raw	2202	Chicken, whole pieces	192	24.12	0	0	0	9.93	2.523	4.107	2.47	130	8	8	0	0	0	0	0	0.094	0.212	6.048	0.45	0	5	5	5	69.9	0.41	0	0	0.2	0.41	0	6.1	9	224	23	1.1	1.87	0.065	26.4	262	334	0	0	0	0.001
24157302	Chicken thigh, fried, coated, prepared skinless, coating eaten, from raw	2202	Chicken, whole pieces	230	20.1	5.9	0.1	0.2	13.46	2.788	5.556	4.24	106	7	7	0	0	0	0	5	0.138	0.209	5.273	0.363	11	6	25	17	58.7	0.34	0	0	0.2	0.97	0	11.3	14	190	21	1.27	1.56	0.066	23.7	219	426	0	0	0	0.001
24157310	Chicken thigh, fried, coated, skin / coating eaten, from pre-cooked	2202	Chicken, whole pieces	276	18.19	7.07	0.12	0.3	18.96	4.159	7.966	5.543	101	13	13	0	0	0	0	19	0.141	0.188	4.808	0.311	13	6	29	19	53.4	0.34	0	0	0.2	1.08	0	11.9	16	173	19	1.26	1.36	0.063	21.9	198	464	0	0	0	0.001
24157311	Chicken thigh, fried, coated, skin / coating not eaten, from pre-cooked	2202	Chicken, whole pieces	192	24.07	0	0	0	9.91	2.518	4.099	2.465	129	8	8	0	0	0	0	0	0.093	0.212	6.036	0.449	0	5	5	5	69.8	0.41	0	0	0.2	0.41	0	6.1	9	224	23	1.1	1.87	0.065	26.3	262	410	0	0	0	0.001
24157320	Chicken thigh, fried, coated, skin / coating eaten, from fast food	2202	Chicken, whole pieces	293	16.22	12.94	0.1	0.3	19.64	4.581	8.905	4.497	87	14	14	0	0	0	0	5	0.144	0.269	4.911	0.141	22	11	49	34	70.1	0.35	0	0	0.2	1.09	0	6.1	50	179	20	1.19	1.23	0.08	22.8	201	748	0	0	0	0.001
24157321	Chicken thigh, fried, coated, skin / coating not eaten, from fast food	2202	Chicken, whole pieces	217	19.38	6.24	0.1	0.2	12.76	2.718	5.28	3.39	102	11	11	0	0	0	0	5	0.141	0.309	5.024	0.165	11	12	31	23	96.3	0.41	0	0	0.2	0.9	0	6.1	26	176	19	1.12	1.62	0.082	26.8	208	613	0	0	0	0.001
24157330	Chicken thigh, fried, coated, skin / coating eaten, from restaurant	2202	Chicken, whole pieces	293	16.22	12.94	0.1	0.3	19.64	4.581	8.905	4.497	87	14	14	0	0	0	0	5	0.144	0.269	4.911	0.141	22	11	49	34	70.1	0.35	0	0	0.2	1.09	0	6.1	50	179	20	1.19	1.23	0.08	22.8	201	748	0	0	0	0.001
24157331	Chicken thigh, fried, coated, skin / coating not eaten, from restaurant	2202	Chicken, whole pieces	217	19.38	6.24	0.1	0.2	12.76	2.718	5.28	3.39	102	11	11	0	0	0	0	5	0.141	0.309	5.024	0.165	11	12	31	23	96.3	0.41	0	0	0.2	0.9	0	6.1	26	176	19	1.12	1.62	0.082	26.8	208	613	0	0	0	0.001
24157400	Chicken thigh, baked, coated, skin / coating eaten	2202	Chicken, whole pieces	240	20.93	3.93	0.07	0.2	14.96	3.894	6.325	3.476	118	15	15	0	0	0	0	18	0.119	0.193	5.367	0.365	7	5	18	13	61.1	0.39	0	0	0.2	0.41	0	5.3	13	196	21	1.2	1.56	0.064	23.9	228	421	0	0	0	0.001
24157401	Chicken thigh, baked, coated, skin / coating not eaten	2202	Chicken, whole pieces	192	24.07	0	0	0	9.91	2.518	4.099	2.465	129	8	8	0	0	0	0	0	0.093	0.212	6.036	0.449	0	5	5	5	69.8	0.41	0	0	0.2	0.41	0	6.1	9	224	23	1.1	1.87	0.065	26.3	262	410	0	0	0	0.001
24160110	Chicken wing, NS as to cooking method	2202	Chicken, whole pieces	257	23.42	0.6	0.6	0	18.04	4.627	7.332	2.177	129	26	26	0	0	0	0	0	0.078	0.161	7.454	0.212	0	8	8	8	58.2	0.45	0	0	0	0.12	0	0	33	251	23	0.93	1.57	0.057	38.2	285	579	0	0	0	0
24162130	Chicken wing, baked, broiled, or roasted, from raw	2202	Chicken, whole pieces	252	23.6	0	0	0	16.74	4.937	7.645	3.562	140	12	12	0	0	0	0	0	0.064	0.152	6.27	0.554	0	9	9	9	110.4	0.35	0	0	0.2	0.68	0	0.3	18	146	19	0.83	1.63	0.041	25.3	210	404	0	0	0	0
24162140	Chicken wing, baked or broiled, from pre-cooked	2202	Chicken, whole pieces	257	23.42	0.6	0.6	0	18.04	4.627	7.332	2.177	129	26	26	0	0	0	0	0	0.078	0.161	7.454	0.212	0	8	8	8	58.2	0.45	0	0	0	0.12	0	0	33	251	23	0.93	1.57	0.057	38.2	285	579	0	0	0	0
24162150	Chicken wing, baked or broiled, from fast food / restaurant	2202	Chicken, whole pieces	264	23.08	0	0	0	18.35	5.099	8.306	4.299	137	12	12	0	0	0	0	0	0.063	0.148	6.132	0.541	0	9	9	9	108	0.34	0	0	0.2	0.9	0	2.6	18	143	18	0.82	1.59	0.04	24.7	206	478	0	0	0	0
24162200	Chicken wing, rotisserie	2202	Chicken, whole pieces	257	23.42	0.6	0.6	0	18.04	4.627	7.332	2.177	129	26	26	0	0	0	0	0	0.078	0.161	7.454	0.212	0	8	8	8	58.2	0.45	0	0	0	0.12	0	0	33	251	23	0.93	1.57	0.057	38.2	285	579	0	0	0	0
24163110	Chicken wing, stewed	2202	Chicken, whole pieces	247	22.6	0	0	0	16.69	4.673	6.548	3.552	69	40	40	0	0	0	0	0	0.04	0.102	4.584	0.218	0	3	3	3	50.9	0.18	0	0	0.1	0.27	0	0.2	12	120	16	1.12	1.62	0.046	18.4	138	374	0	0	0	0
24164000	Chicken wing, grilled without sauce	2202	Chicken, whole pieces	265	23.13	0	0	0	18.39	5.109	8.323	4.308	137	12	12	0	0	0	0	0	0.063	0.149	6.144	0.542	0	9	9	9	108.2	0.34	0	0	0.2	0.9	0	2.6	18	143	18	0.82	1.6	0.04	24.8	206	402	0	0	0	0
24164010	Chicken wing, grilled with sauce	2202	Chicken, whole pieces	250	19.03	7.28	5.94	0.2	15.49	4.229	6.961	3.685	112	10	11	0	24	0	812	16	0.056	0.131	5.122	0.456	0	8	8	8	89.6	0.28	0	0.1	0.2	0.92	0	2.9	21	120	17	0.78	1.33	0.045	20.5	210	568	0	0	0	0
24164200	Chicken wing, sauteed	2202	Chicken, whole pieces	265	23.13	0	0	0	18.39	5.109	8.323	4.308	137	12	12	0	0	0	0	0	0.063	0.149	6.144	0.542	0	9	9	9	108.2	0.34	0	0	0.2	0.9	0	2.6	18	143	18	0.82	1.6	0.04	24.8	206	402	0	0	0	0
24167200	Chicken wing, fried, coated, from raw	2202	Chicken, whole pieces	288	19.35	5.9	0.1	0.2	20.2	4.85	8.919	5.707	112	11	11	0	0	0	0	5	0.114	0.159	5.36	0.438	11	10	28	21	89.3	0.28	0	0	0.2	1.36	0	8.5	21	126	17	1.04	1.34	0.046	22.5	175	420	0	0	0	0
24167210	Chicken wing, fried, coated, from pre-cooked	2202	Chicken, whole pieces	292	18.58	7.07	0.12	0.3	20.55	4.794	9.029	5.981	107	10	10	0	0	0	0	6	0.124	0.161	5.198	0.416	13	10	32	23	85.4	0.27	0	0	0.2	1.45	0	9.7	22	122	17	1.09	1.29	0.047	22	168	461	0	0	0	0
24167220	Chicken wing, fried, coated, from fast food	2202	Chicken, whole pieces	322	17.74	14.93	0.1	0.3	21.24	4.998	9.918	4.827	93	14	14	0	0	0	0	5	0.138	0.235	5.601	0.16	25	9	51	34	68.5	0.38	0	0	0.1	1.2	0	6.1	61	187	21	1.23	1.13	0.077	25.4	219	844	0	0	0	0
24167230	Chicken wing, fried, coated, from restaurant	2202	Chicken, whole pieces	322	17.74	14.93	0.1	0.3	21.24	4.998	9.918	4.827	93	14	14	0	0	0	0	5	0.138	0.235	5.601	0.16	25	9	51	34	68.5	0.38	0	0	0.1	1.2	0	6.1	61	187	21	1.23	1.13	0.077	25.4	219	844	0	0	0	0
24167300	Chicken wing, baked, coated	2202	Chicken, whole pieces	259	21.4	3.93	0.07	0.2	16.85	4.649	7.59	3.997	125	11	11	0	0	0	0	3	0.099	0.161	5.83	0.491	7	10	22	17	99.3	0.31	0	0	0.2	0.84	0	2.7	21	136	18	0.99	1.48	0.045	24.1	192	417	0	0	0	0
24168000	Chicken "wings" with hot sauce, from fast food / restaurant	2202	Chicken, whole pieces	271	16.78	6.18	2.23	0.1	20.14	6.569	8.085	3.023	101	72	79	3	73	3	0	0	0.065	0.156	5.22	0.249	6	6	16	12	53	0.35	0	0.2	0.2	0.99	0	3.5	39	179	18	0.79	1.1	0.055	25.2	213	847	0	0	0	0.154
24168001	Chicken "wings" with other sauces or seasoning, from fast food / restaurant	2202	Chicken, whole pieces	276	16.95	13.13	7.55	0.2	17.39	4.146	7.621	3.303	92	16	18	0	29	0	1001	19	0.068	0.162	5.371	0.169	6	6	17	12	53.6	0.34	0	0.1	0	0.84	0	3.9	44	182	20	0.88	1.13	0.066	25.5	257	761	0	0	0	0
24168002	Chicken "wings", plain, from fast food / restaurant	2202	Chicken, whole pieces	322	17.74	14.93	0.1	0.3	21.24	4.998	9.918	4.827	93	14	14	0	0	0	0	5	0.138	0.235	5.601	0.16	25	9	51	34	68.5	0.38	0	0	0.1	1.2	0	6.1	61	187	21	1.23	1.13	0.077	25.4	219	844	0	0	0	0
24168010	Chicken "wings" with hot sauce, from precooked	2202	Chicken, whole pieces	252	17.57	2.5	2.44	0	19.43	6.315	7.243	2.613	106	76	82	3	73	3	0	0	0.06	0.127	5.569	0.255	0	6	6	6	44.6	0.34	0	0.2	0.1	0.78	0	3.5	27	190	18	0.75	1.18	0.047	28.6	221	747	0	0	0	0.154
24168011	Chicken "wings" with other sauces or seasoning, from precooked	2202	Chicken, whole pieces	257	17.74	9.42	7.76	0.2	16.67	3.89	6.773	2.891	97	20	22	0	29	0	1001	19	0.064	0.133	5.722	0.176	0	6	6	6	45.2	0.34	0	0.1	0	0.62	0	3.9	32	193	20	0.84	1.22	0.059	28.9	265	660	0	0	0	0
24168012	Chicken "wings", plain, from precooked	2202	Chicken, whole pieces	292	18.58	7.07	0.12	0.3	20.55	4.794	9.029	5.981	107	10	10	0	0	0	0	6	0.124	0.161	5.198	0.416	13	10	32	23	85.4	0.27	0	0	0.2	1.45	0	9.7	22	122	17	1.09	1.29	0.047	22	168	461	0	0	0	0
24168020	Chicken "wings" with hot sauce, from other sources	2202	Chicken, whole pieces	265	17.02	5.08	2.3	0.1	19.93	6.493	7.832	2.9	103	73	80	3	73	3	0	0	0.064	0.147	5.325	0.251	4	6	13	10	50.5	0.35	0	0.2	0.1	0.93	0	3.5	36	182	18	0.78	1.12	0.053	26.2	215	817	0	0	0	0.154
24168021	Chicken "wings" with other sauces or seasoning, from other sources	2202	Chicken, whole pieces	270	17.19	12.01	7.62	0.2	17.17	4.069	7.367	3.179	93	17	19	0	29	0	1001	19	0.067	0.153	5.476	0.171	4	6	14	11	51.1	0.34	0	0.1	0	0.77	0	3.9	40	185	20	0.87	1.16	0.064	26.5	259	731	0	0	0	0
24168022	Chicken "wings", plain, from other sources	2202	Chicken, whole pieces	313	17.99	12.57	0.11	0.3	21.03	4.937	9.651	5.173	97	13	13	0	0	0	0	5	0.134	0.213	5.48	0.237	21	9	46	31	73.6	0.34	0	0	0.1	1.27	0	7.2	49	167	20	1.18	1.18	0.068	24.4	204	729	0	0	0	0
24168030	Chicken "wings", boneless, with hot sauce, from fast food / restaurant	2202	Chicken, whole pieces	281	12.35	20.01	5.71	0.9	16.85	3.399	6.24	5.141	45	18	21	1	38	1	769	18	0.094	0.177	4.722	0.149	7	6	19	13	32.9	0.25	0	0.6	0.2	1.15	0	6.4	17	211	21	0.87	0.5	0.056	14	232	879	0	0	0	0.04
24168031	Chicken "wings", boneless, with hot sauce, from other sources	2202	Chicken, whole pieces	231	11.38	19.95	6.08	1.5	11.79	2.557	3.516	4.935	30	18	23	1	45	6	769	49	0.124	0.072	4.671	0.291	9	16	32	26	37	0.14	0	0.5	0.1	1.97	0	14.4	38	157	25	0.87	0.51	0.081	15.5	254	829	0	0	0	0.039
24170200	Chicken, back	2202	Chicken, whole pieces	298	25.73	0	0	0	20.8	5.772	8.221	4.582	87	104	104	0	0	0	0	0	0.06	0.193	6.662	0.268	0	6	6	6	61.8	0.27	0	0	0.1	0.27	0	4.9	21	153	20	1.41	2.23	0.075	22.3	208	409	0	0	0	0
24180200	Chicken, neck or ribs	2202	Chicken, whole pieces	245	19.45	0	0	0	17.95	4.958	7.16	3.907	69	48	48	0	0	0	0	0	0.04	0.246	3.291	0.099	0	3	3	3	48.9	0.14	0	0	0.1	0.27	0	3.9	27	121	13	2.28	2.7	0.096	17.2	107	374	0	0	0	0
24198340	Chicken, tail	2202	Chicken, whole pieces	454	20.36	0	0	0	40.68	11.42	17.03	8.57	83	78	78	0	0	0	0	0	0.036	0.127	5.581	0.1	0	2	2	2	45.7	0.2	0	0	0.2	0.4	0	2.4	14	125	15	1.51	1.23	0.064	20	136	65	0	0	0	0
24198440	Chicken skin	2202	Chicken, whole pieces	450	20.19	0	0	0	40.34	11.325	16.888	8.499	82	77	77	0	0	0	0	0	0.036	0.126	5.535	0.099	0	2	2	2	45.3	0.2	0	0	0.2	0.4	0	2.4	14	124	15	1.5	1.22	0.063	19.8	135	387	0	0	0	0
24198500	Chicken feet	2202	Chicken, whole pieces	215	19.4	0.2	0	0	14.6	3.92	5.5	2.98	84	30	30	0	0	0	0	0	0.06	0.2	0.4	0.01	0	86	86	86	13.3	0.47	0	0	0.2	0.27	0	0.2	88	83	5	0.91	0.69	0.102	3.6	31	67	0	0	0	0
24198570	Chicken, canned, meat only	2202	Chicken, whole pieces	185	25.3	0.9	0	0	8.1	2.25	3.279	1.978	50	53	53	0	0	0	0	0	0	0.1	2.4	0.19	0	2	2	2	73.8	1	0	0	0.1	0.32	0	2.3	14	153	19	1.3	2.5	0.05	18.4	153	482	0	0	0	0
24198670	Chicken, chicken roll, roasted	2202	Chicken, whole pieces	164	26.68	0	0	0	6.33	1.573	2.695	0.933	112	8	8	0	0	0	0	0	0.07	0.181	7.568	0.246	0	8	8	10	66.1	0.36	0	0	0	0.41	0	0	15	236	23	0.73	1.6	0.064	23.9	278	499	0	0	0	0
24198671	Chicken patty, breaded	2204	Chicken patties, nuggets and tenders	287	14.85	12.84	0	0.3	19.58	3.662	8.337	4.805	43	0	0	0	0	0	0	0	0.083	0.072	4.764	0.183	0	7	7	7	33.8	0.29	0	0	0.3	1.28	0	4.2	19	208	24	0.95	1.05	0.09	23.3	261	532	0	0	0	0
24198677	Chicken fillet, breaded	2204	Chicken patties, nuggets and tenders	240	14.62	14.86	0.57	1.7	13.58	2.437	4.081	6.235	36	5	7	0	9	7	0	44	0.132	0.064	5.917	0.338	7	20	33	28	46.2	0.18	0	0.5	0.1	2.22	0	17.7	39	200	29	0.84	0.61	0.085	19.3	281	527	0	0	0	0
24198683	Chicken fillet, grilled	2204	Chicken patties, nuggets and tenders	150	22.28	2.37	0	0.1	5.81	0.909	3.021	1.229	68	4	4	0	0	0	0	0	0.068	0.104	7.67	0.26	0	6	6	9	47.3	0.21	0	0	0	0.77	0	2.1	11	197	21	0.37	0.71	0.038	18.7	226	450	0	0	0	0
24198720	Chicken, ground	2202	Chicken, whole pieces	201	27.14	0	0	0	10.31	2.647	3.429	2.893	92	24	24	0	0	0	0	0	0.076	0.209	8.651	0.628	0	7	7	7	77.5	1.33	0	0	0.2	0.11	0	0	28	252	30	1.51	3.08	0.15	30.8	292	400	0	0	0	0.003
24198729	Chicken nuggets, NFS	2204	Chicken patties, nuggets and tenders	307	15.92	14.93	0.08	0.9	20.36	3.566	7.735	6.511	55	5	5	0	0	0	0	2	0.092	0.204	5.985	0.148	5	6	15	11	40.7	0.33	0	0.6	0.2	1.12	0	7	11	272	24	0.83	0.59	0.051	17.2	251	594	0	0	0	0.001
24198731	Chicken nuggets, from fast food	2204	Chicken patties, nuggets and tenders	307	15.92	14.93	0.08	0.9	20.36	3.566	7.735	6.511	55	5	5	0	0	0	0	2	0.092	0.204	5.985	0.148	5	6	15	11	40.7	0.33	0	0.6	0.2	1.12	0	7	11	272	24	0.83	0.59	0.051	17.2	251	594	0	0	0	0.001
24198732	Chicken nuggets, from restaurant	2204	Chicken patties, nuggets and tenders	307	15.92	14.93	0.08	0.9	20.36	3.566	7.735	6.511	55	5	5	0	0	0	0	2	0.092	0.204	5.985	0.148	5	6	15	11	40.7	0.33	0	0.6	0.2	1.12	0	7	11	272	24	0.83	0.59	0.051	17.2	251	594	0	0	0	0.001
24198735	Chicken nuggets, from school lunch	2204	Chicken patties, nuggets and tenders	270	15.67	22.86	0.49	2.2	12.9	2.83	3.593	4.189	50	16	16	0	0	0	0	0	0.092	0.204	5.985	0.309	5	6	15	11	44.9	0.24	0	0.6	0.3	1.23	0	10.4	32	183	24	1.99	0.71	0.074	17.7	231	511	0	0	0	0.001
24198736	Chicken nuggets, from frozen	2204	Chicken patties, nuggets and tenders	298	13.36	17.88	0.8	1.8	19.23	3.998	6.138	7.567	36	12	18	0	53	28	0	94	0.092	0.163	3.639	0.233	0	37	37	37	35.4	0.24	0	0.4	0.3	2.13	0	11.1	52	183	28	1.06	0.87	0.111	18.9	229	600	0	0	0	0
24198737	Chicken nuggets, from other sources	2204	Chicken patties, nuggets and tenders	304	15.15	15.81	0.3	1.2	20.02	3.696	7.256	6.828	49	7	9	0	16	8	0	30	0.092	0.192	5.281	0.174	4	15	22	19	39.1	0.3	0	0.5	0.2	1.42	0	8.2	23	245	25	0.9	0.67	0.069	17.7	244	596	0	0	0	0.001
24198739	Chicken tenders or strips, NFS	2204	Chicken patties, nuggets and tenders	271	19.22	17.25	0.4	1.2	13.95	2.493	4.83	5.783	48	2	3	0	2	0	0	83	0.11	0.179	8.217	0.426	6	13	23	19	43.7	0.16	0	1.1	0.2	3.17	0	8	17	282	28	0.73	0.71	0.069	17.5	373	769	0	0	0	0
24198741	Chicken tenders or strips, breaded, from fast food	2204	Chicken patties, nuggets and tenders	271	19.22	17.25	0.4	1.2	13.95	2.493	4.83	5.783	48	2	3	0	2	0	0	83	0.11	0.179	8.217	0.426	6	13	23	19	43.7	0.16	0	1.1	0.2	3.17	0	8	17	282	28	0.73	0.71	0.069	17.5	373	769	0	0	0	0
24198742	Chicken tenders or strips, breaded, from restaurant	2204	Chicken patties, nuggets and tenders	283	18.82	16.9	0.39	1.2	15.62	3.025	5.606	6.073	49	2	3	0	2	0	0	81	0.108	0.175	8.048	0.417	6	13	23	19	45.2	0.16	0	1.1	0.3	3.16	0	7.8	17	276	27	0.72	0.7	0.068	17.1	365	791	0	0	0	0
24198745	Chicken tenders or strips, breaded, from school lunch	2204	Chicken patties, nuggets and tenders	270	15.67	22.86	0.49	2.2	12.9	2.83	3.593	4.189	50	16	16	0	0	0	0	0	0.092	0.204	5.985	0.309	5	6	15	11	44.9	0.24	0	0.6	0.3	1.23	0	10.4	32	183	24	1.99	0.71	0.074	17.7	231	511	0	0	0	0.001
24198746	Chicken tenders or strips, breaded, from frozen	2204	Chicken patties, nuggets and tenders	240	14.62	14.86	0.57	1.7	13.58	2.437	4.081	6.235	36	5	7	0	9	7	0	44	0.132	0.064	5.917	0.338	7	20	33	28	46.2	0.18	0	0.5	0.1	2.22	0	17.7	39	200	29	0.84	0.61	0.085	19.3	281	527	0	0	0	0
24198747	Chicken tenders or strips, breaded, from other sources	2204	Chicken patties, nuggets and tenders	262	17.84	16.53	0.45	1.4	13.84	2.476	4.605	5.919	44	3	4	0	4	2	0	71	0.117	0.144	7.527	0.4	6	15	26	22	44.4	0.17	0	0.9	0.2	2.88	0	10.9	24	257	28	0.76	0.68	0.074	18	345	696	0	0	0	0
24198840	Fried chicken chunks, Puerto Rican style	2202	Chicken, whole pieces	349	20.98	20.6	0.41	0.9	19.78	5.197	8.162	4.427	108	19	24	1	56	14	0	136	0.208	0.262	5.461	0.329	25	9	52	34	38.7	0.44	0	4.8	0.1	0.47	0	4.6	15	169	23	1.94	1.62	0.102	29.3	234	594	0	0	0	0.001
24201000	Turkey, NFS	2206	Turkey, duck, other poultry	139	28.81	0	0	0	2.06	0.588	0.621	0.524	76	3	3	0	0	0	0	0	0.036	0.204	11.652	0.763	0	10	10	10	78.1	0.82	0	0	0.3	0.06	0	0	11	237	31	0.65	1.63	0.062	29.9	247	467	0	0	0	0
24201020	Turkey, light meat, skin not eaten	2206	Turkey, duck, other poultry	139	28.81	0	0	0	2.06	0.588	0.621	0.524	76	3	3	0	0	0	0	0	0.036	0.204	11.652	0.763	0	10	10	10	78.1	0.82	0	0	0.3	0.06	0	0	11	237	31	0.65	1.63	0.062	29.9	247	467	0	0	0	0
24201030	Turkey, light meat, skin eaten	2206	Turkey, duck, other poultry	169	28.28	0.03	0	0	5.55	1.586	1.963	1.579	84	10	10	0	0	0	0	0	0.035	0.211	11.42	0.724	0	9	9	9	77.7	0.9	0	0	0.4	0.07	0	0	12	236	31	0.73	1.66	0.065	29.1	247	468	0	0	0	0
24201060	Turkey, light meat, breaded, baked or fried, skin not eaten	2206	Turkey, duck, other poultry	173	27.26	6.46	0.56	0.4	3.69	0.976	1.207	1.036	68	3	3	0	0	0	0	0	0.119	0.221	11.133	0.701	7	11	23	18	72	0.77	0	0	0.3	0.14	0	1.3	26	229	32	1.02	1.6	0.079	29.3	241	197	0	0	0	0
24201070	Turkey, light meat, breaded, baked or fried, skin eaten	2206	Turkey, duck, other poultry	200	26.78	6.48	0.56	0.4	6.84	1.879	2.421	1.991	76	9	9	0	0	0	0	0	0.119	0.227	10.923	0.666	7	10	22	17	71.6	0.84	0	0	0.4	0.15	0	1.3	27	228	32	1.09	1.63	0.082	28.5	241	198	0	0	0	0
24201120	Turkey, light meat, roasted, skin not eaten	2206	Turkey, duck, other poultry	139	28.81	0	0	0	2.06	0.588	0.621	0.524	76	3	3	0	0	0	0	0	0.036	0.204	11.652	0.763	0	10	10	10	78.1	0.82	0	0	0.3	0.06	0	0	11	237	31	0.65	1.63	0.062	29.9	247	467	0	0	0	0
24201130	Turkey, light meat, roasted, skin eaten	2206	Turkey, duck, other poultry	169	28.28	0.03	0	0	5.55	1.586	1.963	1.579	84	10	10	0	0	0	0	0	0.035	0.211	11.42	0.724	0	9	9	9	77.7	0.9	0	0	0.4	0.07	0	0	12	236	31	0.73	1.66	0.065	29.1	247	468	0	0	0	0
24201220	Turkey, dark meat, roasted, skin not eaten	2206	Turkey, duck, other poultry	167	26.94	0	0	0	5.98	1.792	2.044	1.648	119	5	5	0	0	0	0	0	0.058	0.358	6.677	0.433	0	9	9	9	93.1	1.64	0	0	0.3	0.07	0	0	17	209	26	1.3	3.44	0.126	31.1	225	458	0	0	0	0
24201230	Turkey, dark meat, roasted, skin eaten	2206	Turkey, duck, other poultry	202	26.46	0.05	0	0	10.16	2.978	3.663	2.921	125	15	15	0	0	0	0	0	0.055	0.347	6.973	0.421	0	9	9	9	90.7	1.64	0	0	0.4	0.08	0	0	17	213	26	1.31	3.26	0.122	29.9	227	461	0	0	0	0
24201320	Turkey, light and dark meat, roasted, skin not eaten	2206	Turkey, duck, other poultry	151	27.99	0	0	0	3.76	1.109	1.238	1.011	94	4	4	0	0	0	0	0	0.046	0.271	9.495	0.619	0	9	9	9	84.6	1.18	0	0	0.3	0.06	0	0	14	225	28	0.93	2.41	0.09	30.4	237	464	0	0	0	0
24201330	Turkey, light and dark meat, roasted, skin eaten	2206	Turkey, duck, other poultry	183	27.48	0.04	0	0	7.54	2.186	2.694	2.156	102	12	12	0	0	0	0	0	0.044	0.271	9.447	0.59	0	9	9	9	83.4	1.23	0	0	0.4	0.07	0	0	15	226	29	0.99	2.37	0.09	29.5	238	465	0	0	0	0
24201360	Turkey, light or dark meat, fried, coated, skin not eaten	2206	Turkey, duck, other poultry	165	27.22	1.4	0.11	0	5.05	1.431	1.774	1.37	94	5	5	0	0	0	0	5	0.055	0.275	9.198	0.597	2	9	12	11	84	1.14	0	0	0.3	0.15	0	0.7	16	221	28	0.99	2.35	0.089	30.1	234	274	0	0	0	0
24201370	Turkey, light or dark meat, fried, coated, skin eaten	2206	Turkey, duck, other poultry	192	26.19	1.4	0.11	0	8.5	2.415	3.107	2.418	100	13	13	0	0	0	0	5	0.052	0.269	8.969	0.557	2	9	12	10	81.2	1.17	0	0	0.4	0.16	0	0.7	17	218	28	1.02	2.26	0.088	28.6	230	270	0	0	0	0
24201410	Turkey, light or dark meat, stewed, skin not eaten	2206	Turkey, duck, other poultry	158	31.18	0.19	0.1	0	2.66	0.632	0.657	0.566	92	12	12	0	0	0	0	0	0.069	0.264	11.156	0.898	0	10	10	10	82.9	1.71	0	0	0.3	0.12	0	0	16	262	37	1.18	2.53	0.109	31.1	324	610	0	0	0	0
24201420	Turkey light or dark meat, stewed, skin eaten	2206	Turkey, duck, other poultry	204	30.25	0.14	0.07	0	8.52	1.963	3.172	2.56	98	17	17	0	0	0	0	1	0.037	0.232	6.931	0.462	0	6	6	6	58.5	0.67	0	0	0.4	0.13	0	0	13	177	22	0.96	2.18	0.088	29.9	174	576	0	0	0	0
24201510	Turkey, light or dark meat, smoked, skin eaten	2206	Turkey, duck, other poultry	208	28.1	0	0	0	9.7	2.831	3.18	2.473	82	0	0	0	0	0	0	0	0.06	0.18	5.09	0.41	0	7	7	7	69.9	0.35	0	0	0	0.34	0	0	26	203	25	1.79	2.96	0.093	30.3	280	996	0	0	0	0
24201520	Turkey, light or dark meat, smoked, skin not eaten	2206	Turkey, duck, other poultry	162	29.3	0	0	0	5	1.368	1.046	1.408	76	0	0	0	0	0	0	0	0.06	0.18	5.44	0.46	0	7	7	7	82.3	0.37	0	0	0.1	0.33	0	0	25	213	26	1.78	3.1	0.094	43	298	996	0	0	0	0
24202010	Turkey, drumstick, cooked, skin not eaten	2206	Turkey, duck, other poultry	144	28.52	0	0	0	3.38	0.997	1.105	0.906	88	4	4	0	0	0	0	0	0.042	0.247	9.992	0.675	0	9	9	9	98.6	1.8	0	0	0.3	0.06	0	0	12	221	29	0.82	2.27	0.084	30.4	240	455	0	0	0	0
24202020	Turkey, drumstick, cooked, skin eaten	2206	Turkey, duck, other poultry	206	27.64	0	0	0	9.74	3.035	2.846	2.697	84	0	0	0	0	0	0	0	0.06	0.239	3.531	0.327	0	9	9	9	70.2	0.36	0	0	0.1	0.62	0	0	32	197	23	2.28	4.23	0.153	37.5	278	399	0	0	0	0
24202060	Turkey, drumstick, roasted, skin not eaten	2206	Turkey, duck, other poultry	144	28.52	0	0	0	3.38	0.997	1.105	0.906	88	4	4	0	0	0	0	0	0.042	0.247	9.992	0.675	0	9	9	9	98.6	1.8	0	0	0.3	0.06	0	0	12	221	29	0.82	2.27	0.084	30.4	240	455	0	0	0	0
24202070	Turkey, drumstick, roasted, skin eaten	2206	Turkey, duck, other poultry	203	26.86	0	0	0	10.07	3.063	3.189	2.824	93	5	5	0	0	0	0	0	0.057	0.266	4.655	0.356	0	9	9	9	76	0.79	0	0	0.2	0.43	0	0	27	202	23	1.87	3.86	0.141	34.9	262	442	0	0	0	0
24202120	Turkey, drumstick, smoked, skin eaten	2206	Turkey, duck, other poultry	200	27.9	0	0	0	9.8	3.054	2.864	2.715	85	0	0	0	0	0	0	0	0.06	0.24	3.56	0.33	0	9	9	9	70.9	0.36	0	0	0.1	0.62	0	0	32	199	23	2.3	4.27	0.154	38.3	280	996	0	0	0	0
24202460	Turkey, thigh, cooked, skin eaten	2206	Turkey, duck, other poultry	182	24.36	0.27	0	0	9.26	2.831	3.434	2.795	112	13	13	0	0	0	0	1	0.049	0.304	6.535	0.433	0	8	8	8	93.3	1.65	0	0	0.3	0.07	0	0	9	194	22	1.34	3.06	0.1	28.1	256	457	0	0	0	0.001
24202500	Turkey, thigh, cooked, skin not eaten	2206	Turkey, duck, other poultry	161	26.94	0	0	0	5.98	1.792	2.044	1.648	119	5	5	0	0	0	0	0	0.058	0.358	6.677	0.433	0	9	9	9	93.1	1.64	0	0	0.3	0.07	0	0	17	209	26	1.3	3.44	0.126	31.1	225	458	0	0	0	0
24202600	Turkey, neck	2206	Turkey, duck, other poultry	161	22.29	0	0	0	7.3	2.198	2.506	2.021	127	0	0	0	0	0	0	0	0.048	0.286	5.831	0.372	0	7	7	7	77.1	1.41	0	0	0.3	0.64	0	0	58	180	18	1.17	4	0.157	35.9	113	566	0	0	0	0
24203010	Turkey, wing, cooked, skin not eaten	2206	Turkey, duck, other poultry	139	28.81	0	0	0	2.06	0.588	0.621	0.524	76	3	3	0	0	0	0	0	0.036	0.204	11.652	0.763	0	10	10	10	79	1.1	0	0	0.3	0.06	0	0	11	237	31	0.65	1.63	0.062	29.9	247	467	0	0	0	0
24203020	Turkey, wing, cooked, skin eaten	2206	Turkey, duck, other poultry	202	26.87	0	0	0	9.97	2.739	3.691	2.441	79	3	3	0	0	0	0	0	0.045	0.159	7.581	0.498	0	7	7	7	68.6	0.79	0	0	0.2	0.13	0	0	21	215	26	1.16	1.88	0.058	29.5	258	442	0	0	0	0
24203120	Turkey, wing, smoked, skin eaten	2206	Turkey, duck, other poultry	221	27.4	0	0	0	12.41	3.383	4.651	2.934	81	0	0	0	0	0	0	0	0.05	0.13	5.73	0.42	0	6	6	6	68.7	0.34	0	0	0.1	0.17	0	0	24	197	25	1.46	2.1	0.056	26	266	996	0	0	0	0
24205000	Turkey, tail	2206	Turkey, duck, other poultry	294	22.25	0	0	0	22.8	6.593	9.156	5.845	88	19	19	0	0	0	0	0	0.029	0.185	9.202	0.516	0	5	5	5	77	1.45	0	0	1.1	0.46	0	0	13	217	25	0.59	1.31	0.054	24.2	217	485	0	0	0	0
24205100	Turkey, back	2206	Turkey, duck, other poultry	203	25.58	0	0	0	11.26	3.178	4.104	3.262	86	22	22	0	0	0	0	0	0.034	0.213	10.58	0.593	0	6	6	6	70.2	1.67	0	0	0.5	0.09	0	0	15	250	29	0.67	1.51	0.062	27.8	250	557	0	0	0	0
24206000	Turkey, canned	2206	Turkey, duck, other poultry	185	25.3	0.9	0	0	8.1	2.25	3.279	1.978	50	53	53	0	0	0	0	0	0	0.1	2.4	0.19	0	2	2	2	73.8	1	0	0	0.1	0.32	0	2.3	14	153	19	1.3	2.5	0.05	18.4	153	482	0	0	0	0
24207000	Turkey, ground	2206	Turkey, duck, other poultry	201	27.14	0	0	0	10.31	2.647	3.429	2.893	92	24	24	0	0	0	0	0	0.076	0.209	8.651	0.628	0	7	7	7	77.5	1.33	0	0	0.2	0.11	0	0	28	252	30	1.51	3.08	0.15	30.8	292	400	0	0	0	0.003
24208000	Turkey, nuggets	2206	Turkey, duck, other poultry	236	22.19	17.14	1.48	1.1	8.66	2.257	3.075	2.54	60	3	3	0	0	0	0	0	0.263	0.282	8.523	0.45	20	12	45	31	59.3	1.28	0	0	0.2	0.35	0	4.1	54	207	30	1.7	1.97	0.124	27.9	217	334	0	0	0	0
24208500	Turkey bacon, cooked	2604	Bacon	368	29.5	4.24	4.24	0	25.87	6.933	9.382	6.871	153	19	19	0	0	0	0	0	0.049	0.398	8.102	0.374	0	15	15	15	87.9	1.88	0	0	1.2	0.14	0	0	163	416	30	2.63	4.71	0.118	28.5	666	2021	0	0	0	0.001
24208510	Turkey bacon, reduced sodium, cooked	2604	Bacon	253	13.33	4.8	0	0	20	6.667	8.571	4.275	100	8	8	0	0	0	0	0	0.029	0.183	6.222	0.401	0	6	6	6	56.9	0.66	0	24	0.2	2.7	0	10.8	10	145	19	0.72	1.61	0.063	19.4	156	900	0	0	0	0
24209000	Turkey with barbecue sauce, skin eaten	3004	Poultry mixed dishes	195	18.23	12.23	9.97	0.3	8.16	2.286	2.92	2.333	67	14	17	0	40	1	1365	26	0.035	0.192	6.751	0.397	0	6	6	6	55.7	1.16	0	0.2	0.4	0.3	0	0.5	21	173	23	0.76	1.49	0.079	20.4	242	467	0	0	0	0.001
24209001	Turkey with barbecue sauce, skin not eaten	3004	Poultry mixed dishes	150	18.86	12.23	9.97	0.3	2.82	0.793	0.893	0.74	59	3	6	0	40	1	1365	26	0.039	0.201	6.927	0.432	0	7	7	7	57.1	1.18	0	0.2	0.2	0.28	0	0.5	20	170	23	0.73	1.67	0.085	21.9	237	464	0	0	0	0.001
24300110	Duck, cooked, skin eaten	2206	Turkey, duck, other poultry	336	18.91	0	0	0	28.23	9.63	12.846	3.635	84	63	63	0	0	0	0	0	0.173	0.268	4.805	0.179	0	6	6	6	50.2	0.3	0	0	0.1	0.7	0	5.1	11	155	16	2.69	1.85	0.226	19.9	203	221	0	0	0	0
24300120	Duck, cooked, skin not eaten	2206	Turkey, duck, other poultry	200	23.38	0	0	0	11.15	3.934	3.842	1.481	89	23	23	0	0	0	0	0	0.259	0.468	5.079	0.249	0	10	10	10	64.7	0.4	0	0	0.1	0.7	0	3.8	12	202	20	2.69	2.59	0.23	22.3	251	227	0	0	0	0
24301010	Duck, roasted, skin eaten	2206	Turkey, duck, other poultry	336	18.91	0	0	0	28.23	9.63	12.846	3.635	84	63	63	0	0	0	0	0	0.173	0.268	4.805	0.179	0	6	6	6	50.2	0.3	0	0	0.1	0.7	0	5.1	11	155	16	2.69	1.85	0.226	19.9	203	221	0	0	0	0
24301020	Duck, roasted, skin not eaten	2206	Turkey, duck, other poultry	200	23.38	0	0	0	11.15	3.934	3.842	1.481	89	23	23	0	0	0	0	0	0.259	0.468	5.079	0.249	0	10	10	10	64.7	0.4	0	0	0.1	0.7	0	3.8	12	202	20	2.69	2.59	0.23	22.3	251	227	0	0	0	0
24302010	Duck, pressed, Chinese	2206	Turkey, duck, other poultry	151	5.34	6.24	4.04	0.4	11.73	3.104	5.131	2.726	22	16	17	0	9	0	97	0	0.073	0.099	1.455	0.086	0	6	6	6	15.3	0.08	0	10.2	0	0.65	0	5.9	10	46	9	0.84	0.55	0.096	5.4	101	288	0	0	0	0
24311010	Goose, wild, roasted	2206	Turkey, duck, other poultry	304	25.06	0	0	0	21.83	6.841	10.207	2.509	91	21	21	0	0	0	0	0	0.077	0.322	4.151	0.368	0	2	2	2	66.2	0.41	0	0	0.1	1.73	0	5.1	13	269	22	2.82	2.61	0.263	21.7	328	232	0	0	0	0
24400010	Cornish game hen, cooked, skin eaten	2206	Turkey, duck, other poultry	257	22.08	0	0	0	18.06	5.008	7.933	3.57	130	32	32	0	0	0	0	0	0.066	0.197	5.848	0.304	0	2	2	2	56	0.28	0	0.5	0.1	0.36	0	2.4	13	145	18	0.9	1.48	0.06	15.4	243	386	0	0	0	0
24400020	Cornish game hen, cooked, skin not eaten	2206	Turkey, duck, other poultry	133	23.11	0	0	0	3.84	0.982	1.23	0.932	105	20	20	0	0	0	0	0	0.074	0.225	6.221	0.355	0	2	2	2	65.7	0.3	0	0.6	0.1	0.24	0	2.4	13	148	19	0.76	1.52	0.059	20.6	248	385	0	0	0	0
24401010	Cornish game hen, roasted, skin eaten	2206	Turkey, duck, other poultry	257	22.08	0	0	0	18.06	5.008	7.933	3.57	130	32	32	0	0	0	0	0	0.066	0.197	5.848	0.304	0	2	2	2	56	0.28	0	0.5	0.1	0.36	0	2.4	13	145	18	0.9	1.48	0.06	15.4	243	386	0	0	0	0
24401020	Cornish game hen, roasted, skin not eaten	2206	Turkey, duck, other poultry	133	23.11	0	0	0	3.84	0.982	1.23	0.932	105	20	20	0	0	0	0	0	0.074	0.225	6.221	0.355	0	2	2	2	65.7	0.3	0	0.6	0.1	0.24	0	2.4	13	148	19	0.76	1.52	0.059	20.6	248	385	0	0	0	0
24402100	Dove, cooked, NS as to cooking method	2206	Turkey, duck, other poultry	212	23.8	0	0	0	12.95	3.723	5.439	2.722	116	28	28	0	0	0	0	0	0.279	0.349	7.568	0.568	0	6	6	6	63.3	0.41	0	2.9	0.2	0.06	0	4	17	331	26	5.88	3.81	0.76	20	255	219	0	0	0	0
24402110	Dove, fried	2206	Turkey, duck, other poultry	223	23.06	1.44	0.12	0	13.82	3.927	5.788	3.006	114	30	30	0	0	0	0	5	0.278	0.347	7.305	0.544	2	6	10	8	63.3	0.4	0	2.8	0.2	0.15	0	4.5	20	321	25	5.71	3.67	0.727	20	250	198	0	0	0	0
24403100	Quail, cooked	2206	Turkey, duck, other poultry	226	25	0	0	0	14.04	3.938	4.871	3.472	86	70	70	0	0	0	0	0	0.219	0.299	7.887	0.617	0	6	6	6	65.6	0.36	0	2.3	0.2	0.7	0	4.2	15	278	22	4.41	3.09	0.59	21.7	215	214	0	0	0	0
24404100	Pheasant, cooked	2206	Turkey, duck, other poultry	238	32.26	0	0	0	12.05	3.892	5.603	1.18	89	57	57	0	0	0	0	0	0.07	0.179	7.499	0.747	0	5	5	5	85.4	0.72	0	2.3	0.2	0.27	0	4.9	16	241	22	1.42	1.36	0.084	20.6	270	205	0	0	0	0
24701000	Chicken, baby food, NS as to strained or junior	9008	Baby food: meat and dinners	138	13.85	0.05	0	0	8.75	2.25	3.945	2.125	60	8	8	0	0	0	0	0	0.014	0.158	3.338	0.194	0	7	7	7	43.2	0.4	0	1.6	0.2	0.32	0	1.4	60	94	12	1.2	1.11	0.045	10.6	132	49	0	0	0	0
24701010	Chicken, baby food, strained	9008	Baby food: meat and dinners	130	13.7	0.1	0	0	7.9	2.03	3.56	1.92	61	6	6	0	0	0	0	0	0.014	0.152	3.255	0.2	0	3	3	3	43.2	0.4	0	1.7	0.3	0.25	0	1	64	97	13	1.4	1.21	0.045	11	141	49	0	0	0	0
24701020	Chicken, baby food, junior	9008	Baby food: meat and dinners	146	14	0	0	0	9.6	2.47	4.33	2.33	59	11	11	0	0	0	0	0	0.014	0.163	3.42	0.188	0	11	11	11	43.2	0.4	0	1.5	0	0.4	0	1.7	55	90	11	0.99	1.01	0.045	10.3	122	49	0	0	0	0
24703000	Turkey, baby food, NS as to strained or junior	9008	Baby food: meat and dinners	111	11.5	1.4	0	0	6.2	1.641	2.384	1.741	58	0	0	0	0	0	0	0	0.008	0.163	2.61	0.029	0	8	8	8	39.8	1.11	0	1.1	0.8	0.08	0	0	41	117	12	0.7	1.77	0.148	12	135	49	0	0	0	0
24703010	Turkey, baby food, strained	9008	Baby food: meat and dinners	111	11.5	1.4	0	0	6.2	1.641	2.384	1.741	58	0	0	0	0	0	0	0	0.008	0.163	2.61	0.029	0	8	8	8	39.8	1.11	0	2.2	0.8	0.08	0	0	41	117	12	0.7	1.77	0.148	12	135	49	0	0	0	0
24703020	Turkey, baby food, junior	9008	Baby food: meat and dinners	111	11.5	1.4	0	0	6.2	1.641	2.384	1.741	58	0	0	0	0	0	0	0	0.008	0.163	2.61	0.029	0	8	8	8	39.8	1.11	0	0	0.8	0.08	0	0	41	117	12	0.7	1.77	0.148	12	135	49	0	0	0	0
24705010	Chicken stick, baby food	9008	Baby food: meat and dinners	188	14.6	1.5	1.4	0.2	14.4	4.094	6.267	2.986	78	3	3	0	0	0	0	0	0.017	0.197	2.005	0.103	0	11	11	11	43.2	0.4	0	1.7	0.1	0.37	0	0.4	73	121	14	1.56	1.01	0.045	10.3	106	267	0	0	0	0
24706010	Turkey stick, baby food	9008	Baby food: meat and dinners	188	13.7	1.4	1.4	0.2	14.2	4.143	4.671	3.615	65	6	6	0	0	0	0	0	0.008	0.181	1.94	0.023	0	11	11	11	53.3	1.3	0	1.5	0.4	0.12	0	0	83	120	10	0.92	2.4	0.148	13.5	120	295	0	0	0	0
25110120	Beef liver, braised	2010	Liver and organ meats	189	28.84	5.09	0	0	5.22	2.922	1.115	1.1	393	9349	9363	11	161	11	0	0	0.192	3.396	17.379	1.009	0	251	251	251	422.5	69.99	0	1.9	1.2	0.51	0	3.3	6	493	21	6.49	5.26	14.164	35.8	349	401	0	0	0	0
25110140	Beef liver, fried	2010	Liver and organ meats	174	26.3	5.12	0	0	4.64	2.509	1.097	1.012	378	7664	7679	11	180	21	0	0	0.176	3.396	17.329	1.018	0	258	258	258	414.7	82.44	0	0.7	1.2	0.46	0	3.9	6	481	22	6.12	5.19	14.466	32.5	348	399	0	0	0	0
25110420	Chicken liver, braised	2010	Liver and organ meats	166	24.26	0.86	0	0	6.46	2.043	1.404	1.971	558	3945	3948	11	30	11	21	82	0.289	1.976	10.953	0.749	0	573	573	573	287.6	16.71	0	27.7	0	0.81	0	0	11	402	25	11.53	3.95	0.492	81.7	261	398	0	0	0	0
25110450	Chicken liver, fried	2010	Liver and organ meats	189	19.98	6.41	0.02	0.2	8.66	2.562	2.703	2.385	392	2803	2809	9	48	9	34	1	0.286	1.851	9.231	0.584	7	569	582	577	199.5	15.07	0	16.3	0	0.99	0	1.7	11	312	20	10.04	3.08	0.57	64.5	230	443	0	0	0	0
25112200	Liver paste or pate, chicken	2010	Liver and organ meats	201	13.45	6.55	0	0	13.1	4	5.28	2.46	391	217	217	0	0	0	0	0	0.052	1.401	7.517	0.26	0	321	321	321	228.8	8.07	0	10	0	0.98	0	0	10	175	13	9.19	2.14	0.18	46.1	95	386	0	0	0	0
25120000	Heart, cooked	2010	Liver and organ meats	164	28.24	0.15	0	0	4.69	1.392	1.003	0.977	210	0	0	0	0	0	0	0	0.1	1.2	6.624	0.243	0	5	5	5	226.9	10.71	0	0	0.1	0.29	0	0.5	5	252	21	6.33	2.85	0.554	38.6	217	381	0	0	0	0
25130000	Kidney, cooked	2010	Liver and organ meats	157	27.04	0	0	0	4.61	1.427	0.952	1.129	710	0	0	0	0	0	23	0	0.159	2.945	3.887	0.388	0	82	82	82	508.9	24.69	0	0	1.1	0.08	0	0	19	301	12	5.75	2.82	0.559	166.6	134	416	0	0	0	0
25140110	Sweetbreads, cooked	2010	Liver and organ meats	124	22.48	0	0	0	3.08	0.934	0.895	0.312	347	0	0	0	0	0	0	0	0.054	0.099	3.352	0.027	0	20	20	20	207.6	2.83	0	39.1	0	0.09	0	0	4	622	24	1.23	2.11	0.071	21.3	431	381	0	0	0	0
25150000	Brains, cooked	2010	Liver and organ meats	150	11.57	1.47	0	0	10.44	2.374	1.866	1.618	3074	0	6	0	69	0	0	0	0.068	0.215	3.59	0.142	0	5	5	5	486.8	10.02	0	10.4	0	1.66	0	0.1	9	332	12	2.28	1.08	0.228	21.6	242	429	0	0	0	0
25160000	Tongue, cooked	2010	Liver and organ meats	282	19.13	0	0	0	22.11	8.057	10.018	0.74	131	0	0	0	0	0	0	0	0.022	0.292	3.461	0.154	0	7	7	7	153.7	3.1	0	1.3	0.4	0.3	0	1.2	5	144	15	2.59	4.06	0.147	13.1	182	387	0	0	0	0
25160110	Tongue, smoked, cured, or pickled, cooked	2602	Cold cuts and cured meats	277	18.8	0	0	0	21.74	7.919	9.846	0.727	129	0	0	0	0	0	0	0	0.021	0.287	3.402	0.151	0	7	7	7	151.1	3.05	0	1.3	0.4	0.29	0	1.2	6	141	15	2.54	3.99	0.144	12.9	179	1044	0	0	0	0
25160130	Tongue pot roast, Puerto Rican style	2010	Liver and organ meats	317	21.03	0.34	0.02	0.1	25.04	8.947	11.557	0.898	144	0	0	0	3	0	0	5	0.021	0.322	3.43	0.102	0	6	6	6	168.7	2.55	0	1.3	0.4	0.48	0	3.4	16	159	18	2.94	4.47	0.176	14.4	206	1245	0	0	0	0
25170110	Tripe, cooked	2010	Liver and organ meats	89	12.6	0	0	0	3.85	1.348	1.6	0.188	127	0	0	0	0	0	0	0	0	0.067	0.828	0.008	0	4	4	4	203.3	1.09	0	0	0	0.09	0	0	72	67	14	0.62	1.48	0.073	13	70	441	0	0	0	0
25170210	Chitterlings, cooked	2010	Liver and organ meats	231	12.39	0	0	0	20.15	9.441	7.014	1.207	275	0	0	0	0	0	0	0	0.014	0.046	0.086	0	0	1	1	1	467.1	0.42	0	0	0	0.23	0	0	25	65	9	1.46	1.84	0.046	26.8	14	340	0	0	0	0
25170310	Hog maws, cooked	2010	Liver and organ meats	250	26.52	0	0	0	15.96	6.336	5.651	1.404	351	0	0	0	0	0	0	0	0.052	0.174	1.757	0.024	0	3	3	3	306.6	0.28	0	0	0	0.06	0	0	17	143	10	0.95	2.62	0.2	49	99	565	0	0	0	0
25170420	Gizzard, cooked	2010	Liver and organ meats	153	30.14	0	0	0	2.66	0.664	0.524	0.35	367	0	0	0	0	0	0	0	0.026	0.208	3.094	0.07	0	5	5	5	103.5	1.03	0	0	0	0.2	0	0	17	187	3	3.16	4.38	0.16	40.8	178	378	0	0	0	0
25210110	Frankfurter or hot dog, NFS	2606	Frankfurters	331	12.32	3.04	1.33	0	29.47	12	12.737	1.004	61	3	3	0	0	0	0	0	0.03	0.154	2.132	0.109	0	0	0	0	33.6	0.87	0	0	0.9	0.54	0	1.9	16	128	12	1.2	2.17	0.048	10.8	343	872	0	0	0	0.004
25210150	Frankfurter or hot dog, cheese-filled	2606	Frankfurters	305	11.66	5.01	2.64	0	26.49	9.205	10.19	5.227	84	63	63	0	0	0	0	0	0.048	0.184	2.67	0.067	0	8	8	8	49.3	0.78	0	21.3	0.7	0.5	0	0.3	175	214	13	1	1.47	0.043	14.7	348	993	0	0	0	0.069
25210210	Frankfurter or hot dog, beef	2606	Frankfurters	331	12.32	3.04	1.33	0	29.47	12	12.737	1.004	61	3	3	0	0	0	0	0	0.03	0.154	2.132	0.109	0	0	0	0	33.6	0.87	0	0	0.9	0.54	0	1.9	16	128	12	1.2	2.17	0.048	10.8	343	872	0	0	0	0.004
25210220	Frankfurter or hot dog, beef and pork	2606	Frankfurters	292	10.23	5.28	2.9	0	25.45	7.982	10.452	5.669	82	28	28	0	0	0	0	0	0.042	0.145	2.665	0.053	0	5	5	5	52.8	0.64	0	18.9	0.7	0.46	0	0.1	112	175	11	1.1	1.2	0.044	13.1	359	976	0	0	0	0
25210240	Frankfurter or hot dog, beef and pork, reduced fat or light	2606	Frankfurters	292	10.23	5.28	2.9	0	25.45	7.982	10.452	5.669	82	28	28	0	0	0	0	0	0.042	0.145	2.665	0.053	0	5	5	5	52.8	0.64	0	18.9	0.7	0.46	0	0.1	112	175	11	1.1	1.2	0.044	13.1	359	976	0	0	0	0
25210250	Frankfurter or hot dog, meat and poultry, fat free	2606	Frankfurters	115	13.16	11.8	0	0	1.67	0.526	0.779	0.368	43	0	0	0	0	0	0	0	0.145	0.154	3.284	0.152	0	5	5	5	78.8	0.95	0	20.2	0.1	0	0	1.9	57	132	14	1.87	3.07	0.123	19.7	220	880	0	0	0	0
25210280	Frankfurter or hot dog, meat and poultry	2606	Frankfurters	292	10.23	5.28	2.9	0	25.45	7.982	10.452	5.669	82	28	28	0	0	0	0	0	0.042	0.145	2.665	0.053	0	5	5	5	52.8	0.64	0	18.9	0.7	0.46	0	0.1	112	175	11	1.1	1.2	0.044	13.1	359	976	0	0	0	0
25210290	Frankfurter or hot dog, meat and poultry, reduced fat or light	2606	Frankfurters	127	16.32	8.84	0	0.1	2.95	1.021	1.253	0.379	46	1	1	0	0	0	0	0	0.268	0.17	2.994	0.227	0	3	3	3	80	0.48	0	0.3	0.1	0.21	0	0.3	13	155	18	0.96	2.03	0.066	23.4	261	983	0	0	0	0
25210310	Frankfurter or hot dog, chicken	2606	Frankfurters	235	12.87	4.01	1.27	0	18.2	4.24	6.038	4.157	81	0	0	0	0	0	0	0	0.032	0.181	3.486	0.12	1	6	9	8	50.9	0.73	0	0	0.6	0.65	0	0	156	172	14	1.55	1.94	0.075	15.9	392	911	0	0	0	0
25210410	Frankfurter or hot dog, turkey	2606	Frankfurters	235	12.87	4.01	1.27	0	18.2	4.24	6.038	4.157	81	0	0	0	0	0	0	0	0.032	0.181	3.486	0.12	1	6	9	8	50.9	0.73	0	0	0.6	0.65	0	0	156	172	14	1.55	1.94	0.075	15.9	392	911	0	0	0	0
25210620	Frankfurter or hot dog, beef, reduced fat or light	2606	Frankfurters	127	16.32	8.84	0	0.1	2.95	1.021	1.253	0.379	46	1	1	0	0	0	0	0	0.268	0.17	2.994	0.227	0	3	3	3	80	0.48	0	0.3	0.1	0.21	0	0.3	13	155	18	0.96	2.03	0.066	23.4	261	983	0	0	0	0
25210750	Frankfurter or hot dog, reduced fat or light, NFS	2606	Frankfurters	127	16.32	8.84	0	0.1	2.95	1.021	1.253	0.379	46	1	1	0	0	0	0	0	0.268	0.17	2.994	0.227	0	3	3	3	80	0.48	0	0.3	0.1	0.21	0	0.3	13	155	18	0.96	2.03	0.066	23.4	261	983	0	0	0	0
25220105	Beef sausage	2608	Sausages	328	13.3	3.37	1	0	28.7	11.3	12.7	1.91	61	18	18	0	0	0	0	0	0.054	0.132	2.43	0.15	0	7	7	7	38.3	1.13	0	19.2	0.1	0.33	0	2.8	35	124	20	1.55	2.14	0.075	11.6	263	866	0	0	0	0.004
25220106	Beef sausage, reduced fat	2608	Sausages	267	20.94	0.15	0	0	20.32	6.034	8.02	4.192	82	28	28	0	0	0	0	0	0.358	0.21	7.737	0.268	0	1	1	1	66.8	1.1	0	0	1.4	1.22	0	0	19	185	22	1.91	3.14	0.088	30	328	698	0	0	0	0
25220108	Beef sausage, reduced sodium	2608	Sausages	233	19.93	13.25	0.75	0	11.13	2.916	4.8	2.882	39	0	0	0	0	0	0	0	0.368	0.436	11.957	0.498	0	66	66	66	45.6	0.14	0	0	0.4	1.44	0	32.4	0	266	40	1.2	2.24	0.418	29.1	988	415	0	0	0	0
25220150	Beef sausage with cheese	2608	Sausages	332	13.78	3.4	1.13	0	29.01	11.976	12.254	1.848	65	40	41	0	8	0	0	0	0.048	0.142	2.195	0.134	0	7	7	7	36.4	1.12	0	16.4	0.2	0.38	0	2.8	136	176	20	1.46	2.17	0.072	12.5	250	946	0	0	0	0.065
25220210	Blood sausage	2608	Sausages	379	14.6	1.29	1.29	0	34.5	13.4	15.9	3.46	120	0	0	0	0	0	0	0	0.07	0.13	1.2	0.04	0	5	5	5	72.8	1	0	0	1.3	0.13	0	0	6	22	8	6.4	1.3	0.04	15.5	38	680	0	0	0	0
25220350	Bratwurst	2608	Sausages	333	13.72	2.85	0	0	29.18	9.998	14.692	2.632	74	2	2	0	0	0	0	0	0.459	0.307	4.795	0.327	0	3	3	3	94	0.73	0	0	1.1	0.26	0	3.4	28	208	21	0.53	3.25	0.104	39.7	348	846	0	0	0	0
25220360	Bratwurst, with cheese	2608	Sausages	337	14.16	2.94	0.23	0	29.44	10.804	14.046	2.497	77	26	27	0	8	0	0	0	0.415	0.3	4.323	0.3	0	4	4	4	88.2	0.81	0	0	1	0.31	0	3.3	130	251	22	0.54	3.17	0.098	37.8	326	928	0	0	0	0.062
25220410	Bologna, NFS	2602	Cold cuts and cured meats	281	10.34	6.31	1.97	0	23.77	7.389	10.269	4.59	92	0	0	0	0	0	0	0	0.047	0.158	3.187	0.193	0	7	7	7	59.3	0.47	0	0	0.8	0.59	0	1.7	125	212	15	1.24	1.06	0.035	14.4	320	1379	0	0	0	0
25220425	Bologna, made from any kind of meat, reduced fat	2602	Cold cuts and cured meats	204	11.8	5.2	0	0	14.8	5.464	6.455	0.51	44	0	0	0	0	0	0	0	0.05	0.1	2.5	0.15	0	5	5	5	53.3	1.4	0	1	0.4	0.19	0	0.3	9	178	12	1	1.83	0.03	12.4	147	821	0	0	0	0
25220435	Bologna, made from any kind of meat, reduced sodium	2602	Cold cuts and cured meats	281	10.34	6.31	1.97	0	23.77	7.389	10.269	4.59	92	0	0	0	0	0	0	0	0.047	0.158	3.187	0.193	0	7	7	7	59.3	0.47	0	0	0.8	0.59	0	1.7	125	212	15	1.24	1.06	0.035	14.4	320	1034	0	0	0	0
25220445	Bologna, made from any kind of meat, reduced fat and reduced sodium	2602	Cold cuts and cured meats	204	11.8	5.2	0	0	14.8	5.464	6.455	0.51	44	0	0	0	0	0	0	0	0.05	0.1	2.5	0.15	0	5	5	5	53.3	1.4	0	1	0.4	0.19	0	0.3	9	178	12	1	1.83	0.03	12.4	147	821	0	0	0	0
25220650	Turkey or chicken and beef sausage	2608	Sausages	263	16.47	2.23	0.5	0	20.47	7.138	8.156	2.808	76	9	9	0	0	0	0	0	0.054	0.24	4.168	0.272	0	7	7	7	54.2	1.27	0	9.6	0.3	0.31	0	1.6	36	167	21	1.46	2.59	0.078	13.2	314	785	0	0	0	0.002
25220710	Chorizo	2608	Sausages	346	19.3	2.63	0	0	28.1	9.45	11.7	4.74	107	0	0	0	0	0	0	0	0.365	0.42	7.06	0.554	0	10	10	10	97.1	1.21	0	0	1.5	1.5	0	6	37	207	30	2.34	2.19	0.13	25.9	435	983	0	0	0	0.006
25220910	Head cheese	2602	Cold cuts and cured meats	157	13.83	0	0	0	10.9	3.402	5.601	1.134	69	0	0	0	0	0	0	0	0.023	0.115	0.44	0.19	0	2	2	2	104.1	1.05	0	0	0.9	0.25	0	3.4	16	56	9	1.5	0.97	0.122	0.1	31	941	0	0	0	0
25221110	Knockwurst	2608	Sausages	307	11.1	3.2	0	0	27.7	10.21	12.81	2.92	60	0	0	0	0	0	0	0	0.342	0.14	2.734	0.17	0	2	2	2	55	1.18	0	0	1.1	0.57	0	1.6	11	98	11	0.66	1.66	0.06	13.5	199	930	0	0	0	0
25221210	Mortadella	2602	Cold cuts and cured meats	311	16.37	3.05	0	0	25.39	9.51	11.38	3.12	56	0	0	0	0	0	0	0	0.119	0.153	2.673	0.13	0	3	3	3	72.2	1.48	0	0	1	0.22	0	1.6	18	97	11	1.4	2.1	0.06	22.6	163	1246	0	0	0	0
25221215	Pastrami, NFS	2602	Cold cuts and cured meats	147	21.8	0.36	0.1	0	5.82	2.681	2.118	0.145	68	0	2	0	22	6	0	11	0.052	0.161	4.26	0.221	0	6	6	6	81.6	1.87	0	0.3	0.1	0.12	0	0.7	10	175	17	2.22	4.98	0.091	17.7	210	1078	0	0	0	0
25221220	Pastrami, made from any kind of meat, reduced fat	2602	Cold cuts and cured meats	115	18.62	0.64	0.29	0	3.69	1.318	1.521	0.27	51	3	3	0	0	0	0	0	0.043	0.213	5.581	0.46	0	5	5	5	43.9	2.04	0	0	0	0.49	0	1.6	5	242	20	2.05	3.2	0.086	14.7	647	853	0	0	0	0
25221250	Pepperoni, NFS	2602	Cold cuts and cured meats	504	19.25	1.18	0	0	46.28	17.708	20.77	4.458	97	0	0	0	0	0	0	0	0.271	0.257	4.987	0.362	0	5	5	5	51.2	1.3	0	0	1.3	1.03	0	5.8	19	158	18	1.33	2.44	0.091	29	274	1582	0	0	0	0.003
25221255	Pepperoni, reduced fat	2602	Cold cuts and cured meats	378	21.07	0.72	0.26	0	31.65	11.418	14.717	4.895	108	11	11	0	0	0	0	0	0.386	0.196	6.105	0.441	0	0	0	0	72.6	1.15	0	0	0.9	0.64	0	0	24	192	20	1.36	2.67	0.096	33.6	363	1756	0	0	0	0
25221260	Pepperoni, reduced sodium	2602	Cold cuts and cured meats	504	19.25	1.18	0	0	46.28	17.708	20.77	4.458	97	0	0	0	0	0	0	0	0.271	0.257	4.987	0.362	0	5	5	5	51.2	1.3	0	0	1.3	1.03	0	5.8	19	158	18	1.33	2.44	0.091	29	274	1187	0	0	0	0.003
25221310	Polish sausage	2608	Sausages	337	12.45	5.03	2.39	0	29.68	9.894	12.564	5.383	73	9	9	0	0	0	0	0	0.15	0.212	3.727	0.097	0	0	0	0	41.8	0.72	0	14.7	0.9	0.38	0	0	42	204	16	0.99	1.53	0.056	19.8	306	1062	0	0	0	0
25221350	Italian sausage	2608	Sausages	322	18.2	2.15	1.46	0	26.2	9.15	11.6	4.96	80	22	22	0	0	0	0	0	0.31	0.242	5.73	0.343	0	0	0	0	70.4	1.06	0	0	1	0.8	0	0	12	145	19	1.29	2.41	0.074	20.2	310	766	0	0	0	0.006
25221400	Sausage, NFS	2608	Sausages	325	18.53	1.42	1.09	0	27.25	8.826	11.541	5.115	86	28	28	0	0	0	0	0	0.256	0.176	6.119	0.195	0	1	1	1	62.3	0.98	0	0	1.4	0.9	0	0	9	149	16	1.2	2.45	0.071	20.7	342	814	0	0	0	0
25221405	Pork sausage	2608	Sausages	325	18.53	1.42	1.09	0	27.25	8.826	11.541	5.115	86	28	28	0	0	0	0	0	0.256	0.176	6.119	0.195	0	1	1	1	62.3	0.98	0	0	1.4	0.9	0	0	9	149	16	1.2	2.45	0.071	20.7	342	814	0	0	0	0
25221406	Pork sausage, reduced fat	2608	Sausages	267	20.94	0.15	0	0	20.32	6.034	8.02	4.192	82	28	28	0	0	0	0	0	0.377	0.21	7.737	0.282	0	1	1	1	70.3	1.16	0	0	1.4	1.22	0	0	19	185	22	1.91	3.14	0.088	30	328	698	0	0	0	0
25221408	Pork sausage, reduced sodium	2608	Sausages	233	19.93	13.25	0.75	0	11.13	2.916	4.8	2.882	39	0	0	0	0	0	0	0	0.368	0.436	11.957	0.498	0	66	66	66	45.6	0.14	0	0	0.4	1.44	0	32.4	0	266	40	1.2	2.24	0.418	29.1	988	415	0	0	0	0
25221450	Pork sausage rice links	2608	Sausages	267	20.94	0.15	0	0	20.32	6.034	8.02	4.192	82	28	28	0	0	0	0	0	0.377	0.21	7.737	0.282	0	1	1	1	70.3	1.16	0	0	1.4	1.22	0	0	19	185	22	1.91	3.14	0.088	30	328	698	0	0	0	0
25221460	Pork and beef sausage	2608	Sausages	326	15.92	2.4	1.04	0	27.98	10.063	12.12	3.512	74	23	23	0	0	0	0	0	0.155	0.154	4.274	0.172	0	4	4	4	50.3	1.06	0	9.6	0.8	0.62	0	1.4	22	136	18	1.38	2.3	0.073	16.2	302	840	0	0	0	0.002
25221500	Salami, NFS	2602	Cold cuts and cured meats	378	21.07	0.72	0.26	0	31.65	11.418	14.717	4.895	108	11	11	0	0	0	0	0	0.386	0.196	6.105	0.441	0	0	0	0	72.6	1.15	0	0	0.9	0.64	0	0	24	192	20	1.36	2.67	0.096	33.6	363	1756	0	0	0	0
25221505	Salami, made from any type of meat, reduced fat	2602	Cold cuts and cured meats	172	19.2	1.55	1.12	0.1	9.21	2.783	3.172	2.466	76	2	2	0	0	0	0	0	0.426	0.303	3.979	0.427	0	10	10	10	53.1	0.99	0	0	0.6	0.24	0	1.3	40	266	22	1.25	2.32	0.19	26.4	216	1107	0	0	0	0
25221515	Salami, made from any type of meat, reduced sodium	2602	Cold cuts and cured meats	378	21.07	0.72	0.26	0	31.65	11.418	14.717	4.895	108	11	11	0	0	0	0	0	0.386	0.196	6.105	0.441	0	0	0	0	72.6	1.15	0	0	0.9	0.64	0	0	24	192	20	1.36	2.67	0.096	33.6	363	1317	0	0	0	0
25221610	Scrapple, cooked	2608	Sausages	227	8.57	14.96	0.21	0.3	14.76	5.034	6.549	1.77	52	499	499	0	0	0	0	0	0.08	0.229	1.814	0.077	0	2	2	2	73.2	0.23	0	1.3	0.3	0.16	0	3.6	6	61	10	1.31	0.85	0.214	18.5	143	385	0	0	0	0
25221810	Thuringer	2608	Sausages	362	17.45	3.33	0.85	0	30.43	11.51	12.97	1.2	74	0	0	0	0	0	0	0	0.15	0.33	4.31	0.26	0	2	2	2	78.9	5.5	0	16.6	1.1	0.22	0	1.3	9	111	14	2.04	2.56	0.15	20.3	260	1300	0	0	0	0
25221830	Turkey or chicken sausage	2608	Sausages	199	19.65	1.09	0	0	12.24	2.976	3.612	3.706	92	0	0	0	0	0	0	0	0.055	0.348	5.906	0.394	0	7	7	7	70.1	1.41	0	0	0.5	0.28	0	0.5	38	209	22	1.38	3.04	0.082	14.7	365	705	0	0	0	0.001
25221855	Turkey or chicken sausage, reduced sodium	2608	Sausages	230	20.03	13.32	0.76	0	10.7	2.784	4.604	2.793	39	0	0	0	0	0	0	0	0.37	0.438	12.016	0.501	0	66	66	66	45.2	0.14	0	0	0.4	1.44	0	32.5	0	267	40	1.21	2.25	0.42	29.3	993	417	0	0	0	0
25221860	Turkey or chicken sausage, reduced fat	2608	Sausages	199	19.65	1.09	0	0	12.24	2.976	3.612	3.706	92	0	0	0	0	0	0	0	0.055	0.348	5.906	0.394	0	7	7	7	70.1	1.41	0	0	0.5	0.28	0	0.5	38	209	22	1.38	3.04	0.082	14.7	365	705	0	0	0	0.001
25221870	Turkey or chicken and pork sausage	2608	Sausages	307	22.7	0.7	0	0	23	7.95	9.719	3.25	84	0	0	0	0	0	0	0	0.51	0.25	4.22	0.34	0	4	4	4	79.9	1.26	0	1.1	2	0.39	0	5.7	32	191	19	1.62	3.17	0.148	21	337	878	0	0	0	0
25221875	Turkey or chicken, pork, and beef sausage, reduced sodium	2608	Sausages	233	19.93	13.25	0.75	0	11.13	2.916	4.8	2.882	39	0	0	0	0	0	0	0	0.368	0.436	11.957	0.498	0	66	66	66	45.6	0.14	0	0	0.4	1.44	0	32.4	0	266	40	1.2	2.24	0.418	29.1	988	415	0	0	0	0
25221910	Vienna sausage, canned	2608	Sausages	230	10.5	2.6	0	0	19.4	7.125	9.628	1.29	87	0	0	0	0	0	0	0	0.087	0.107	1.613	0.12	0	4	4	4	43.7	1.02	0	0	0.6	0.22	0	1.6	10	49	7	0.88	1.6	0.03	16.9	101	879	0	0	0	0
25221950	Pickled sausage	2608	Sausages	319	18.06	2.13	1.45	0	25.99	9.077	11.508	4.921	79	22	22	0	0	0	0	0	0.308	0.24	5.685	0.34	0	0	0	0	69.8	1.05	0	0	1	0.79	0	0	12	144	18	1.28	2.39	0.073	20	308	1067	0	0	0	0.006
25230110	Luncheon meat, NFS	2602	Cold cuts and cured meats	106	16.7	0.27	0	0	3.73	1.12	1.47	0.544	41	0	0	0	0	0	0	0	0.336	0.266	5.697	0.394	0	0	0	0	62.4	0.36	0	0	0.6	0.29	0	0	5	261	19	0.58	1.52	0.05	31.6	425	1040	0	0	0	0
25230210	Ham, prepackaged or deli, luncheon meat	2602	Cold cuts and cured meats	106	16.7	0.27	0	0	3.73	1.12	1.47	0.544	41	0	0	0	0	0	0	0	0.336	0.266	5.697	0.394	0	0	0	0	62.4	0.36	0	0	0.6	0.29	0	0	5	261	19	0.58	1.52	0.05	31.6	425	1040	0	0	0	0
25230220	Ham, prepackaged or deli, luncheon meat, reduced sodium	2602	Cold cuts and cured meats	106	16.7	0.27	0	0	3.73	1.12	1.47	0.544	41	0	0	0	0	0	0	0	0.336	0.266	5.697	0.394	0	0	0	0	62.4	0.36	0	0	0.6	0.29	0	0	5	261	19	0.58	1.52	0.05	31.6	425	780	0	0	0	0
25230320	Chicken, prepackaged or deli, luncheon meat	2602	Cold cuts and cured meats	98	17.4	2.92	0.75	0	1.86	0.564	0.74	0.452	51	2	2	0	0	0	0	0	0.048	0.071	9.055	0.445	0	7	7	7	44.2	0.14	0	0	0.1	0.32	0	0	11	257	26	0.39	0.51	0.02	13.2	360	1032	0	0	0	0.002
25230340	Chicken, prepackaged or deli, luncheon meat, reduced sodium	2602	Cold cuts and cured meats	98	17.4	2.92	0.75	0	1.86	0.564	0.74	0.452	51	2	2	0	0	0	0	0	0.048	0.071	9.055	0.445	0	7	7	7	44.2	0.14	0	0	0.1	0.32	0	0	11	257	26	0.39	0.51	0.02	13.2	360	774	0	0	0	0.002
25230420	Ham luncheon meat, loaf type	2602	Cold cuts and cured meats	117	17.99	1.57	1.57	0	4.39	1.424	1.983	0.542	53	13	13	0	0	0	0	0	0.362	0.183	5.797	0.394	0	1	1	1	74.2	0.4	0	0	0.7	0.2	0	0	9	270	19	0.82	1.82	0.091	34.2	316	1193	0	0	0	0
25230530	Ham and pork, canned luncheon meat, chopped, minced, pressed, spiced	2602	Cold cuts and cured meats	315	13.4	4.6	0	0	26.6	9.987	13.505	2.019	71	0	0	0	0	0	0	0	0.317	0.176	3.53	0.218	0	3	3	3	68.5	0.45	0	0	0.6	0.42	0	0	0	151	14	0.64	1.59	0.051	22.9	409	1411	0	0	0	0
25230540	Ham, pork and chicken, canned luncheon meat, chopped, minced, pressed, spiced, reduced fat and reduced sodium	2602	Cold cuts and cured meats	293	12.5	3.4	0	0	25.1	8.873	12.34	2.666	76	0	0	0	0	0	0	0	0.264	0.179	3.175	0.283	0	4	4	4	61.2	0.61	0	43	0.6	0.24	0	0	0	109	14	0.64	2.12	0.046	25	564	1036	0	0	0	0
25230550	Ham, pork, and chicken, canned luncheon meat, chopped, minced, pressed, spiced, reduced sodium	2602	Cold cuts and cured meats	293	12.5	3.4	0	0	25.1	8.873	12.34	2.666	76	0	0	0	0	0	0	0	0.264	0.179	3.175	0.283	0	4	4	4	61.2	0.61	0	43	0.6	0.24	0	0	0	109	14	0.64	2.12	0.046	25	564	1036	0	0	0	0
25230560	Liverwurst	2602	Cold cuts and cured meats	327	14.5	3.1	0	0	28.5	9.307	12.731	3.193	180	4220	4220	0	0	0	0	0	0.249	1.525	8.368	0.33	0	44	44	44	255.9	20.09	0	0	1.2	0.35	0	1.6	9	168	11	11.2	2.81	0.24	58	199	977	0	0	0	0
25230610	Luncheon meat, loaf type	2602	Cold cuts and cured meats	225	11.23	8.46	8.46	1.5	15.95	5.287	7.06	2.804	58	78	78	4	147	46	0	87	0.392	0.115	2.486	0.418	0	37	37	37	31.7	0.54	0	7.8	0.8	0.4	0	5.1	109	153	34	1.33	1.68	0.105	7.9	371	1040	0	0	0	0
25230780	Turkey, prepackaged or deli, luncheon meat	2602	Cold cuts and cured meats	106	14.81	2.2	0.91	0	3.77	0.906	1.145	1.024	49	0	0	0	0	0	0	0	0.038	0.145	7.15	0.41	0	4	4	4	30.1	0.37	0	0	0.2	0.13	0	0	14	249	19	0.42	0.94	0.024	13	371	898	0	0	0	0.002
25230785	Turkey, prepackaged or deli, luncheon meat, reduced sodium	2602	Cold cuts and cured meats	106	14.81	2.2	0.91	0	3.77	0.906	1.145	1.024	49	0	0	0	0	0	0	0	0.038	0.145	7.15	0.41	0	4	4	4	30.1	0.37	0	0	0.2	0.13	0	0	14	249	19	0.42	0.94	0.024	13	371	674	0	0	0	0.002
25230800	Turkey ham, prepackaged or deli, luncheon meat	2602	Cold cuts and cured meats	124	19.6	2.93	0	0	3.8	1.09	0.864	1.148	67	0	0	0	0	0	0	0	0.05	0.25	3.53	0.23	0	6	6	6	59.1	0.26	0	0	0	0.39	0	0	5	304	20	1.35	2.36	0.11	37	299	1038	0	0	0	0
25231110	Beef, prepackaged or deli, luncheon meat	2602	Cold cuts and cured meats	115	18.62	0.64	0.29	0	3.69	1.318	1.521	0.27	51	3	3	0	0	0	0	0	0.043	0.213	5.581	0.46	0	5	5	5	43.9	2.04	0	0	0	0.49	0	1.6	5	242	20	2.05	3.2	0.086	14.7	647	853	0	0	0	0
25231120	Beef, prepackaged or deli, luncheon meat, reduced sodium	2602	Cold cuts and cured meats	115	18.62	0.64	0.29	0	3.69	1.318	1.521	0.27	51	3	3	0	0	0	0	0	0.043	0.213	5.581	0.46	0	5	5	5	43.9	2.04	0	0	0	0.49	0	1.6	5	242	20	2.05	3.2	0.086	14.7	647	640	0	0	0	0
25240000	Meat spread or potted meat, NFS	2602	Cold cuts and cured meats	235	7.66	11.94	0	0.2	17.34	5.977	7.584	2.565	38	26	26	0	0	0	0	0	0.172	0.134	1.73	0.12	0	2	2	2	62.3	1.12	0	0	0.6	1.74	0	1.6	12	59	8	0.79	1.02	0.13	9.7	110	1013	0	0	0	0
25240110	Chicken salad spread	2602	Cold cuts and cured meats	200	11.64	7.41	0	0	13.52	3.45	3.25	6.22	30	42	42	0	0	0	0	0	0.024	0.071	1.669	0.11	0	5	5	5	49.6	0.38	0	1	0.2	2.2	0	0	10	33	10	0.61	1.04	0.03	10.9	183	653	0	0	0	0
25240220	Ham salad spread	2602	Cold cuts and cured meats	216	8.68	10.64	0	0	15.53	5.049	7.171	2.689	37	0	0	0	0	0	0	0	0.435	0.12	2.095	0.15	0	1	1	1	69	0.76	0	0	0.7	1.74	0	0	8	120	10	0.59	1.1	0.07	17.8	150	1075	0	0	0	0
26100100	Fish, NS as to type, raw	2402	Fish	109	18.13	0	0	0	3.57	0.763	1.232	0.689	49	16	16	0	0	0	0	0	0.053	0.088	4.897	0.349	0	9	9	9	73.8	3	0	0	5.6	0.5	0	0.9	9	235	24	0.36	0.38	0.054	26.5	310	88	0	0	0	0
26100110	Fish, NS as to type, cooked, NS as to cooking method	2402	Fish	166	22.17	0.1	0.04	0	8.14	1.449	3.086	2.396	59	18	18	0	0	0	0	0	0.058	0.103	5.688	0.384	0	10	10	10	90.3	3.3	0	0.5	6.8	1.05	0	5.5	11	287	29	0.45	0.47	0.067	32.4	380	420	0	0	0	0
26100120	Fish, NS as to type, baked or broiled, made with oil	2402	Fish	166	22.17	0.1	0.04	0	8.14	1.449	3.086	2.396	59	18	18	0	0	0	0	0	0.058	0.103	5.688	0.384	0	10	10	10	90.3	3.3	0	0.5	6.8	1.05	0	5.5	11	287	29	0.45	0.47	0.067	32.4	380	420	0	0	0	0
26100121	Fish, NS as to type, baked or broiled, made with butter	2402	Fish	160	22.2	0.1	0.04	0	7.43	2.871	2.299	0.957	68	43	44	0	6	0	0	0	0.058	0.104	5.69	0.384	0	10	10	10	91	3.31	0	0.5	6.8	0.7	0	1.3	12	288	29	0.44	0.47	0.067	32.4	381	444	0	0	0	0.122
26100122	Fish, NS as to type, baked or broiled, made with margarine	2402	Fish	155	22.17	0.13	0.04	0	6.82	1.418	2.42	1.82	59	47	49	0	23	0	0	0	0.059	0.104	5.689	0.49	0	10	10	10	90.7	3.31	0	0.5	7	1.29	0	4.8	12	288	29	0.44	0.47	0.067	32.4	381	446	0	0	0	0.001
26100123	Fish, NS as to type, baked or broiled, no added fat	2402	Fish	137	22.84	0.1	0.04	0	4.5	0.961	1.551	0.868	61	18	18	0	0	0	0	0	0.06	0.106	5.86	0.396	0	10	10	10	93	3.4	0	0.5	7	0.63	0	1.1	12	296	30	0.46	0.48	0.069	33.4	391	433	0	0	0	0
26100124	Fish, NS as to type, baked or broiled, made with cooking spray	2402	Fish	140	22.75	0.2	0.04	0	4.87	0.982	1.793	0.974	61	18	18	0	0	0	0	0	0.06	0.106	5.838	0.394	0	10	10	10	92.7	3.39	0	0.5	7	0.62	0	1.1	12	295	30	0.46	0.48	0.068	33.3	390	431	0	0	0	0
26100130	Fish, NS as to type, coated, baked or broiled, made with oil	2402	Fish	219	19.21	12.51	1.1	0.6	9.81	1.748	3.697	3.21	46	21	21	0	1	0	0	2	0.162	0.161	5.27	0.311	13	11	34	24	72.8	2.58	0	0	5.4	1.15	0	8.2	40	253	29	1.11	0.58	0.083	29.7	333	380	0	0	0	0.006
26100131	Fish, NS as to type, coated, baked or broiled, made with butter	2402	Fish	209	19.26	12.51	1.1	0.6	8.73	3.918	2.496	1.014	59	60	60	0	10	0	0	2	0.162	0.163	5.273	0.311	13	11	34	24	73.8	2.59	0	0	5.4	0.61	0	1.9	41	255	29	1.1	0.58	0.083	29.8	334	417	0	0	0	0.191
26100132	Fish, NS as to type, coated, baked or broiled, made with margarine	2402	Fish	201	19.22	12.56	1.1	0.6	7.8	1.701	2.681	2.332	46	65	68	0	36	0	0	2	0.162	0.163	5.271	0.473	13	11	34	24	73.4	2.58	0	0	5.6	1.52	0	7.2	40	254	29	1.1	0.58	0.083	29.7	334	420	0	0	0	0.006
26100133	Fish, NS as to type, coated, baked or broiled, no added fat	2402	Fish	176	20.11	13.1	1.15	0.6	4.25	1.006	1.346	0.878	49	22	22	0	1	0	0	2	0.17	0.169	5.518	0.326	14	11	35	25	76.2	2.7	0	0	5.6	0.5	0	1.5	41	265	30	1.15	0.61	0.087	31.1	348	398	0	0	0	0.006
26100134	Fish, NS as to type, coated, baked or broiled, made with cooking spray	2402	Fish	179	20.05	13.14	1.14	0.6	4.54	1.022	1.535	0.961	48	22	22	0	1	0	0	2	0.169	0.168	5.501	0.325	14	11	35	25	75.9	2.69	0	0	5.6	0.5	0	1.5	41	265	30	1.15	0.6	0.086	31	347	397	0	0	0	0.006
26100140	Fish, NS as to type, coated, fried, made with oil	2402	Fish	237	18.47	9.85	0.88	0.6	13.37	2.301	5.184	4.636	76	27	27	0	0	1	0	48	0.14	0.163	4.997	0.298	7	12	25	20	88.4	2.35	0	0	5	1.56	0	12	38	242	27	1.15	0.65	0.088	28.9	304	406	0	0	0	0.001
26100141	Fish, NS as to type, coated, fried, made with butter	2402	Fish	222	18.55	9.86	0.88	0.6	11.73	5.585	3.366	1.312	95	85	86	0	14	1	0	48	0.14	0.165	5	0.298	7	13	25	20	90	2.37	0	0	5	0.74	0	2.4	40	244	28	1.14	0.65	0.088	29	307	462	0	0	0	0.282
26100142	Fish, NS as to type, coated, fried, made with margarine	2402	Fish	210	18.49	9.93	0.88	0.6	10.33	2.23	3.646	3.307	77	94	98	0	53	1	0	48	0.14	0.165	4.998	0.543	7	13	25	20	89.3	2.36	0	0	5.3	2.11	0	10.4	40	243	28	1.13	0.65	0.088	28.9	307	466	0	0	0	0.002
26100143	Fish, NS as to type, coated, fried, no added fat	2402	Fish	188	21.74	11.6	1.03	0.7	5.49	1.305	1.806	1.233	90	32	32	0	0	1	0	56	0.164	0.191	5.881	0.351	8	15	29	23	104	2.77	0	0	5.8	0.63	0	2.1	45	284	32	1.33	0.76	0.104	34.1	358	478	0	0	0	0.001
26100144	Fish, NS as to type, coated, fried, made with cooking spray	2402	Fish	191	21.68	11.64	1.03	0.7	5.78	1.321	1.998	1.317	90	31	31	0	0	1	0	56	0.164	0.191	5.862	0.349	8	15	29	23	103.7	2.76	0	0	5.8	0.62	0	2.1	45	283	32	1.33	0.76	0.104	34	357	476	0	0	0	0.001
26100160	Fish, NS as to type, steamed	2402	Fish	160	25.78	0	0	0	5.53	1.019	1.695	1.02	58	35	35	0	0	0	0	0	0.08	0.119	8.546	0.615	0	4	4	4	119	4.44	0	0	13.7	0.5	0	0.5	9	295	31	0.48	0.49	0.079	39.5	391	407	0	0	0	0
26100170	Fish, NS as to type, dried	2402	Fish	290	62.82	0	0	0	2.37	0.462	0.342	0.804	152	42	42	0	0	0	0	0	0.268	0.24	7.5	0.864	0	25	25	25	291.3	10	0	3.5	4	2.84	0	0.4	160	950	133	2.5	1.59	0.176	147.8	1458	7027	0	0	0	0
26100180	Fish, NS as to type, canned	2402	Fish	90	19	0.08	0	0	0.94	0.224	0.114	0.259	36	17	17	0	0	0	0	0	0.03	0.082	9.92	0.32	0	4	4	4	29.3	2.57	0	0	1.2	0.33	0	0.2	18	137	23	1.67	0.66	0.048	67.8	176	219	0	0	0	0.001
26100190	Fish, NS as to type, smoked	2402	Fish	117	18.28	0	0	0	4.32	0.929	2.023	0.995	23	26	26	0	0	0	0	0	0.023	0.101	4.72	0.278	0	2	2	2	89	3.26	0	0	17.1	1.35	0	0.1	11	164	18	0.85	0.31	0.23	32.4	175	672	0	0	0	0
26100200	Fish, NS as to type, from fast food	2402	Fish	219	13.49	16.89	0.45	0.9	10.79	1.876	2.311	5.334	36	2	3	0	3	4	1	74	0.06	0.096	2.475	0.231	0	17	17	17	53.7	1.17	0	0	0.4	0.94	0	0.1	14	207	23	0.38	0.39	0.044	17.5	251	561	0	0	0	0
26100260	Fish stick, patty or nugget from fast food	2402	Fish	277	11.01	21.66	1.65	1.5	16.23	3.733	3.193	7.824	28	3	4	0	3	2	0	42	0.122	0.116	1.536	0.078	0	24	24	24	42.8	0.96	0	0	0	6.88	0	4.7	16	191	25	0.84	0.42	0.059	15.7	185	402	0	0	0	0.004
26100270	Fish stick, patty or nugget from restaurant, home, or other place	2402	Fish	277	11.01	21.66	1.65	1.5	16.23	3.733	3.193	7.824	28	3	4	0	3	2	0	42	0.122	0.116	1.536	0.078	0	24	24	24	42.8	0.96	0	0	0	6.88	0	4.7	16	191	25	0.84	0.42	0.059	15.7	185	402	0	0	0	0.004
26101110	Anchovy, cooked, NS as to cooking method	2402	Fish	210	28.89	0	0	0	9.71	2.203	3.77	2.562	85	12	12	0	0	0	0	0	0.078	0.363	19.903	0.203	0	13	13	13	85	0.88	0	0	1.7	3.33	0	12.1	232	252	69	4.63	2.44	0.339	68.1	544	3668	0	0	0	0
26101180	Anchovy, canned	2402	Fish	210	28.89	0	0	0	9.71	2.203	3.77	2.562	85	12	12	0	0	0	0	0	0.078	0.363	19.903	0.203	0	13	13	13	85	0.88	0	0	1.7	3.33	0	12.1	232	252	69	4.63	2.44	0.339	68.1	544	3668	0	0	0	0
26103110	Barracuda, cooked, NS as to cooking method	2402	Fish	227	24.54	0.1	0.04	0	13.42	3.263	4.794	3.926	57	20	20	0	0	0	0	0	0.129	0.515	10.171	0.364	0	2	2	2	81.9	4.57	0	2.5	11.1	1.67	0	4.6	29	153	34	1.42	0.82	0.114	44.6	498	418	0	0	0	0
26103120	Barracuda, baked or broiled, fat added	2402	Fish	227	24.54	0.1	0.04	0	13.42	3.263	4.794	3.926	57	20	20	0	0	0	0	0	0.129	0.515	10.171	0.364	0	2	2	2	81.9	4.57	0	2.5	11.1	1.67	0	4.6	29	153	34	1.42	0.82	0.114	44.6	498	418	0	0	0	0
26103121	Barracuda, baked or broiled, no added fat	2402	Fish	199	25.28	0.1	0.04	0	9.94	2.83	3.311	2.443	59	20	20	0	0	0	0	0	0.133	0.53	10.479	0.375	0	2	2	2	84.3	4.71	0	2.5	11.5	1.26	0	0.1	29	158	35	1.46	0.84	0.117	46	513	431	0	0	0	0
26103130	Barracuda, coated, baked or broiled, fat added	2402	Fish	265	21.02	12.51	1.1	0.6	13.84	3.132	5	4.377	45	22	22	0	1	0	0	2	0.215	0.475	8.671	0.294	13	5	28	18	66	3.55	0	1.5	8.6	1.62	0	7.5	53	151	33	1.85	0.85	0.119	39.1	423	378	0	0	0	0.005
26103131	Barracuda, coated, baked or broiled, no added fat	2402	Fish	224	22	13.1	1.15	0.6	8.47	2.455	2.711	2.1	47	23	24	0	1	0	0	2	0.225	0.497	9.079	0.308	14	5	29	19	69.1	3.72	0	1.6	9	0.99	0	0.8	55	158	34	1.93	0.89	0.124	40.9	443	396	0	0	0	0.006
26103140	Barracuda, coated, fried	2402	Fish	279	20.13	9.85	0.88	0.6	17.06	3.568	6.376	5.704	75	29	29	0	0	1	0	48	0.182	0.449	7.918	0.284	7	7	19	14	82.5	2.94	0	1.4	8	1.98	0	11.4	50	148	31	1.83	0.89	0.121	37.5	387	404	0	0	0	0
26103160	Barracuda, steamed or poached	2402	Fish	199	25.24	0	0	0	9.92	2.826	3.306	2.44	59	20	20	0	0	0	0	0	0.112	0.476	8.893	0.332	0	2	2	2	84.1	4.7	0	1.9	11.4	1.26	0	0.1	29	141	32	1.46	0.84	0.117	45.9	434	419	0	0	0	0
26105110	Carp, cooked, NS as to cooking method	2402	Fish	253	18.22	9.85	0.88	0.6	15.11	2.574	6.119	5.27	91	22	22	0	0	1	0	48	0.185	0.137	2.216	0.176	7	17	29	24	80.9	1.1	0	1.1	21.3	1.67	0	11.4	66	395	32	1.9	1.58	0.091	17.1	324	373	0	0	0	0
26105120	Carp, baked or broiled, fat added	2402	Fish	189	21.8	0.1	0.04	0	10.62	1.84	4.426	3.303	81	9	9	0	0	0	0	0	0.134	0.067	2.006	0.21	0	17	17	17	79.5	1.59	0	2.1	30.2	1.22	0	4.6	51	507	36	1.52	1.81	0.07	15.4	408	373	0	0	0	0
26105121	Carp, baked or broiled, no added fat	2402	Fish	160	22.46	0.1	0.04	0	7.06	1.364	2.932	1.802	83	10	10	0	0	0	0	0	0.138	0.069	2.067	0.216	0	17	17	17	81.9	1.64	0	2.1	31.1	0.8	0	0.1	52	523	37	1.56	1.86	0.072	15.9	421	384	0	0	0	0
26105130	Carp, coated, baked or broiled, fat added	2402	Fish	236	18.93	12.51	1.1	0.6	11.71	2.047	4.719	3.903	63	14	15	0	1	0	0	2	0.218	0.134	2.441	0.177	13	16	39	29	64.2	1.28	0	1.2	23.2	1.28	0	7.5	69	421	34	1.93	1.6	0.085	16.8	355	344	0	0	0	0.005
26105131	Carp, coated, baked or broiled, no added fat	2402	Fish	194	19.82	13.1	1.15	0.6	6.23	1.318	2.417	1.603	66	15	15	0	1	0	0	2	0.229	0.14	2.556	0.185	14	17	40	31	67.2	1.34	0	1.3	24.3	0.63	0	0.8	73	441	35	2.01	1.68	0.089	17.6	371	360	0	0	0	0.006
26105140	Carp, coated, fried	2402	Fish	253	18.22	9.85	0.88	0.6	15.11	2.574	6.119	5.27	91	22	22	0	0	1	0	48	0.185	0.137	2.216	0.176	7	17	29	24	80.9	1.1	0	1.1	21.3	1.67	0	11.4	66	395	32	1.9	1.58	0.091	17.1	324	373	0	0	0	0
26105160	Carp, steamed or poached	2402	Fish	160	22.42	0	0	0	7.04	1.362	2.927	1.799	83	10	10	0	0	0	0	0	0.116	0.062	1.753	0.191	0	15	15	15	81.7	1.64	0	1.5	31.1	0.79	0	0.1	52	470	33	1.56	1.86	0.072	15.8	356	377	0	0	0	0
26105190	Carp, smoked	2402	Fish	198	27.84	0	0	0	8.74	1.691	3.636	2.235	103	12	12	0	0	0	0	0	0.171	0.086	2.561	0.267	0	21	21	21	101.5	2.03	0	2	38.6	0.98	0	0.2	65	648	45	1.94	2.31	0.089	19.7	520	681	0	0	0	0
26107110	Catfish, cooked, NS as to cooking method	2402	Fish	246	16	9.86	0.88	0.6	15.4	2.768	6.328	5.003	82	15	15	0	0	1	0	48	0.116	0.161	2.613	0.148	7	13	25	20	80.9	1.96	0	0	0.4	1.82	0	13.1	37	215	23	1.03	0.73	0.069	13.3	298	415	0	0	0	0
26107120	Catfish, baked or broiled, made with oil	2402	Fish	179	18.62	0.1	0.04	0	11.04	2.118	4.725	2.922	67	0	0	0	0	0	0	0	0.024	0.102	2.574	0.17	0	11	11	11	79.5	2.99	0	0.5	0.2	1.44	0	7	10	249	23	0.29	0.59	0.039	10	371	433	0	0	0	0
26107121	Catfish, baked or broiled, made with butter	2402	Fish	173	18.65	0.1	0.04	0	10.32	3.54	3.938	1.483	75	25	26	0	6	0	0	0	0.024	0.103	2.576	0.17	0	11	11	11	80.2	3	0	0.5	0.2	1.08	0	2.8	11	250	23	0.28	0.59	0.039	10.1	371	457	0	0	0	0.122
26107122	Catfish, baked or broiled, made with margarine	2402	Fish	168	18.63	0.13	0.04	0	9.72	2.087	4.059	2.346	67	29	31	0	23	0	0	0	0.024	0.103	2.575	0.276	0	11	11	11	79.9	2.99	0	0.5	0.4	1.68	0	6.3	11	250	23	0.28	0.59	0.039	10	372	459	0	0	0	0
26107123	Catfish, baked or broiled, no added fat	2402	Fish	150	19.18	0.1	0.04	0	7.48	1.65	3.24	1.41	69	0	0	0	0	0	0	0	0.024	0.105	2.652	0.175	0	12	12	12	81.9	3.08	0	0.5	0.3	1.02	0	2.6	11	257	24	0.29	0.6	0.041	10.3	382	446	0	0	0	0
26107124	Catfish, baked or broiled, made with cooking spray	2402	Fish	154	19.11	0.2	0.04	0	7.85	1.669	3.476	1.514	69	0	0	0	0	0	0	0	0.024	0.104	2.642	0.174	0	11	11	11	81.6	3.07	0	0.5	0.3	1.02	0	2.6	11	256	24	0.29	0.6	0.04	10.3	380	444	0	0	0	0
26107130	Catfish, coated, baked or broiled, made with oil	2402	Fish	229	16.5	12.51	1.1	0.6	12.02	2.258	4.948	3.612	52	7	7	0	1	0	0	2	0.134	0.16	2.875	0.147	13	12	34	25	64.2	2.35	0	0	0.3	1.45	0	9.4	39	225	24	0.98	0.67	0.062	12.7	326	389	0	0	0	0.005
26107131	Catfish, coated, baked or broiled, made with butter	2402	Fish	219	16.55	12.51	1.1	0.6	10.94	4.428	3.747	1.415	65	46	47	0	10	0	0	2	0.134	0.162	2.877	0.147	13	12	35	25	65.3	2.36	0	0	0.3	0.9	0	3	40	226	25	0.98	0.67	0.062	12.7	327	426	0	0	0	0.191
26107132	Catfish, coated, baked or broiled, made with margarine	2402	Fish	211	16.51	12.56	1.1	0.6	10.01	2.211	3.932	2.733	52	52	55	0	36	0	0	2	0.135	0.161	2.876	0.309	13	12	35	25	64.8	2.35	0	0	0.5	1.81	0	8.3	40	225	25	0.98	0.67	0.062	12.7	327	429	0	0	0	0.006
26107133	Catfish, coated, baked or broiled, no added fat	2402	Fish	186	17.28	13.1	1.15	0.6	6.56	1.54	2.656	1.299	55	8	8	0	1	0	0	2	0.141	0.167	3.01	0.153	14	12	36	26	67.2	2.46	0	0	0.3	0.81	0	2.7	40	235	26	1.02	0.7	0.065	13.3	341	408	0	0	0	0.006
26107134	Catfish, coated, baked or broiled, made with cooking spray	2402	Fish	189	17.23	13.14	1.14	0.6	6.85	1.555	2.84	1.38	55	8	8	0	1	0	0	2	0.14	0.167	3.001	0.153	14	12	36	26	67	2.45	0	0	0.3	0.8	0	2.7	40	235	25	1.02	0.7	0.065	13.2	340	407	0	0	0	0.006
26107140	Catfish, coated, fried, made with oil	2402	Fish	246	16	9.85	0.88	0.6	15.4	2.768	6.329	5.003	82	15	15	0	0	1	0	48	0.116	0.161	2.613	0.148	7	13	25	20	80.9	1.96	0	0	0.4	1.82	0	13.1	37	215	23	1.03	0.73	0.069	13.3	298	415	0	0	0	0
26107141	Catfish, coated, fried, made with butter	2402	Fish	231	16.07	9.86	0.88	0.6	13.75	6.052	4.511	1.68	101	74	75	0	14	1	0	48	0.116	0.164	2.617	0.149	7	13	26	21	82.5	1.98	0	0	0.4	1	0	3.4	39	217	23	1.02	0.74	0.069	13.4	300	471	0	0	0	0.281
26107142	Catfish, coated, fried, made with margarine	2402	Fish	219	16.01	9.93	0.88	0.6	12.35	2.697	4.791	3.674	82	82	86	0	53	1	0	48	0.117	0.163	2.615	0.394	7	13	26	21	81.8	1.96	0	0	0.7	2.38	0	11.4	39	216	23	1.02	0.73	0.069	13.3	300	475	0	0	0	0.001
26107143	Catfish, coated, fried, no added fat	2402	Fish	199	18.83	11.6	1.03	0.7	7.87	1.855	3.154	1.665	96	18	18	0	0	1	0	56	0.137	0.189	3.075	0.175	8	16	30	24	95.2	2.31	0	0	0.4	0.94	0	3.3	44	253	27	1.2	0.86	0.082	15.7	351	488	0	0	0	0
26107144	Catfish, coated, fried, made with cooking spray	2402	Fish	201	18.77	11.64	1.03	0.7	8.16	1.869	3.342	1.748	96	18	18	0	0	1	0	56	0.136	0.189	3.066	0.174	8	15	30	24	94.9	2.3	0	0	0.4	0.94	0	3.3	44	252	27	1.2	0.85	0.081	15.6	350	487	0	0	0	0
26107160	Catfish, steamed or poached	2402	Fish	150	19.15	0	0	0	7.47	1.647	3.236	1.407	69	0	0	0	0	0	0	0	0.02	0.094	2.25	0.155	0	10	10	10	81.7	3.08	0	0	0.3	1.02	0	2.6	10	231	22	0.29	0.6	0.04	10.3	323	433	0	0	0	0
26109110	Cod, cooked, NS as to cooking method	2402	Fish	118	18.67	0.1	0.04	0	4.28	0.62	1.669	1.755	57	2	2	0	0	0	0	0	0.037	0.052	1.273	0.129	0	8	8	8	79.5	2.18	0	0.5	0.6	1.1	0	4.4	10	344	25	0.2	0.38	0.023	28	289	446	0	0	0	0
26109120	Cod, baked or broiled, made with oil	2402	Fish	118	18.67	0.1	0.04	0	4.28	0.62	1.669	1.755	57	2	2	0	0	0	0	0	0.037	0.052	1.273	0.129	0	8	8	8	79.5	2.18	0	0.5	0.6	1.1	0	4.4	10	344	25	0.2	0.38	0.023	28	289	446	0	0	0	0
26109121	Cod, baked or broiled, made with butter	2402	Fish	112	18.7	0.1	0.04	0	3.56	2.042	0.882	0.316	66	28	28	0	6	0	0	0	0.037	0.054	1.274	0.129	0	8	8	8	80.2	2.18	0	0.5	0.6	0.75	0	0.3	11	344	25	0.2	0.38	0.023	28	290	470	0	0	0	0.122
26109122	Cod, baked or broiled, made with margarine	2402	Fish	106	18.68	0.13	0.04	0	2.96	0.59	1.003	1.179	57	31	33	0	23	0	0	0	0.037	0.054	1.273	0.236	0	8	8	8	79.9	2.18	0	0.5	0.8	1.34	0	3.7	11	344	25	0.2	0.38	0.023	28	290	472	0	0	0	0
26109123	Cod, baked or broiled, no added fat	2402	Fish	87	19.24	0.1	0.04	0	0.52	0.108	0.092	0.207	59	2	2	0	0	0	0	0	0.038	0.054	1.311	0.133	0	8	8	8	81.9	2.24	0	0.5	0.6	0.68	0	0	11	354	25	0.2	0.39	0.024	28.8	297	460	0	0	0	0
26109124	Cod, baked or broiled, made with cooking spray	2402	Fish	91	19.16	0.2	0.04	0	0.91	0.132	0.34	0.316	59	2	2	0	0	0	0	0	0.038	0.054	1.306	0.133	0	8	8	8	81.6	2.24	0	0.5	0.6	0.68	0	0	11	353	25	0.2	0.39	0.024	28.7	296	458	0	0	0	0
26109130	Cod, coated, baked or broiled, made with oil	2402	Fish	182	16.54	12.51	1.1	0.6	6.87	1.116	2.616	2.721	45	9	9	0	1	0	0	2	0.144	0.122	1.882	0.115	13	9	32	23	64.2	1.73	0	0	0.6	1.19	0	7.4	39	297	25	0.92	0.51	0.05	26.4	263	400	0	0	0	0.005
26109131	Cod, coated, baked or broiled, made with butter	2402	Fish	173	16.59	12.51	1.1	0.6	5.78	3.286	1.415	0.525	57	48	48	0	10	0	0	2	0.144	0.124	1.884	0.116	13	9	32	23	65.3	1.74	0	0	0.6	0.65	0	1	40	298	25	0.91	0.52	0.05	26.4	265	437	0	0	0	0.191
26109132	Cod, coated, baked or broiled, made with margarine	2402	Fish	165	16.55	12.56	1.1	0.6	4.86	1.069	1.6	1.843	45	53	56	0	36	0	0	2	0.145	0.124	1.883	0.278	13	9	32	23	64.8	1.73	0	0	0.8	1.56	0	6.3	40	297	25	0.91	0.51	0.05	26.4	265	440	0	0	0	0.006
26109133	Cod, coated, baked or broiled, no added fat	2402	Fish	137	17.32	13.1	1.15	0.6	1.16	0.344	0.215	0.366	47	9	9	0	1	0	0	2	0.151	0.128	1.97	0.121	14	9	33	24	67.2	1.81	0	0	0.6	0.54	0	0.7	40	310	27	0.95	0.53	0.052	27.6	276	418	0	0	0	0.006
26109134	Cod, coated, baked or broiled, made with cooking spray	2402	Fish	140	17.27	13.14	1.14	0.6	1.46	0.362	0.406	0.45	47	9	9	0	1	0	0	2	0.15	0.127	1.964	0.121	14	9	33	24	67	1.8	0	0	0.6	0.54	0	0.7	40	310	26	0.95	0.53	0.052	27.5	275	417	0	0	0	0.006
26109140	Cod, coated, fried, made with oil	2402	Fish	203	16.03	9.85	0.88	0.6	10.68	1.722	4.195	4.188	75	17	17	0	0	1	0	48	0.125	0.127	1.751	0.12	7	11	23	18	80.9	1.64	0	0	0.6	1.59	0	11.3	37	281	24	0.98	0.58	0.058	25.9	241	424	0	0	0	0
26109141	Cod, coated, fried, made with butter	2402	Fish	188	16.1	9.86	0.88	0.6	9.03	5.006	2.377	0.865	94	75	76	0	14	1	0	48	0.126	0.13	1.755	0.12	7	11	23	18	82.5	1.66	0	0	0.6	0.77	0	1.6	39	283	24	0.96	0.59	0.058	25.9	243	480	0	0	0	0.281
26109142	Cod, coated, fried, made with margarine	2402	Fish	176	16.05	9.93	0.88	0.6	7.63	1.651	2.657	2.859	75	83	88	0	53	1	0	48	0.126	0.129	1.753	0.365	7	11	23	18	81.8	1.64	0	0	0.9	2.15	0	9.6	39	282	24	0.96	0.58	0.058	25.9	243	485	0	0	0	0.001
26109143	Cod, coated, fried, no added fat	2402	Fish	148	18.87	11.6	1.03	0.7	2.31	0.624	0.642	0.705	88	19	19	0	0	1	0	56	0.148	0.149	2.061	0.141	8	13	27	21	95.2	1.93	0	0	0.7	0.67	0	1.2	44	331	28	1.13	0.69	0.069	30.4	283	499	0	0	0	0
26109144	Cod, coated, fried, made with cooking spray	2402	Fish	151	18.81	11.64	1.03	0.7	2.62	0.642	0.838	0.791	88	19	19	0	0	1	0	56	0.147	0.149	2.054	0.141	8	13	27	21	94.9	1.92	0	0	0.7	0.67	0	1.2	44	330	28	1.13	0.68	0.068	30.3	283	498	0	0	0	0
26109160	Cod, steamed or poached	2402	Fish	87	19.2	0	0	0	0.52	0.107	0.092	0.206	59	2	2	0	0	0	0	0	0.033	0.051	1.17	0.118	0	7	7	7	81.7	2.12	0	0	0.6	0.68	0	0	10	318	23	0.2	0.39	0.024	28.8	251	445	0	0	0	0
26109170	Cod, dried, salted	2402	Fish	290	62.82	0	0	0	2.37	0.462	0.342	0.804	152	42	42	0	0	0	0	0	0.268	0.24	7.5	0.864	0	25	25	25	291.3	10	0	3.5	4	2.84	0	0.4	160	950	133	2.5	1.59	0.176	147.8	1458	7027	0	0	0	0
26109180	Cod, dried, salted, salt removed in water	2402	Fish	85	18.73	0	0	0	0.5	0.105	0.089	0.201	57	2	2	0	0	0	0	0	0.03	0.05	1.142	0.109	0	6	6	6	79.7	1.96	0	0	0.6	0.67	0	0	10	310	22	0.2	0.39	0.024	28	246	121	0	0	0	0
26109190	Cod, smoked	2402	Fish	108	23.91	0	0	0	0.64	0.133	0.114	0.257	74	3	3	0	0	0	0	0	0.046	0.067	1.629	0.165	0	10	10	10	101.8	2.79	0	0	0.8	0.84	0	0	13	440	31	0.25	0.48	0.03	35.9	368	625	0	0	0	0
26111110	Croaker, cooked, NS as to cooking method	2402	Fish	161	21.74	0.1	0.04	0	7.65	1.846	2.985	2.121	75	13	13	0	0	0	0	0	0.083	0.111	4.878	0.331	0	17	17	17	82	2.75	0	0.5	0.9	2.02	0	4.6	19	257	49	0.46	0.51	0.052	44.6	423	381	0	0	0	0
26111120	Croaker, baked or broiled, fat added	2402	Fish	161	21.74	0.1	0.04	0	7.65	1.846	2.985	2.121	75	13	13	0	0	0	0	0	0.083	0.111	4.878	0.331	0	17	17	17	82	2.75	0	0.5	0.9	2.02	0	4.6	19	257	49	0.46	0.51	0.052	44.6	423	381	0	0	0	0
26111121	Croaker, baked or broiled, no added fat	2402	Fish	131	22.4	0.1	0.04	0	4	1.371	1.447	0.585	77	14	14	0	0	0	0	0	0.085	0.114	5.026	0.341	0	17	17	17	84.5	2.83	0	0.5	0.9	1.63	0	0.1	19	265	50	0.47	0.53	0.053	46	436	393	0	0	0	0
26111130	Croaker, coated, baked or broiled, fat added	2402	Fish	215	18.88	12.51	1.1	0.6	9.44	2.051	3.62	3.001	58	17	17	0	1	0	0	2	0.179	0.166	4.633	0.269	13	16	39	29	66.1	2.16	0	0	0.8	1.89	0	7.5	45	230	44	1.12	0.61	0.071	39.1	366	350	0	0	0	0.005
26111131	Croaker, coated, baked or broiled, no added fat	2402	Fish	172	19.77	13.1	1.15	0.6	3.86	1.323	1.265	0.659	61	18	18	0	1	0	0	2	0.188	0.174	4.851	0.282	14	17	40	31	69.2	2.26	0	0	0.8	1.28	0	0.8	47	241	46	1.16	0.64	0.075	40.9	383	367	0	0	0	0.006
26111140	Croaker, coated, fried	2402	Fish	233	18.17	9.85	0.88	0.6	13.03	2.578	5.113	4.444	87	24	24	0	0	1	0	48	0.156	0.167	4.401	0.261	7	17	29	24	82.6	2.04	0	0	0.8	2.23	0	11.4	43	220	41	1.15	0.68	0.078	37.5	335	379	0	0	0	0
26111160	Croaker, steamed or poached	2402	Fish	131	22.36	0	0	0	3.99	1.368	1.445	0.583	77	12	12	0	0	0	0	0	0.075	0.108	4.489	0.302	0	15	15	15	84.3	2.67	0	0	0.9	1.62	0	0.1	19	238	45	0.46	0.53	0.053	45.9	369	385	0	0	0	0
26113110	Eel, cooked, NS as to cooking method	2402	Fish	298	18.67	9.34	0.07	0.3	20.09	3.598	10.369	4.696	147	794	794	0	0	1	0	51	0.187	0.131	3.724	0.074	12	18	38	30	82.5	2.05	0	1.3	20.7	4.66	0	10.5	25	222	21	1.19	1.63	0.045	12.8	266	284	0	0	0	0
26113160	Eel, steamed or poached	2402	Fish	231	23.19	0	0	0	14.66	2.965	9.041	1.191	158	1115	1115	0	0	0	0	0	0.151	0.045	3.741	0.067	0	15	15	15	81.7	3.21	0	1.7	29.3	5.03	0	0	26	244	23	0.63	2.04	0.029	8.2	291	380	0	0	0	0
26113190	Eel, smoked	2402	Fish	287	28.73	0	0	0	18.17	3.674	11.203	1.476	196	1381	1381	0	0	0	0	0	0.222	0.062	5.454	0.094	0	21	21	21	101.3	3.97	0	2.2	36.3	6.23	0	0	32	337	31	0.78	2.52	0.036	10.1	424	532	0	0	0	0
26115000	Flounder, raw	2402	Fish	70	12.41	0	0	0	1.93	0.441	0.535	0.374	45	10	10	0	0	0	0	0	0.022	0.02	1.04	0.098	0	5	5	5	65	1.13	0	0	2.8	0.63	0	0.1	21	252	18	0.18	0.32	0.019	26.6	160	81	0	0	0	0
26115110	Flounder, cooked, NS as to cooking method	2402	Fish	204	13.59	9.86	0.88	0.6	11.98	2.026	4.589	4.367	73	22	22	0	0	1	0	48	0.118	0.106	1.704	0.105	7	9	22	17	80.9	0.99	0	0	2.6	1.67	0	11.4	49	256	22	0.99	0.59	0.058	29	177	400	0	0	0	0
26115120	Flounder, baked or broiled, made with oil	2402	Fish	119	15.17	0.1	0.04	0	6.14	1.056	2.234	2.011	55	11	11	0	0	0	0	0	0.025	0.023	1.209	0.108	0	6	6	6	79.5	1.24	0	0.5	3.4	1.22	0	4.6	26	308	22	0.23	0.39	0.023	32.5	197	412	0	0	0	0
26115121	Flounder, baked or broiled, made with butter	2402	Fish	113	15.21	0.1	0.04	0	5.42	2.478	1.447	0.572	63	36	37	0	6	0	0	0	0.025	0.025	1.21	0.109	0	6	6	6	80.2	1.25	0	0.5	3.4	0.86	0	0.4	27	309	22	0.22	0.4	0.023	32.6	198	436	0	0	0	0.122
26115122	Flounder, baked or broiled, made with margarine	2402	Fish	108	15.18	0.13	0.04	0	4.82	1.025	1.568	1.436	55	40	42	0	23	0	0	0	0.025	0.025	1.21	0.215	0	6	6	6	79.9	1.24	0	0.5	3.6	1.46	0	3.9	27	309	22	0.22	0.39	0.023	32.5	198	438	0	0	0	0
26115123	Flounder, baked or broiled, no added fat	2402	Fish	88	15.63	0.1	0.04	0	2.43	0.556	0.674	0.471	57	11	11	0	0	0	0	0	0.025	0.024	1.246	0.112	0	6	6	6	81.9	1.28	0	0.5	3.5	0.8	0	0.1	27	317	23	0.23	0.4	0.024	33.5	203	424	0	0	0	0
26115124	Flounder, baked or broiled, made with cooking spray	2402	Fish	92	15.57	0.2	0.04	0	2.82	0.579	0.919	0.58	56	11	11	0	0	0	0	0	0.025	0.024	1.241	0.111	0	6	6	6	81.6	1.28	0	0.5	3.5	0.79	0	0.1	27	316	23	0.23	0.4	0.024	33.4	202	423	0	0	0	0
26115130	Flounder, coated, baked or broiled, made with oil	2402	Fish	183	13.87	12.51	1.1	0.6	8.28	1.448	3.047	2.917	43	16	16	0	1	0	0	2	0.135	0.1	1.833	0.1	13	7	30	21	64.2	1.01	0	0	2.7	1.28	0	7.5	51	269	23	0.94	0.52	0.05	29.8	193	374	0	0	0	0.005
26115131	Flounder, coated, baked or broiled, made with butter	2402	Fish	173	13.92	12.51	1.1	0.6	7.2	3.618	1.846	0.721	55	54	55	0	10	0	0	2	0.135	0.102	1.835	0.1	13	8	30	21	65.3	1.02	0	0	2.7	0.74	0	1.1	52	271	24	0.93	0.52	0.05	29.9	195	411	0	0	0	0.191
26115132	Flounder, coated, baked or broiled, made with margarine	2402	Fish	166	13.88	12.56	1.1	0.6	6.27	1.401	2.031	2.038	43	60	63	0	36	0	0	2	0.135	0.102	1.834	0.262	13	7	30	21	64.8	1.01	0	0	3	1.64	0	6.4	52	270	24	0.93	0.52	0.05	29.8	195	413	0	0	0	0.006
26115133	Flounder, coated, baked or broiled, no added fat	2402	Fish	138	14.52	13.1	1.15	0.6	2.65	0.691	0.666	0.571	45	16	17	0	1	0	0	2	0.141	0.105	1.919	0.104	14	8	32	22	67.2	1.06	0	0	2.9	0.63	0	0.8	53	282	25	0.97	0.54	0.052	31.2	202	391	0	0	0	0.006
26115134	Flounder, coated, baked or broiled, made with cooking spray	2402	Fish	141	14.48	13.14	1.14	0.6	2.94	0.709	0.856	0.655	45	16	16	0	1	0	0	2	0.141	0.104	1.913	0.104	14	8	32	22	67	1.06	0	0	2.9	0.63	0	0.8	53	281	24	0.97	0.54	0.052	31.1	202	390	0	0	0	0.006
26115140	Flounder, coated, fried, made with oil	2402	Fish	204	13.59	9.85	0.88	0.6	11.98	2.026	4.589	4.368	73	22	22	0	0	1	0	48	0.117	0.106	1.704	0.105	7	9	22	17	80.9	0.99	0	0	2.6	1.67	0	11.4	49	256	22	0.99	0.59	0.058	29	177	400	0	0	0	0
26115141	Flounder, coated, fried, made with butter	2402	Fish	189	13.66	9.86	0.88	0.6	10.33	5.31	2.771	1.044	92	81	82	0	14	1	0	48	0.118	0.109	1.708	0.106	7	10	22	17	82.5	1	0	0	2.6	0.85	0	1.7	51	258	23	0.98	0.6	0.058	29.1	179	456	0	0	0	0.281
26115142	Flounder, coated, fried, made with margarine	2402	Fish	177	13.6	9.93	0.88	0.6	8.93	1.955	3.051	3.038	73	89	94	0	53	1	0	48	0.118	0.109	1.706	0.351	7	9	22	17	81.8	0.99	0	0	2.9	2.22	0	9.7	50	257	23	0.98	0.59	0.058	29	179	461	0	0	0	0.001
26115143	Flounder, coated, fried, no added fat	2402	Fish	149	15.99	11.6	1.03	0.7	3.84	0.982	1.106	0.916	86	26	26	0	0	1	0	56	0.138	0.125	2.005	0.124	8	11	25	20	95.2	1.16	0	0	3	0.76	0	1.3	57	301	26	1.15	0.7	0.069	34.1	208	471	0	0	0	0
26115144	Flounder, coated, fried, made with cooking spray	2402	Fish	152	15.94	11.64	1.03	0.7	4.14	0.999	1.301	1.002	86	26	26	0	0	1	0	56	0.138	0.125	1.999	0.124	8	11	25	19	94.9	1.16	0	0	3	0.76	0	1.3	57	301	26	1.15	0.69	0.068	34	207	470	0	0	0	0
26115160	Flounder, steamed or poached	2402	Fish	88	15.61	0	0	0	2.43	0.555	0.673	0.47	57	10	10	0	0	0	0	0	0.022	0.023	1.112	0.099	0	5	5	5	81.7	1.21	0	0	3.5	0.79	0	0.1	27	285	20	0.23	0.4	0.024	33.4	171	414	0	0	0	0
26115190	Flounder, smoked	2402	Fish	169	29.98	0	0	0	4.66	1.065	1.292	0.903	109	22	22	0	0	0	0	0	0.048	0.046	2.386	0.213	0	11	11	11	157	2.46	0	0	6.8	1.52	0	0.2	51	609	43	0.44	0.77	0.046	64.3	386	196	0	0	0	0
26117110	Haddock, cooked, NS as to cooking method	2402	Fish	124	19.93	0.1	0.04	0	4.33	0.63	1.65	1.753	66	19	19	0	0	0	0	0	0.022	0.066	3.903	0.31	0	13	13	13	79.5	2.01	0	0.5	0.6	1	0	4.6	14	278	26	0.22	0.39	0.026	31.7	351	396	0	0	0	0.001
26117120	Haddock, baked or broiled, fat added	2402	Fish	124	19.93	0.1	0.04	0	4.33	0.63	1.65	1.753	66	19	19	0	0	0	0	0	0.022	0.066	3.903	0.31	0	13	13	13	79.5	2.01	0	0.5	0.6	1	0	4.6	14	278	26	0.22	0.39	0.026	31.7	351	396	0	0	0	0.001
26117121	Haddock, baked or broiled, no added fat	2402	Fish	94	20.53	0.1	0.04	0	0.57	0.118	0.072	0.206	68	19	19	0	0	0	0	0	0.023	0.068	4.021	0.319	0	14	14	14	81.9	2.07	0	0.5	0.6	0.57	0	0.1	14	286	27	0.22	0.4	0.027	32.6	362	408	0	0	0	0.001
26117130	Haddock, coated, baked or broiled, fat added	2402	Fish	187	17.5	12.51	1.1	0.6	6.9	1.123	2.601	2.72	51	22	22	0	1	0	0	2	0.133	0.133	3.889	0.253	13	13	36	27	64.2	1.6	0	0	0.6	1.11	0	7.5	41	246	26	0.93	0.52	0.052	29.2	311	361	0	0	0	0.006
26117131	Haddock, coated, baked or broiled, no added fat	2402	Fish	142	18.32	13.1	1.15	0.6	1.2	0.352	0.199	0.365	54	23	23	0	1	0	0	2	0.14	0.139	4.071	0.265	14	14	38	28	67.2	1.68	0	0	0.6	0.46	0	0.8	43	258	28	0.96	0.54	0.054	30.5	325	378	0	0	0	0.007
26117140	Haddock, coated, fried	2402	Fish	207	16.91	9.85	0.88	0.6	10.71	1.729	4.181	4.187	81	27	27	0	0	1	0	48	0.116	0.136	3.684	0.246	7	15	27	22	80.9	1.52	0	0	0.6	1.52	0	11.4	40	235	25	0.98	0.59	0.06	28.4	284	389	0	0	0	0.001
26117160	Haddock, steamed or poached	2402	Fish	93	20.5	0	0	0	0.57	0.117	0.072	0.205	68	17	17	0	0	0	0	0	0.02	0.065	3.591	0.283	0	12	12	12	81.7	1.96	0	0	0.6	0.57	0	0.1	14	257	24	0.21	0.4	0.026	32.6	306	399	0	0	0	0.001
26117190	Haddock, smoked	2402	Fish	116	25.23	0	0	0	0.96	0.173	0.157	0.321	77	24	24	0	0	0	0	0	0.047	0.049	5.073	0.4	0	15	15	15	92.3	1.6	0	0	0.8	0.55	0	0.1	49	251	54	1.4	0.5	0.042	42.9	415	763	0	0	0	0
26118000	Halibut, raw	2402	Fish	91	18.56	0	0	0	1.33	0.292	0.471	0.29	49	20	20	0	0	0	0	0	0.05	0.03	6.513	0.548	0	12	12	12	61.8	1.1	0	0	4.7	0.61	0	0	7	236	23	0.16	0.36	0.023	45.6	435	68	0	0	0	0
26118010	Halibut, cooked, NS as to cooking method	2402	Fish	145	22.69	0.1	0.04	0	5.4	0.873	2.156	1.909	60	22	22	0	0	0	0	0	0.055	0.035	7.564	0.603	0	13	13	13	75.6	1.21	0	0.5	5.7	1.19	0	4.4	9	289	28	0.2	0.44	0.028	55.7	533	396	0	0	0	0
26118020	Halibut, baked or broiled, made with oil	2402	Fish	145	22.69	0.1	0.04	0	5.4	0.873	2.156	1.909	60	22	22	0	0	0	0	0	0.055	0.035	7.564	0.603	0	13	13	13	75.6	1.21	0	0.5	5.7	1.19	0	4.4	9	289	28	0.2	0.44	0.028	55.7	533	396	0	0	0	0
26118021	Halibut, baked or broiled, made with butter	2402	Fish	139	22.72	0.1	0.04	0	4.69	2.295	1.369	0.47	68	47	48	0	6	0	0	0	0.056	0.036	7.566	0.604	0	14	14	14	76.3	1.22	0	0.5	5.7	0.84	0	0.3	10	289	28	0.2	0.44	0.028	55.8	534	420	0	0	0	0.122
26118022	Halibut, baked or broiled, made with margarine	2402	Fish	133	22.7	0.13	0.04	0	4.08	0.843	1.49	1.333	60	51	53	0	23	0	0	0	0.056	0.036	7.565	0.71	0	13	13	13	76	1.21	0	0.5	5.9	1.43	0	3.7	10	289	28	0.2	0.44	0.028	55.7	534	422	0	0	0	0
26118023	Halibut, baked or broiled, no added fat	2402	Fish	115	23.38	0.1	0.04	0	1.68	0.368	0.593	0.366	62	23	23	0	0	0	0	0	0.057	0.036	7.793	0.622	0	14	14	14	77.9	1.25	0	0.5	5.9	0.77	0	0	9	297	29	0.2	0.45	0.029	57.4	549	408	0	0	0	0
26118024	Halibut, baked or broiled, made with cooking spray	2402	Fish	118	23.29	0.2	0.04	0	2.06	0.392	0.839	0.474	61	23	23	0	0	0	0	0	0.057	0.036	7.763	0.619	0	14	14	14	77.6	1.24	0	0.5	5.9	0.77	0	0	9	296	29	0.2	0.45	0.029	57.2	547	407	0	0	0	0
26118030	Halibut, coated, baked or broiled, made with oil	2402	Fish	203	19.61	12.51	1.1	0.6	7.73	1.309	2.987	2.838	47	24	24	0	1	0	0	2	0.158	0.109	6.682	0.477	13	13	36	27	61.2	0.99	0	0	4.5	1.26	0	7.4	38	255	28	0.92	0.56	0.054	47.5	450	361	0	0	0	0.005
26118031	Halibut, coated, baked or broiled, made with butter	2402	Fish	193	19.66	12.51	1.1	0.6	6.64	3.479	1.787	0.642	59	63	64	0	10	0	0	2	0.159	0.111	6.685	0.477	13	13	36	27	62.3	1	0	0	4.5	0.72	0	1	39	256	28	0.91	0.56	0.054	47.6	451	398	0	0	0	0.191
26118032	Halibut, coated, baked or broiled, made with margarine	2402	Fish	185	19.62	12.56	1.1	0.6	5.71	1.262	1.971	1.96	47	68	71	0	36	0	0	2	0.159	0.11	6.683	0.639	13	13	36	27	61.8	0.99	0	0	4.7	1.63	0	6.3	39	255	28	0.91	0.56	0.054	47.5	451	401	0	0	0	0.006
26118033	Halibut, coated, baked or broiled, no added fat	2402	Fish	159	20.53	13.1	1.15	0.6	2.06	0.546	0.603	0.489	49	25	25	0	1	0	0	2	0.166	0.114	6.996	0.5	14	14	38	28	64.1	1.03	0	0	4.7	0.61	0	0.7	39	267	29	0.95	0.58	0.056	49.8	471	378	0	0	0	0.006
26118034	Halibut, coated, baked or broiled, made with cooking spray	2402	Fish	161	20.47	13.14	1.14	0.6	2.36	0.564	0.794	0.573	49	25	25	0	1	0	0	2	0.165	0.114	6.975	0.498	14	14	38	28	63.9	1.03	0	0	4.7	0.61	0	0.7	39	266	29	0.95	0.58	0.056	49.6	470	377	0	0	0	0.006
26118040	Halibut, coated, fried, made with oil	2402	Fish	222	18.84	9.85	0.88	0.6	11.46	1.899	4.534	4.296	77	30	30	0	0	1	0	48	0.138	0.114	6.376	0.451	7	15	27	22	78.2	0.96	0	0	4.2	1.65	0	11.3	37	243	27	0.98	0.63	0.062	45.2	412	389	0	0	0	0
26118041	Halibut, coated, fried, made with butter	2402	Fish	207	18.91	9.86	0.88	0.6	9.82	5.183	2.717	0.972	96	88	89	0	14	1	0	48	0.138	0.117	6.379	0.451	7	15	27	22	79.8	0.98	0	0	4.2	0.83	0	1.6	39	245	27	0.96	0.63	0.062	45.3	414	445	0	0	0	0.281
26118042	Halibut, coated, fried, made with margarine	2402	Fish	195	18.85	9.93	0.88	0.6	8.42	1.828	2.996	2.967	77	96	101	0	53	1	0	48	0.138	0.117	6.377	0.696	7	15	27	22	79.1	0.97	0	0	4.5	2.21	0	9.6	38	244	27	0.96	0.63	0.062	45.2	414	450	0	0	0	0.001
26118043	Halibut, coated, fried, no added fat	2402	Fish	170	22.17	11.6	1.03	0.7	3.24	0.832	1.042	0.832	90	35	35	0	0	1	0	56	0.162	0.135	7.504	0.531	8	17	32	26	92	1.13	0	0	4.9	0.74	0	1.2	43	285	31	1.13	0.74	0.073	53.2	484	458	0	0	0	0
26118044	Halibut, coated, fried, made with cooking spray	2402	Fish	173	22.1	11.64	1.03	0.7	3.54	0.85	1.236	0.917	90	35	35	0	0	1	0	56	0.162	0.134	7.48	0.529	8	17	32	26	91.7	1.13	0	0	4.9	0.74	0	1.2	43	285	31	1.13	0.73	0.072	53.1	483	457	0	0	0	0
26118050	Halibut, steamed or poached	2402	Fish	114	23.34	0	0	0	1.67	0.367	0.592	0.365	62	20	20	0	0	0	0	0	0.05	0.034	6.962	0.551	0	12	12	12	77.7	1.18	0	0	5.9	0.77	0	0	9	267	26	0.2	0.45	0.029	57.3	465	399	0	0	0	0
26118060	Halibut, smoked	2402	Fish	219	44.61	0	0	0	3.2	0.702	1.132	0.697	118	43	43	0	0	0	0	0	0.108	0.068	14.871	1.185	0	26	26	26	148.5	2.38	0	0	11.3	1.47	0	0	17	567	55	0.38	0.86	0.055	109.6	1046	628	0	0	0	0
26119100	Herring, raw	2402	Fish	158	17.96	0	0	0	9.04	2.04	3.736	2.133	60	28	28	0	0	0	0	0	0.092	0.233	3.217	0.302	0	10	10	10	65	13.67	0	0.7	4.2	1.07	0	0.1	57	236	32	1.1	0.99	0.092	36.5	327	90	0	0	0	0
26119110	Herring, cooked, NS as to cooking method	2402	Fish	227	21.96	0.1	0.04	0	14.83	3.01	6.147	4.161	73	29	29	0	0	0	0	0	0.107	0.285	3.933	0.333	0	11	11	11	79.5	14.2	0	1.2	5.1	1.75	0	4.6	70	289	39	1.35	1.21	0.113	44.6	401	423	0	0	0	0
26119120	Herring, baked or broiled, fat added	2402	Fish	227	21.96	0.1	0.04	0	14.83	3.01	6.147	4.161	73	29	29	0	0	0	0	0	0.107	0.285	3.933	0.333	0	11	11	11	79.5	14.2	0	1.2	5.1	1.75	0	4.6	70	289	39	1.35	1.21	0.113	44.6	401	423	0	0	0	0
26119121	Herring, baked or broiled, no added fat	2402	Fish	199	22.62	0.1	0.04	0	11.39	2.57	4.705	2.687	76	30	30	0	0	0	0	0	0.11	0.294	4.053	0.343	0	12	12	12	81.9	14.63	0	1.2	5.3	1.35	0	0.1	72	297	40	1.39	1.25	0.116	46	413	436	0	0	0	0
26119130	Herring, coated, baked or broiled, fat added	2402	Fish	265	19.05	12.51	1.1	0.6	14.92	2.939	6.033	4.557	57	30	30	0	1	0	0	2	0.198	0.3	3.912	0.271	13	12	34	25	64.2	10.9	0	0.5	4.1	1.69	0	7.5	84	255	37	1.8	1.14	0.118	39.1	349	382	0	0	0	0.005
26119131	Herring, coated, baked or broiled, no added fat	2402	Fish	224	19.94	13.1	1.15	0.6	9.59	2.253	3.792	2.289	60	31	31	0	1	0	0	2	0.207	0.314	4.096	0.283	14	12	36	26	67.2	11.41	0	0.6	4.2	1.06	0	0.8	88	267	38	1.87	1.2	0.123	40.9	365	400	0	0	0	0.006
26119140	Herring, coated, fried	2402	Fish	279	18.33	9.85	0.88	0.6	18.04	3.391	7.321	5.869	86	35	35	0	0	1	0	48	0.168	0.289	3.562	0.262	7	13	25	20	80.9	8.87	0	0.5	3.8	2.04	0	11.4	79	243	34	1.78	1.16	0.121	37.5	319	408	0	0	0	0
26119160	Herring, pickled, in cream sauce	2402	Fish	249	11.73	8.59	6.81	0	18.28	4.004	10.409	1.495	23	229	230	0	5	0	0	1	0.033	0.145	2.629	0.143	0	3	3	3	86.3	3.42	0	0.2	2.2	1.43	0	0.5	82	86	8	0.98	0.49	0.087	47	81	694	0	0	0	0.006
26119170	Herring, dried, salted	2402	Fish	490	55.71	0	0	0	28.04	6.328	11.588	6.616	186	74	74	0	0	0	0	0	0.243	0.723	9.978	0.843	0	28	28	28	201.6	31.8	0	1.7	13	3.32	0	0.3	178	732	99	3.41	3.07	0.285	113.2	1014	1179	0	0	0	0
26119180	Herring, pickled	2402	Fish	262	14.19	9.64	7.71	0	18	2.381	11.947	1.679	13	258	258	0	0	0	0	0	0.036	0.139	3.3	0.17	0	2	2	2	104.1	4.27	0	0	2.8	1.71	0	0.2	77	89	8	1.22	0.53	0.105	58.5	69	870	0	0	0	0
26119190	Herring, smoked, kippered	2402	Fish	217	24.58	0	0	0	12.37	2.791	5.112	2.919	82	40	40	0	0	0	0	0	0.126	0.319	4.402	0.413	0	14	14	14	95	18.7	0	1	2.2	1.54	0	0.1	84	325	46	1.51	1.36	0.135	52.6	447	918	0	0	0	0
26121100	Mackerel, raw	2402	Fish	189	19.08	0	0	0	11.91	2.924	4.523	2.885	62	40	40	0	0	0	0	0	0.155	0.348	8.829	0.376	0	1	1	1	65.6	7.29	0	0.9	13.8	1.35	0	3.4	16	187	60	1.48	0.64	0.08	41.6	344	89	0	0	0	0
26121110	Mackerel, cooked, NS as to cooking method	2402	Fish	265	23.34	0.1	0.04	0	18.3	4.085	7.095	5.073	76	41	41	0	0	0	0	0	0.18	0.426	10.79	0.414	0	2	2	2	80.3	7.56	0	1.4	16.8	2.09	0	8.6	20	228	73	1.81	0.79	0.098	50.8	423	421	0	0	0	0
26121120	Mackerel, baked or broiled, fat added	2402	Fish	265	23.34	0.1	0.04	0	18.31	4.086	7.097	5.074	76	41	41	0	0	0	0	0	0.18	0.426	10.79	0.414	0	2	2	2	80.3	7.56	0	1.4	16.8	2.09	0	8.6	20	228	73	1.81	0.79	0.098	50.8	423	421	0	0	0	0
26121121	Mackerel, baked or broiled, no added fat	2402	Fish	239	24.05	0.1	0.04	0	14.98	3.678	5.685	3.627	79	42	42	0	0	0	0	0	0.185	0.439	11.117	0.427	0	2	2	2	82.7	7.79	0	1.5	17.3	1.7	0	4.2	20	235	76	1.86	0.81	0.101	52.4	436	434	0	0	0	0
26121131	Mackerel, coated, baked or broiled, fat added	2402	Fish	294	20.1	12.51	1.1	0.6	17.57	3.76	6.758	5.253	59	39	39	0	1	0	0	2	0.253	0.407	9.145	0.333	13	4	27	18	64.8	5.83	0	0.7	13	1.95	0	10.6	46	208	63	2.14	0.82	0.106	43.8	366	381	0	0	0	0.005
26121132	Mackerel, coated, baked or broiled, no added fat	2402	Fish	255	21.05	13.09	1.15	0.6	12.37	3.113	4.552	3.018	62	41	41	0	1	0	0	2	0.265	0.426	9.574	0.349	14	4	28	19	67.8	6.1	0	0.7	13.6	1.33	0	3.9	48	218	66	2.24	0.86	0.111	45.8	383	398	0	0	0	0.006
26121140	Mackerel, coated, fried	2402	Fish	306	19.29	9.85	0.88	0.6	20.47	4.142	7.984	6.506	88	44	44	0	0	1	0	48	0.213	0.387	8.351	0.319	7	7	19	14	81.4	4.78	0	0.6	11.9	2.28	0	14.1	44	200	58	2.1	0.87	0.11	41.8	334	407	0	0	0	0
26121160	Mackerel, pickled	2402	Fish	219	11.07	4.02	1.28	0.6	17.33	3.165	9.954	2.907	40	24	24	0	1	0	0	1	0.105	0.191	5.278	0.241	1	5	7	6	39.1	3.72	0	2.3	9.2	2.22	0	8.7	16	135	47	1.14	0.42	0.057	25.8	232	539	0	0	0	0
26121180	Mackerel, canned	2402	Fish	156	23.19	0	0	0	6.3	1.857	2.225	1.651	79	130	130	0	0	0	0	0	0.04	0.212	6.18	0.21	0	5	5	5	85	6.94	0	0.9	7.3	1.03	0	0.1	241	301	37	2.04	1.02	0.147	37.7	194	379	0	0	0	0
26121190	Mackerel, smoked	2402	Fish	200	25.54	0	0	0	10.04	2.86	3.346	2.469	60	23	23	0	0	0	0	0	0.134	0.536	10.588	0.378	0	2	2	2	83	4.2	0	2.1	11.3	1.24	0	0.1	29	159	36	1.48	0.85	0.118	46.5	517	397	0	0	0	0
26123100	Mullet, raw	2402	Fish	117	19.35	0	0	0	3.79	1.116	1.078	0.715	49	37	37	0	0	0	0	0	0.09	0.08	5.2	0.425	0	9	9	9	70.2	0.22	0	1.2	1.5	1	0	0.1	41	221	29	1.02	0.52	0.051	36.5	357	65	0	0	0	0
26123110	Mullet, cooked, NS as to cooking method	2402	Fish	244	19.51	9.86	0.88	0.6	13.56	2.602	5.052	4.658	77	42	42	0	0	1	0	48	0.167	0.155	5.255	0.357	7	12	25	20	85.3	0.29	0	0.8	1.5	1.98	0	11.4	66	230	32	1.71	0.76	0.086	37.5	345	387	0	0	0	0
26123120	Mullet, baked or broiled, fat added	2402	Fish	177	23.66	0.1	0.04	0	8.41	1.881	2.898	2.428	60	41	41	0	0	0	0	0	0.099	0.093	6.039	0.468	0	10	10	10	85.9	0.24	0	1.7	1.8	1.67	0	4.6	51	270	36	1.25	0.64	0.063	44.6	438	392	0	0	0	0
26123121	Mullet, baked or broiled, no added fat	2402	Fish	148	24.37	0.1	0.04	0	4.78	1.406	1.358	0.901	62	42	42	0	0	0	0	0	0.102	0.096	6.223	0.482	0	10	10	10	88.5	0.25	0	1.7	1.9	1.26	0	0.1	52	278	37	1.29	0.66	0.064	46	451	404	0	0	0	0
26123130	Mullet, coated, baked or broiled, fat added	2402	Fish	227	20.34	12.51	1.1	0.6	10.02	2.077	3.554	3.235	47	38	38	0	1	0	0	2	0.192	0.153	5.519	0.374	13	11	34	24	69.1	0.25	0	0.9	1.5	1.62	0	7.5	69	241	34	1.72	0.71	0.08	39.1	377	359	0	0	0	0.005
26123131	Mullet, coated, baked or broiled, no added fat	2402	Fish	184	21.3	13.1	1.15	0.6	4.46	1.351	1.196	0.904	49	40	40	0	1	0	0	2	0.201	0.16	5.778	0.392	14	11	35	25	72.3	0.26	0	0.9	1.6	0.99	0	0.8	73	252	35	1.79	0.74	0.083	40.9	395	375	0	0	0	0.006
26123140	Mullet, coated, fried	2402	Fish	244	19.51	9.85	0.88	0.6	13.56	2.602	5.052	4.659	77	42	42	0	0	1	0	48	0.167	0.155	5.255	0.357	7	12	25	20	85.3	0.29	0	0.8	1.5	1.98	0	11.4	66	230	32	1.71	0.76	0.086	37.5	345	387	0	0	0	0
26123160	Mullet, steamed or poached	2402	Fish	147	24.33	0	0	0	4.77	1.403	1.356	0.899	62	37	37	0	0	0	0	0	0.091	0.091	5.558	0.428	0	9	9	9	88.3	0.24	0	1.1	1.9	1.26	0	0.1	52	250	33	1.28	0.65	0.064	45.9	382	395	0	0	0	0
26125100	Ocean perch, raw	2402	Fish	79	15.31	0	0	0	1.54	0.273	0.475	0.304	52	12	12	0	0	0	0	0	0.04	0.048	1.005	0.073	0	9	9	9	65	1.5	0	0	1.2	0.76	0	0.1	28	248	23	0.22	0.29	0.021	28.6	187	75	0	0	0	0
26125110	Ocean perch, cooked, NS as to cooking method	2402	Fish	130	18.72	0.1	0.04	0	5.66	0.85	2.161	1.926	64	13	13	0	0	0	0	0	0.044	0.056	1.168	0.081	0	10	10	10	79.5	1.65	0	0.5	1.5	1.37	0	4.6	35	303	28	0.28	0.36	0.026	35	230	405	0	0	0	0
26125120	Ocean perch, baked or broiled, fat added	2402	Fish	130	18.72	0.1	0.04	0	5.66	0.85	2.161	1.926	64	13	13	0	0	0	0	0	0.044	0.056	1.168	0.081	0	10	10	10	79.5	1.65	0	0.5	1.5	1.37	0	4.6	35	303	28	0.28	0.36	0.026	35	230	405	0	0	0	0
26125121	Ocean perch, baked or broiled, no added fat	2402	Fish	100	19.29	0.1	0.04	0	1.94	0.344	0.598	0.383	65	14	14	0	0	0	0	0	0.046	0.058	1.204	0.083	0	10	10	10	81.9	1.7	0	0.5	1.5	0.96	0	0.1	36	312	29	0.28	0.37	0.027	36	237	417	0	0	0	0
26125130	Ocean perch, coated, baked or broiled, fat added	2402	Fish	192	16.58	12.51	1.1	0.6	7.92	1.291	2.991	2.851	50	17	17	0	1	0	0	2	0.15	0.125	1.802	0.079	13	11	34	24	64.2	1.32	0	0	1.3	1.4	0	7.5	57	266	28	0.98	0.49	0.052	31.7	218	368	0	0	0	0.005
26125131	Ocean perch, coated, baked or broiled, no added fat	2402	Fish	147	17.36	13.1	1.15	0.6	2.27	0.527	0.607	0.503	52	18	18	0	1	0	0	2	0.157	0.131	1.887	0.082	14	11	35	25	67.2	1.39	0	0	1.3	0.76	0	0.8	60	278	29	1.01	0.52	0.054	33.2	229	385	0	0	0	0.006
26125140	Ocean perch, coated, fried	2402	Fish	212	16.07	9.85	0.88	0.6	11.64	1.883	4.538	4.308	79	24	24	0	0	1	0	48	0.131	0.129	1.674	0.086	7	12	25	20	80.9	1.27	0	0	1.2	1.78	0	11.4	54	253	27	1.03	0.57	0.06	30.7	200	395	0	0	0	0
26125160	Ocean perch, steamed or poached	2402	Fish	99	19.25	0	0	0	1.94	0.343	0.597	0.382	65	12	12	0	0	0	0	0	0.04	0.054	1.074	0.073	0	9	9	9	81.7	1.6	0	0	1.5	0.96	0	0.1	36	281	26	0.28	0.36	0.026	36	200	407	0	0	0	0
26127110	Perch, cooked, NS as to cooking method	2402	Fish	222	19.55	9.86	0.88	0.6	11.11	1.807	4.262	4.362	112	22	22	0	0	1	0	48	0.152	0.171	2.114	0.122	7	9	22	17	80.9	1.58	0	1.2	2.7	1.3	0	11.4	99	212	33	1.61	1.27	0.17	17.1	270	384	0	0	0	0
26127120	Perch, baked or broiled, made with oil	2402	Fish	145	23.71	0.1	0.04	0	4.9	0.743	1.766	2.004	110	10	10	0	0	0	0	0	0.077	0.116	1.766	0.133	0	6	6	6	79.5	2.09	0	2.2	3.7	0.69	0	4.6	98	245	37	1.11	1.36	0.184	15.4	330	389	0	0	0	0
26127121	Perch, baked or broiled, made with butter	2402	Fish	139	23.74	0.1	0.04	0	4.19	2.165	0.979	0.565	118	35	36	0	6	0	0	0	0.078	0.118	1.768	0.133	0	6	6	6	80.2	2.1	0	2.2	3.7	0.33	0	0.4	99	245	37	1.1	1.36	0.184	15.4	331	413	0	0	0	0.122
26127122	Perch, baked or broiled, made with margarine	2402	Fish	133	23.71	0.13	0.04	0	3.58	0.712	1.1	1.428	110	39	41	0	23	0	0	0	0.078	0.117	1.767	0.239	0	6	6	6	79.9	2.09	0	2.2	3.8	0.93	0	3.9	99	245	37	1.1	1.36	0.184	15.4	331	415	0	0	0	0
26127123	Perch, baked or broiled, no added fat	2402	Fish	115	24.42	0.1	0.04	0	1.16	0.234	0.192	0.464	113	10	10	0	0	0	0	0	0.08	0.12	1.82	0.137	0	6	6	6	81.9	2.15	0	2.2	3.8	0.25	0	0.1	101	252	38	1.14	1.4	0.189	15.9	340	400	0	0	0	0
26127124	Perch, baked or broiled, made with cooking spray	2402	Fish	118	24.33	0.2	0.04	0	1.55	0.258	0.439	0.572	113	10	10	0	0	0	0	0	0.079	0.119	1.813	0.136	0	6	6	6	81.6	2.14	0	2.2	3.8	0.25	0	0.1	101	251	38	1.13	1.39	0.188	15.8	339	399	0	0	0	0
26127130	Perch, coated, baked or broiled, made with oil	2402	Fish	203	20.38	12.51	1.1	0.6	7.34	1.209	2.69	2.911	85	15	15	0	1	0	0	2	0.175	0.171	2.258	0.118	13	7	30	21	64.2	1.66	0	1.3	2.9	0.88	0	7.5	106	221	35	1.61	1.26	0.172	16.8	295	356	0	0	0	0.005
26127131	Perch, coated, baked or broiled, made with butter	2402	Fish	193	20.43	12.51	1.1	0.6	6.26	3.379	1.489	0.715	97	54	54	0	10	0	0	2	0.176	0.173	2.261	0.118	13	8	30	21	65.3	1.67	0	1.3	2.9	0.34	0	1.1	107	222	35	1.6	1.26	0.172	16.8	296	393	0	0	0	0.191
26127132	Perch, coated, baked or broiled, made with margarine	2402	Fish	185	20.39	12.56	1.1	0.6	5.33	1.162	1.674	2.033	85	59	62	0	36	0	0	2	0.176	0.172	2.259	0.28	13	7	30	21	64.8	1.66	0	1.3	3.2	1.24	0	6.4	107	222	35	1.6	1.26	0.172	16.8	297	396	0	0	0	0.006
26127133	Perch, coated, baked or broiled, no added fat	2402	Fish	159	21.34	13.1	1.15	0.6	1.66	0.441	0.292	0.565	89	16	16	0	1	0	0	2	0.183	0.179	2.364	0.124	14	8	32	22	67.2	1.74	0	1.3	3.1	0.21	0	0.8	111	231	36	1.68	1.32	0.18	17.6	309	373	0	0	0	0.006
26127134	Perch, coated, baked or broiled, made with cooking spray	2402	Fish	161	21.28	13.14	1.14	0.6	1.96	0.46	0.483	0.649	89	16	16	0	1	0	0	2	0.183	0.178	2.357	0.123	14	8	32	22	67	1.73	0	1.3	3.1	0.21	0	0.8	110	231	36	1.67	1.31	0.18	17.5	308	372	0	0	0	0.006
26127140	Perch, coated, fried, made with oil	2402	Fish	222	19.55	9.85	0.88	0.6	11.11	1.807	4.262	4.362	112	22	22	0	0	1	0	48	0.152	0.171	2.114	0.122	7	9	22	17	80.9	1.58	0	1.2	2.7	1.3	0	11.4	99	212	33	1.61	1.27	0.17	17.1	270	384	0	0	0	0
26127141	Perch, coated, fried, made with butter	2402	Fish	207	19.62	9.86	0.88	0.6	9.47	5.091	2.444	1.039	131	80	81	0	14	1	0	48	0.153	0.174	2.117	0.123	7	10	22	17	82.5	1.59	0	1.2	2.7	0.48	0	1.7	101	214	33	1.59	1.27	0.17	17.1	272	440	0	0	0	0.281
26127142	Perch, coated, fried, made with margarine	2402	Fish	195	19.56	9.93	0.88	0.6	8.07	1.736	2.724	3.033	112	88	93	0	53	1	0	48	0.153	0.174	2.115	0.368	7	9	22	17	81.8	1.58	0	1.2	3.1	1.86	0	9.7	100	213	33	1.59	1.27	0.17	17.1	272	444	0	0	0	0.001
26127143	Perch, coated, fried, no added fat	2402	Fish	170	23	11.6	1.03	0.7	2.82	0.725	0.721	0.91	132	25	25	0	0	1	0	56	0.179	0.201	2.488	0.144	8	11	25	20	95.2	1.86	0	1.4	3.2	0.33	0	1.3	116	249	38	1.87	1.49	0.2	20.1	318	452	0	0	0	0
26127144	Perch, coated, fried, made with cooking spray	2402	Fish	173	22.94	11.64	1.03	0.7	3.13	0.742	0.917	0.996	131	25	25	0	0	1	0	56	0.179	0.201	2.48	0.143	8	11	25	19	94.9	1.85	0	1.4	3.2	0.33	0	1.3	116	248	38	1.87	1.48	0.199	20	317	451	0	0	0	0
26127160	Perch, steamed or poached	2402	Fish	114	24.38	0	0	0	1.16	0.233	0.191	0.463	113	9	9	0	0	0	0	0	0.07	0.113	1.625	0.121	0	5	5	5	81.7	2.03	0	1.6	3.8	0.25	0	0.1	101	226	34	1.13	1.4	0.189	15.8	288	392	0	0	0	0
26129110	Pike, cooked, NS as to cooking method	2402	Fish	236	19.15	13.87	1.22	0.9	11.13	1.795	4.297	4.316	64	29	29	0	0	1	0	45	0.181	0.156	2.998	0.12	10	17	34	27	77	1.58	0	2.4	2.2	1.29	0	11.7	86	226	34	1.54	0.93	0.097	17.7	259	390	0	0	0	0
26129120	Pike, baked or broiled, fat added	2402	Fish	141	23.55	0.1	0.04	0	4.62	0.661	1.772	1.801	48	23	23	0	0	0	0	0	0.064	0.073	2.672	0.129	0	17	17	17	79.5	2.2	0	4.2	3.1	0.69	0	4.6	70	269	38	0.68	0.82	0.063	15.4	318	361	0	0	0	0
26129121	Pike, baked or broiled, no added fat	2402	Fish	111	24.26	0.1	0.04	0	0.87	0.149	0.198	0.255	49	24	24	0	0	0	0	0	0.066	0.076	2.753	0.133	0	17	17	17	81.9	2.27	0	4.4	3.1	0.25	0	0.1	72	277	39	0.69	0.84	0.064	15.9	328	371	0	0	0	0
26129130	Pike, coated, baked or broiled, fat added	2402	Fish	200	20.26	12.51	1.1	0.6	7.13	1.147	2.695	2.756	37	25	25	0	1	0	0	2	0.165	0.138	2.949	0.115	13	16	39	29	64.2	1.74	0	2.8	2.5	0.88	0	7.5	84	240	36	1.28	0.85	0.08	16.8	286	334	0	0	0	0.005
26129131	Pike, coated, baked or broiled, no added fat	2402	Fish	156	21.21	13.1	1.15	0.6	1.44	0.376	0.297	0.403	39	26	26	0	1	0	0	2	0.173	0.145	3.088	0.121	14	17	40	31	67.2	1.82	0	3	2.6	0.21	0	0.8	88	251	37	1.33	0.89	0.083	17.6	299	350	0	0	0	0.006
26129140	Pike, coated, fried	2402	Fish	219	19.44	9.85	0.88	0.6	10.92	1.75	4.266	4.221	68	30	30	0	0	1	0	48	0.144	0.141	2.78	0.12	7	17	29	24	80.9	1.66	0	2.6	2.3	1.3	0	11.4	79	229	34	1.31	0.89	0.086	17.1	261	364	0	0	0	0
26129160	Pike, steamed or poached	2402	Fish	111	24.22	0	0	0	0.87	0.148	0.197	0.254	49	22	22	0	0	0	0	0	0.058	0.071	2.458	0.118	0	15	15	15	81.7	2.14	0	3.6	3.1	0.25	0	0.1	72	249	35	0.69	0.84	0.064	15.8	277	366	0	0	0	0
26131100	Pompano, raw	2402	Fish	164	18.48	0	0	0	9.47	3.509	2.586	1.137	50	40	40	0	0	0	0	0	0.56	0.12	3	0.2	0	15	15	15	51.5	1.3	0	0	11	0.18	0	0.1	22	195	27	0.6	0.72	0.038	36.5	381	65	0	0	0	0
26131110	Pompano, cooked, NS as to cooking method	2402	Fish	234	22.59	0.1	0.04	0	15.35	4.806	4.741	2.944	61	42	42	0	0	0	0	0	0.651	0.147	3.668	0.221	0	17	17	17	63	1.35	0	0.5	13.4	0.66	0	4.6	27	238	33	0.74	0.88	0.047	44.6	467	392	0	0	0	0
26131120	Pompano, baked or broiled, fat added	2402	Fish	234	22.59	0.1	0.04	0	15.35	4.806	4.741	2.944	61	42	42	0	0	0	0	0	0.651	0.147	3.668	0.221	0	17	17	17	63	1.35	0	0.5	13.4	0.66	0	4.6	27	238	33	0.74	0.88	0.047	44.6	467	392	0	0	0	0
26131121	Pompano, baked or broiled, no added fat	2402	Fish	207	23.28	0.1	0.04	0	11.93	4.42	3.257	1.432	63	43	43	0	0	0	0	0	0.67	0.151	3.779	0.227	0	17	17	17	64.9	1.39	0	0.5	13.9	0.23	0	0.1	28	246	34	0.76	0.91	0.048	46	481	404	0	0	0	0
26131130	Pompano, coated, baked or broiled, fat added	2402	Fish	271	19.53	12.51	1.1	0.6	15.32	4.309	4.96	3.628	48	39	39	0	1	0	0	2	0.613	0.194	3.709	0.185	13	16	39	29	51.6	1.1	0	0	10.4	0.86	0	7.5	52	216	32	1.33	0.89	0.068	39.1	399	359	0	0	0	0.005
26131131	Pompano, coated, baked or broiled, no added fat	2402	Fish	230	20.45	13.1	1.15	0.6	10.01	3.687	2.669	1.316	50	41	41	0	1	0	0	2	0.641	0.203	3.884	0.194	14	17	40	31	54	1.15	0	0	10.9	0.19	0	0.8	54	226	33	1.38	0.94	0.071	40.9	418	375	0	0	0	0.006
26131140	Pompano, coated, fried	2402	Fish	284	18.77	9.85	0.88	0.6	18.41	4.645	6.34	5.019	78	44	44	0	0	1	0	48	0.508	0.193	3.377	0.184	7	17	29	24	69.4	0.95	0	0	9.6	1.28	0	11.4	49	208	30	1.35	0.93	0.074	37.5	365	387	0	0	0	0
26131160	Pompano, steamed or poached	2402	Fish	206	23.24	0	0	0	11.91	4.413	3.252	1.43	63	43	43	0	0	0	0	0	0.563	0.136	3.207	0.201	0	15	15	15	64.8	1.39	0	0	13.8	0.23	0	0.1	28	221	31	0.76	0.9	0.048	45.9	407	395	0	0	0	0
26131190	Pompano, smoked	2402	Fish	192	21.58	0	0	0	11.06	4.097	3.02	1.328	58	40	40	0	0	0	0	0	0.621	0.14	3.503	0.21	0	16	16	16	60.1	1.29	0	0	12.8	0.21	0	0.1	26	228	32	0.7	0.84	0.044	42.6	445	415	0	0	0	0
26133100	Porgy, raw	2402	Fish	105	18.88	0	0	0	2.73	0.64	0.56	1.03	52	27	27	0	0	0	0	0	0.11	0.1	4.1	0.3	0	15	15	15	65	1.4	0	0	1.2	0.5	0	0.1	40	185	23	0.53	0.48	0.051	36.5	287	42	0	0	0	0
26133110	Porgy, cooked, NS as to cooking method	2402	Fish	162	23.08	0.1	0.04	0	7.11	1.299	2.265	2.813	64	30	30	0	0	0	0	0	0.121	0.116	4.762	0.331	0	17	17	17	79.5	1.54	0	0.5	1.5	1.06	0	4.6	49	226	28	0.66	0.59	0.063	44.6	352	364	0	0	0	0
26133120	Porgy, baked or broiled, fat added	2402	Fish	162	23.08	0.1	0.04	0	7.11	1.299	2.265	2.813	64	30	30	0	0	0	0	0	0.121	0.116	4.762	0.331	0	17	17	17	79.5	1.54	0	0.5	1.5	1.06	0	4.6	49	226	28	0.66	0.59	0.063	44.6	352	364	0	0	0	0
26133121	Porgy, baked or broiled, no added fat	2402	Fish	133	23.78	0.1	0.04	0	3.44	0.807	0.705	1.297	65	31	31	0	0	0	0	0	0.125	0.12	4.907	0.341	0	17	17	17	81.9	1.59	0	0.5	1.5	0.63	0	0.1	51	233	29	0.67	0.6	0.064	46	363	375	0	0	0	0
26133130	Porgy, coated, baked or broiled, fat added	2402	Fish	216	19.91	12.51	1.1	0.6	9.03	1.633	3.07	3.529	50	30	30	0	1	0	0	2	0.209	0.171	4.544	0.269	13	16	39	29	64.2	1.24	0	0	1.3	1.16	0	7.5	68	207	28	1.26	0.67	0.08	39.1	312	337	0	0	0	0.005
26133131	Porgy, coated, baked or broiled, no added fat	2402	Fish	173	20.84	13.1	1.15	0.6	3.43	0.886	0.69	1.212	52	31	31	0	1	0	0	2	0.219	0.179	4.758	0.282	14	17	40	31	67.2	1.3	0	0	1.3	0.5	0	0.8	72	217	29	1.31	0.7	0.083	40.9	326	353	0	0	0	0.006
26133140	Porgy, coated, fried	2402	Fish	234	19.11	9.85	0.88	0.6	12.66	2.196	4.61	4.928	79	35	35	0	0	1	0	48	0.181	0.171	4.316	0.261	7	17	29	24	80.9	1.19	0	0	1.2	1.56	0	11.4	65	199	27	1.29	0.73	0.086	37.5	285	367	0	0	0	0
26133160	Porgy, steamed or poached	2402	Fish	132	23.74	0	0	0	3.43	0.805	0.704	1.295	65	27	27	0	0	0	0	0	0.111	0.113	4.382	0.302	0	15	15	15	81.7	1.5	0	0	1.5	0.63	0	0.1	51	209	26	0.67	0.6	0.064	45.9	307	369	0	0	0	0
26135110	Ray, cooked, NS as to cooking method	2402	Fish	193	25.65	0.1	0.04	0	9.29	1.647	3.79	3.015	62	77	77	0	0	0	0	0	0.047	0.072	3.413	0.441	0	3	3	3	79.5	1.64	0	0.5	0.7	1.67	0	4.6	42	257	60	1.03	0.53	0.041	44.6	197	409	0	0	0	0
26135120	Ray, baked or broiled, fat added	2402	Fish	193	25.65	0.1	0.04	0	9.29	1.647	3.79	3.015	62	77	77	0	0	0	0	0	0.047	0.072	3.413	0.441	0	3	3	3	79.5	1.64	0	0.5	0.7	1.67	0	4.6	42	257	60	1.03	0.53	0.041	44.6	197	409	0	0	0	0
26135121	Ray, baked or broiled, no added fat	2402	Fish	164	26.43	0.1	0.04	0	5.68	1.165	2.277	1.505	64	79	79	0	0	0	0	0	0.048	0.074	3.516	0.454	0	4	4	4	81.9	1.69	0	0.5	0.8	1.26	0	0.1	43	265	62	1.06	0.54	0.042	46	203	422	0	0	0	0
26135130	Ray, coated, baked or broiled, fat added	2402	Fish	239	21.86	12.51	1.1	0.6	10.69	1.899	4.234	3.682	49	66	66	0	1	0	0	2	0.152	0.137	3.515	0.353	13	6	29	19	64.2	1.32	0	0	0.7	1.62	0	7.5	63	230	52	1.55	0.62	0.063	39.1	193	372	0	0	0	0.005
26135131	Ray, coated, baked or broiled, no added fat	2402	Fish	197	22.89	13.1	1.15	0.6	5.17	1.164	1.909	1.373	51	69	69	0	1	0	0	2	0.159	0.144	3.68	0.37	14	6	30	20	67.2	1.38	0	0	0.7	0.99	0	0.8	66	241	55	1.62	0.65	0.066	40.9	202	389	0	0	0	0.006
26135140	Ray, coated, fried	2402	Fish	255	20.9	9.85	0.88	0.6	14.18	2.439	5.676	5.068	79	66	66	0	0	1	0	48	0.132	0.14	3.324	0.337	7	8	20	15	80.9	1.26	0	0	0.7	1.98	0	11.4	60	220	49	1.56	0.69	0.07	37.5	177	399	0	0	0	0
26135160	Ray, steamed or poached	2402	Fish	163	26.38	0	0	0	5.67	1.163	2.274	1.503	64	70	70	0	0	0	0	0	0.042	0.07	3.14	0.402	0	3	3	3	81.7	1.59	0	0	0.8	1.26	0	0.1	43	238	55	1.06	0.54	0.041	45.9	171	411	0	0	0	0
26137100	Salmon, raw	2402	Fish	127	20.5	0	0	0	4.4	0.81	1.348	0.811	46	35	35	0	0	0	0	0	0.08	0.105	7.995	0.611	0	4	4	4	94.6	4.15	0	0	10.9	0.4	0	0.4	7	261	27	0.38	0.39	0.063	31.4	366	75	0	0	0	0
26137110	Salmon, cooked, NS as to cooking method	2402	Fish	189	25.06	0.1	0.04	0	9.15	1.507	3.228	2.546	56	39	39	0	0	0	0	0	0.088	0.122	9.285	0.673	0	5	5	5	115.7	4.57	0	0.5	13.3	0.93	0	4.9	9	319	33	0.47	0.48	0.077	38.4	449	405	0	0	0	0
26137120	Salmon, baked or broiled, made with oil	2402	Fish	189	25.06	0.1	0.04	0	9.15	1.507	3.228	2.546	56	39	39	0	0	0	0	0	0.088	0.122	9.285	0.673	0	5	5	5	115.7	4.57	0	0.5	13.3	0.93	0	4.9	9	319	33	0.47	0.48	0.077	38.4	449	405	0	0	0	0
26137121	Salmon, baked or broiled, made with butter	2402	Fish	183	25.09	0.1	0.04	0	8.44	2.929	2.441	1.106	64	64	64	0	6	0	0	0	0.089	0.123	9.287	0.673	0	5	5	5	116.4	4.57	0	0.5	13.3	0.58	0	0.8	10	320	33	0.47	0.48	0.077	38.4	450	429	0	0	0	0.122
26137122	Salmon, baked or broiled, made with margarine	2402	Fish	177	25.07	0.13	0.04	0	7.84	1.476	2.562	1.97	56	67	69	0	23	0	0	0	0.089	0.123	9.286	0.779	0	5	5	5	116.1	4.57	0	0.5	13.5	1.17	0	4.2	10	320	33	0.47	0.48	0.077	38.4	450	431	0	0	0	0
26137123	Salmon, baked or broiled, no added fat	2402	Fish	160	25.82	0.1	0.04	0	5.54	1.021	1.698	1.022	58	40	40	0	0	0	0	0	0.091	0.126	9.567	0.693	0	5	5	5	119.2	4.7	0	0.5	13.7	0.51	0	0.5	9	329	34	0.48	0.49	0.08	39.5	462	417	0	0	0	0
26137124	Salmon, baked or broiled, made with cooking spray	2402	Fish	164	25.72	0.2	0.04	0	5.92	1.042	1.939	1.128	58	40	40	0	0	0	0	0	0.091	0.125	9.529	0.69	0	5	5	5	118.7	4.69	0	0.5	13.7	0.5	0	0.5	9	328	34	0.48	0.49	0.079	39.4	461	415	0	0	0	0
26137130	Salmon, coated, baked or broiled, made with oil	2402	Fish	236	21.42	12.51	1.1	0.6	10.59	1.792	3.805	3.324	44	37	37	0	1	0	0	2	0.184	0.175	7.995	0.53	13	7	29	20	91.8	3.55	0	0	10.3	1.06	0	7.8	38	278	32	1.12	0.58	0.091	34.3	385	368	0	0	0	0.005
26137131	Salmon, coated, baked or broiled, made with butter	2402	Fish	227	21.47	12.51	1.1	0.6	9.5	3.962	2.604	1.128	56	75	76	0	10	0	0	2	0.184	0.177	7.998	0.53	13	7	30	20	92.9	3.56	0	0	10.3	0.52	0	1.4	39	279	32	1.12	0.59	0.091	34.4	387	405	0	0	0	0.191
26137132	Salmon, coated, baked or broiled, made with margarine	2402	Fish	219	21.43	12.56	1.1	0.6	8.58	1.745	2.789	2.446	44	81	84	0	36	0	0	2	0.184	0.177	7.996	0.692	13	7	30	20	92.4	3.55	0	0	10.5	1.43	0	6.7	39	279	32	1.12	0.58	0.091	34.3	387	408	0	0	0	0.006
26137133	Salmon, coated, baked or broiled, no added fat	2402	Fish	194	22.42	13.1	1.15	0.6	5.06	1.052	1.46	0.998	46	38	38	0	1	0	0	2	0.192	0.183	8.371	0.555	14	7	31	21	96.1	3.72	0	0	10.8	0.41	0	1	39	291	33	1.17	0.61	0.095	35.9	404	385	0	0	0	0.006
26137134	Salmon, coated, baked or broiled, made with cooking spray	2402	Fish	197	22.36	13.14	1.14	0.6	5.35	1.068	1.648	1.08	46	38	38	0	1	0	0	2	0.192	0.183	8.346	0.553	14	7	31	21	95.8	3.7	0	0	10.8	0.41	0	1	39	290	33	1.16	0.61	0.095	35.8	402	384	0	0	0	0.006
26137140	Salmon, coated, fried, made with oil	2402	Fish	253	20.5	9.85	0.88	0.6	14.08	2.341	5.283	4.741	74	40	40	0	0	1	0	48	0.16	0.175	7.641	0.499	7	9	21	16	106.2	3.31	0	0	9.5	1.47	0	11.6	37	264	30	1.16	0.65	0.096	33.1	353	395	0	0	0	0
26137141	Salmon, coated, fried, made with butter	2402	Fish	238	20.57	9.86	0.88	0.6	12.44	5.625	3.465	1.417	93	99	100	0	14	1	0	48	0.16	0.178	7.645	0.5	7	9	21	16	107.8	3.32	0	0	9.5	0.65	0	2	39	266	30	1.15	0.66	0.096	33.2	355	451	0	0	0	0.281
26137142	Salmon, coated, fried, made with margarine	2402	Fish	226	20.51	9.93	0.88	0.6	11.04	2.27	3.745	3.411	74	107	112	0	53	1	0	48	0.16	0.178	7.642	0.745	7	9	21	16	107.1	3.31	0	0	9.8	2.03	0	10	38	265	30	1.15	0.65	0.096	33.1	355	455	0	0	0	0.001
26137143	Salmon, coated, fried, no added fat	2402	Fish	207	24.12	11.6	1.03	0.7	6.32	1.353	1.923	1.355	87	48	48	0	0	1	0	56	0.188	0.206	8.993	0.588	8	10	25	19	124.9	3.89	0	0	11.2	0.53	0	1.6	43	311	35	1.35	0.77	0.113	39	415	465	0	0	0	0
26137144	Salmon, coated, fried, made with cooking spray	2402	Fish	209	24.05	11.64	1.03	0.7	6.61	1.368	2.115	1.439	87	47	47	0	0	1	0	56	0.187	0.206	8.965	0.586	8	10	24	19	124.5	3.88	0	0	11.1	0.53	0	1.6	43	310	35	1.35	0.76	0.112	38.8	414	464	0	0	0	0
26137160	Salmon, steamed or poached	2402	Fish	160	25.78	0	0	0	5.53	1.019	1.695	1.02	58	35	35	0	0	0	0	0	0.08	0.119	8.546	0.615	0	4	4	4	119	4.44	0	0	13.7	0.5	0	0.5	9	295	31	0.48	0.49	0.079	39.5	391	407	0	0	0	0
26137170	Salmon, dried	2402	Fish	397	64.06	0	0	0	13.75	2.531	4.212	2.534	144	98	98	0	0	0	0	0	0.225	0.312	23.735	1.718	0	11	11	11	295.6	11.67	0	0	34.1	1.25	0	1.2	22	816	84	1.19	1.22	0.197	98.1	1144	234	0	0	0	0
26137180	Salmon, canned	2402	Fish	137	20.55	0	0	0	5.48	1.009	1.499	1.497	59	25	25	0	0	0	0	0	0.025	0.19	6.776	0.268	0	13	13	13	86.6	4.62	0	0	15	0.97	0	0.4	220	338	30	0.64	0.79	0.071	33.9	336	403	0	0	0	0.004
26137190	Salmon, smoked	2402	Fish	117	18.28	0	0	0	4.32	0.929	2.023	0.995	23	26	26	0	0	0	0	0	0.023	0.101	4.72	0.278	0	2	2	2	89	3.26	0	0	17.1	1.35	0	0.1	11	164	18	0.85	0.31	0.23	32.4	175	672	0	0	0	0
26139110	Sardines, cooked	2402	Fish	208	24.62	0	0	0	11.45	1.528	3.869	5.148	142	32	32	0	0	0	0	0	0.08	0.227	5.245	0.167	0	10	10	10	75	8.94	0	0	4.8	2.04	0	2.6	382	490	39	2.92	1.31	0.186	52.7	397	307	0	0	0	0
26139170	Sardines, dried	2402	Fish	406	46.06	0	0	0	23.18	5.23	9.58	5.47	154	72	72	0	0	0	0	0	0.224	0.598	8.248	0.696	0	24	24	24	166.6	26.28	0	1.4	10.8	2.74	0	0.2	148	606	82	2.82	2.54	0.236	93.6	838	230	0	0	0	0
26139180	Sardines, canned in oil	2402	Fish	208	24.62	0	0	0	11.45	1.528	3.869	5.148	142	32	32	0	0	0	0	0	0.08	0.227	5.245	0.167	0	10	10	10	75	8.94	0	0	4.8	2.04	0	2.6	382	490	39	2.92	1.31	0.186	52.7	397	307	0	0	0	0
26139190	Sardines, skinless, boneless, packed in water	2402	Fish	185	20.86	0.54	0.43	0.1	10.45	2.684	4.818	2.111	61	32	34	0	26	0	1398	2	0.044	0.233	4.2	0.123	0	24	24	24	76	9	0	1	4.8	1.38	0	0.4	240	366	34	2.3	1.4	0.272	40.6	341	414	0	0	0	0
26141110	Sea bass, cooked, NS as to cooking method	2402	Fish	152	22.53	0.1	0.04	0	6.22	1.141	2.098	2.462	50	51	51	0	0	0	0	0	0.121	0.14	1.859	0.441	0	6	6	6	74.4	0.33	0	0.5	6.8	1.47	0	4.6	13	237	50	0.36	0.49	0.023	44.6	314	396	0	0	0	0
26141120	Sea bass, baked or broiled, fat added	2402	Fish	152	22.53	0.1	0.04	0	6.22	1.141	2.098	2.462	50	51	51	0	0	0	0	0	0.121	0.14	1.859	0.441	0	6	6	6	74.4	0.33	0	0.5	6.8	1.47	0	4.6	13	237	50	0.36	0.49	0.023	44.6	314	396	0	0	0	0
26141121	Sea bass, baked or broiled, no added fat	2402	Fish	122	23.22	0.1	0.04	0	2.52	0.644	0.534	0.936	52	52	52	0	0	0	0	0	0.125	0.144	1.915	0.454	0	6	6	6	76.6	0.34	0	0.5	7.1	1.06	0	0.1	13	244	52	0.37	0.5	0.024	46	324	408	0	0	0	0
26141130	Sea bass, coated, baked or broiled, fat added	2402	Fish	208	19.49	12.51	1.1	0.6	8.35	1.513	2.944	3.261	39	46	46	0	1	0	0	2	0.209	0.189	2.329	0.353	13	7	30	21	60.3	0.32	0	0	5.4	1.47	0	7.5	40	215	45	1.04	0.6	0.05	39.1	283	361	0	0	0	0.005
26141131	Sea bass, coated, baked or broiled, no added fat	2402	Fish	165	20.4	13.1	1.15	0.6	2.72	0.76	0.557	0.931	41	48	48	0	1	0	0	2	0.219	0.197	2.439	0.37	14	8	32	22	63.1	0.33	0	0	5.6	0.84	0	0.8	42	225	47	1.08	0.62	0.052	40.9	296	378	0	0	0	0.006
26141140	Sea bass, coated, fried	2402	Fish	227	18.73	9.85	0.88	0.6	12.04	2.086	4.494	4.683	70	48	48	0	0	1	0	48	0.181	0.187	2.182	0.337	7	9	22	17	77.3	0.35	0	0	5	1.85	0	11.4	39	207	42	1.09	0.66	0.058	37.5	259	389	0	0	0	0
26141160	Sea bass, steamed or poached	2402	Fish	122	23.18	0	0	0	2.52	0.643	0.533	0.934	52	46	46	0	0	0	0	0	0.111	0.136	1.71	0.402	0	5	5	5	76.5	0.32	0	0	7	1.06	0	0.1	13	220	46	0.36	0.5	0.024	45.9	274	399	0	0	0	0
26141180	Sea bass, pickled	2402	Fish	157	10.98	4.02	1.28	0.6	10.56	1.601	7.088	1.422	23	22	22	0	1	0	0	1	0.073	0.079	1.017	0.242	1	7	9	8	36.7	0.15	0	2.1	3.2	1.83	0	5.9	15	122	27	0.37	0.29	0.027	21.4	199	527	0	0	0	0
26143110	Shark, cooked, NS as to cooking method	2402	Fish	193	25.65	0.1	0.04	0	9.29	1.647	3.79	3.015	62	77	77	0	0	0	0	0	0.047	0.072	3.413	0.441	0	3	3	3	79.5	1.64	0	0.5	0.7	1.67	0	4.6	42	257	60	1.03	0.53	0.041	44.6	197	409	0	0	0	0
26143120	Shark, baked or broiled, fat added	2402	Fish	193	25.65	0.1	0.04	0	9.29	1.647	3.79	3.015	62	77	77	0	0	0	0	0	0.047	0.072	3.413	0.441	0	3	3	3	79.5	1.64	0	0.5	0.7	1.67	0	4.6	42	257	60	1.03	0.53	0.041	44.6	197	409	0	0	0	0
26143121	Shark, baked or broiled, no added fat	2402	Fish	164	26.43	0.1	0.04	0	5.68	1.165	2.277	1.505	64	79	79	0	0	0	0	0	0.048	0.074	3.516	0.454	0	4	4	4	81.9	1.69	0	0.5	0.8	1.26	0	0.1	43	265	62	1.06	0.54	0.042	46	203	422	0	0	0	0
26143130	Shark, coated, baked or broiled, fat added	2402	Fish	239	21.86	12.51	1.1	0.6	10.69	1.899	4.234	3.682	49	66	66	0	1	0	0	2	0.152	0.137	3.515	0.353	13	6	29	19	64.2	1.32	0	0	0.7	1.62	0	7.5	63	230	52	1.55	0.62	0.063	39.1	193	372	0	0	0	0.005
26143131	Shark, coated, baked or broiled, no added fat	2402	Fish	197	22.89	13.1	1.15	0.6	5.17	1.164	1.909	1.373	51	69	69	0	1	0	0	2	0.159	0.144	3.68	0.37	14	6	30	20	67.2	1.38	0	0	0.7	0.99	0	0.8	66	241	55	1.62	0.65	0.066	40.9	202	389	0	0	0	0.006
26143140	Shark, coated, fried	2402	Fish	255	20.9	9.85	0.88	0.6	14.18	2.439	5.676	5.068	79	66	66	0	0	1	0	48	0.132	0.14	3.324	0.337	7	8	20	15	80.9	1.26	0	0	0.7	1.98	0	11.4	60	220	49	1.56	0.69	0.07	37.5	177	399	0	0	0	0
26143160	Shark, steamed or poached	2402	Fish	163	26.38	0	0	0	5.67	1.163	2.274	1.503	64	70	70	0	0	0	0	0	0.042	0.07	3.14	0.402	0	3	3	3	81.7	1.59	0	0	0.8	1.26	0	0.1	43	238	55	1.06	0.54	0.041	45.9	171	411	0	0	0	0
26147110	Sturgeon, cooked, NS as to cooking method	2402	Fish	162	19.73	0.1	0.04	0	8.71	1.635	3.95	2.398	73	231	231	0	0	0	0	0	0.077	0.081	9.639	0.221	0	17	17	17	68.5	2.42	0	0.5	12.6	1.06	0	4.6	16	258	43	0.86	0.51	0.05	15.4	349	379	0	0	0	0
26147120	Sturgeon, baked or broiled, fat added	2402	Fish	162	19.73	0.1	0.04	0	8.71	1.635	3.95	2.398	73	231	231	0	0	0	0	0	0.077	0.081	9.639	0.221	0	17	17	17	68.5	2.42	0	0.5	12.6	1.06	0	4.6	16	258	43	0.86	0.51	0.05	15.4	349	379	0	0	0	0
26147130	Sturgeon, steamed	2402	Fish	132	20.3	0	0	0	5.08	1.151	2.438	0.868	75	211	211	0	0	0	0	0	0.07	0.079	8.872	0.201	0	15	15	15	70.4	2.35	0	0	13	0.63	0	0.1	17	239	40	0.88	0.53	0.052	15.8	304	383	0	0	0	0
26147140	Sturgeon, coated, fried	2402	Fish	234	16.77	9.85	0.88	0.6	13.78	2.431	5.787	4.637	86	167	167	0	0	1	0	48	0.152	0.147	7.901	0.184	7	17	29	24	73.2	1.81	0	0	9	1.56	0	11.4	42	221	37	1.44	0.68	0.077	17.1	283	377	0	0	0	0
26147190	Sturgeon, smoked	2402	Fish	173	31.2	0	0	0	4.4	1.037	2.356	0.436	80	280	280	0	0	0	0	0	0.09	0.09	11.1	0.27	0	20	20	20	87.3	2.9	0	0	16.1	0.5	0	0.1	17	281	47	0.93	0.56	0.05	20.1	379	739	0	0	0	0
26149110	Swordfish, cooked, NS as to cooking method	2402	Fish	210	24.04	0.1	0.04	0	11.9	2.489	5.252	2.959	81	37	37	0	0	0	0	0	0.087	0.065	9.486	0.598	0	2	2	2	79.5	1.77	0	0.5	17	2.91	0	4.6	7	312	36	0.47	0.81	0.048	70.2	512	412	0	0	0	0
26149120	Swordfish, baked or broiled, fat added	2402	Fish	210	24.04	0.1	0.04	0	11.9	2.489	5.252	2.959	81	37	37	0	0	0	0	0	0.087	0.065	9.486	0.598	0	2	2	2	79.5	1.77	0	0.5	17	2.91	0	4.6	7	312	36	0.47	0.81	0.048	70.2	512	412	0	0	0	0
26149121	Swordfish, baked or broiled, no added fat	2402	Fish	182	24.76	0.1	0.04	0	8.38	2.033	3.783	1.447	83	39	39	0	0	0	0	0	0.09	0.067	9.774	0.616	0	2	2	2	81.9	1.82	0	0.5	17.5	2.55	0	0.1	7	321	37	0.48	0.83	0.049	72.3	528	424	0	0	0	0
26149130	Swordfish, coated, baked or broiled, fat added	2402	Fish	252	20.63	12.51	1.1	0.6	12.69	2.542	5.35	3.64	63	36	36	0	1	0	0	2	0.183	0.132	8.149	0.473	13	5	28	18	64.2	1.41	0	0	13.1	2.58	0	7.5	36	272	34	1.12	0.84	0.068	58.5	434	374	0	0	0	0.005
26149131	Swordfish, coated, baked or broiled, no added fat	2402	Fish	211	21.6	13.1	1.15	0.6	7.26	1.837	3.077	1.328	66	38	38	0	1	0	0	2	0.192	0.138	8.532	0.495	14	5	29	19	67.2	1.48	0	0	13.7	1.99	0	0.8	37	285	35	1.17	0.88	0.072	61.3	454	391	0	0	0	0.006
26149140	Swordfish, coated, fried	2402	Fish	267	19.78	9.85	0.88	0.6	16	3.027	6.696	5.029	91	41	41	0	0	1	0	48	0.156	0.135	7.44	0.447	7	7	19	14	80.9	1.21	0	0	12.1	2.86	0	11.4	35	259	32	1.16	0.88	0.075	55.3	397	400	0	0	0	0
26149160	Swordfish, steamed or poached	2402	Fish	181	24.72	0	0	0	8.36	2.03	3.778	1.445	83	38	38	0	0	0	0	0	0.075	0.06	8.295	0.546	0	2	2	2	81.7	1.82	0	0	17.5	2.54	0	0.1	7	289	33	0.48	0.83	0.049	72.2	447	414	0	0	0	0
26151110	Trout, cooked, NS as to cooking method	2402	Fish	206	24.38	0.1	0.04	0	11.33	2.207	3.999	3.396	72	87	87	0	0	0	0	0	0.14	0.11	6.806	0.375	0	12	12	12	79.5	4.47	0	3.3	19.4	3.3	0	4.6	31	276	31	0.39	0.55	0.056	28.8	462	375	0	0	0	0
26151120	Trout, baked or broiled, made with oil	2402	Fish	206	24.38	0.1	0.04	0	11.33	2.207	3.999	3.396	72	87	87	0	0	0	0	0	0.14	0.11	6.806	0.375	0	12	12	12	79.5	4.47	0	3.3	19.4	3.3	0	4.6	31	276	31	0.39	0.55	0.056	28.8	462	375	0	0	0	0
26151121	Trout, baked or broiled, made with butter	2402	Fish	200	24.41	0.1	0.04	0	10.62	3.629	3.212	1.957	80	113	113	0	6	0	0	0	0.14	0.111	6.807	0.375	0	12	12	12	80.2	4.47	0	3.3	19.4	2.95	0	0.4	32	277	31	0.38	0.55	0.056	28.9	463	399	0	0	0	0.122
26151122	Trout, baked or broiled, made with margarine	2402	Fish	194	24.38	0.13	0.04	0	10.01	2.176	3.333	2.821	72	116	118	0	23	0	0	0	0.14	0.111	6.807	0.481	0	12	12	12	79.9	4.47	0	3.4	19.6	3.54	0	3.9	32	277	31	0.38	0.55	0.056	28.8	463	401	0	0	0	0
26151123	Trout, baked or broiled, no added fat	2402	Fish	178	25.12	0.1	0.04	0	7.79	1.742	2.492	1.898	74	90	90	0	0	0	0	0	0.144	0.114	7.012	0.386	0	13	13	13	81.9	4.6	0	3.4	20	2.95	0	0.1	32	285	32	0.39	0.57	0.058	29.7	476	387	0	0	0	0
26151124	Trout, baked or broiled, made with cooking spray	2402	Fish	181	25.02	0.2	0.04	0	8.15	1.761	2.731	2.001	74	90	90	0	0	0	0	0	0.143	0.113	6.985	0.384	0	13	13	13	81.6	4.58	0	3.4	19.9	2.94	0	0.1	32	284	31	0.39	0.56	0.058	29.6	474	385	0	0	0	0
26151130	Trout, coated, baked or broiled, made with oil	2402	Fish	249	20.9	12.51	1.1	0.6	12.25	2.326	4.394	3.973	56	74	74	0	1	0	0	2	0.223	0.166	6.104	0.303	13	12	35	26	64.2	3.47	0	2.2	15	2.87	0	7.5	54	245	30	1.06	0.64	0.075	27	396	346	0	0	0	0.005
26151131	Trout, coated, baked or broiled, made with butter	2402	Fish	240	20.94	12.51	1.1	0.6	11.16	4.496	3.193	1.777	68	113	113	0	10	0	0	2	0.223	0.168	6.106	0.303	13	13	35	26	65.3	3.48	0	2.2	15	2.33	0	1.1	56	247	30	1.05	0.65	0.075	27.1	397	383	0	0	0	0.191
26151132	Trout, coated, baked or broiled, made with margarine	2402	Fish	232	20.9	12.56	1.1	0.6	10.24	2.279	3.378	3.095	56	118	121	0	36	0	0	2	0.223	0.168	6.105	0.465	13	12	35	26	64.8	3.48	0	2.2	15.2	3.24	0	6.4	55	246	30	1.05	0.64	0.075	27	397	385	0	0	0	0.006
26151133	Trout, coated, baked or broiled, no added fat	2402	Fish	208	21.88	13.1	1.15	0.6	6.8	1.611	2.076	1.677	59	77	77	0	1	0	0	2	0.233	0.174	6.391	0.317	14	13	37	27	67.2	3.64	0	2.3	15.7	2.3	0	0.8	57	257	31	1.1	0.67	0.078	28.3	414	362	0	0	0	0.006
26151134	Trout, coated, baked or broiled, made with cooking spray	2402	Fish	210	21.81	13.14	1.14	0.6	7.08	1.626	2.262	1.758	59	77	77	0	1	0	0	2	0.233	0.173	6.371	0.316	14	13	37	27	67	3.63	0	2.3	15.6	2.29	0	0.8	57	256	31	1.1	0.67	0.078	28.2	413	361	0	0	0	0.006
26151140	Trout, coated, fried, made with oil	2402	Fish	265	20.02	9.85	0.88	0.6	15.6	2.83	5.822	5.335	85	76	76	0	0	1	0	48	0.189	0.167	5.568	0.291	7	14	26	21	80.9	2.87	0	2	13.8	3.13	0	11.4	52	234	28	1.1	0.7	0.081	26.5	362	375	0	0	0	0
26151141	Trout, coated, fried, made with butter	2402	Fish	250	20.09	9.86	0.88	0.6	13.96	6.114	4.004	2.011	104	134	136	0	14	1	0	48	0.189	0.17	5.572	0.292	7	14	26	21	82.5	2.89	0	2	13.8	2.31	0	1.7	54	236	29	1.09	0.71	0.081	26.5	364	431	0	0	0	0.281
26151142	Trout, coated, fried, made with margarine	2402	Fish	238	20.03	9.93	0.88	0.6	12.56	2.759	4.284	4.005	85	143	147	0	53	1	0	48	0.189	0.169	5.57	0.537	7	14	26	21	81.8	2.87	0	2	14.1	3.68	0	9.7	53	235	29	1.09	0.7	0.081	26.5	364	435	0	0	0	0.001
26151143	Trout, coated, fried, no added fat	2402	Fish	221	23.56	11.6	1.03	0.7	8.11	1.928	2.557	2.055	100	89	89	0	0	1	0	56	0.222	0.196	6.553	0.343	8	16	31	25	95.2	3.38	0	2.3	16.2	2.48	0	1.3	61	275	33	1.28	0.83	0.096	31.1	426	441	0	0	0	0
26151144	Trout, coated, fried, made with cooking spray	2402	Fish	223	23.49	11.64	1.03	0.7	8.4	1.942	2.747	2.136	100	89	89	0	0	1	0	56	0.221	0.196	6.533	0.342	8	16	31	25	94.9	3.37	0	2.3	16.1	2.47	0	1.3	61	275	33	1.28	0.82	0.095	31	425	440	0	0	0	0
26151160	Trout, steamed or poached	2402	Fish	177	25.08	0	0	0	7.77	1.739	2.489	1.895	74	90	90	0	0	0	0	0	0.121	0.102	5.95	0.342	0	11	11	11	81.7	4.6	0	2.7	20	2.94	0	0.1	32	256	28	0.39	0.57	0.058	29.7	403	380	0	0	0	0
26151190	Trout, smoked	2402	Fish	251	35.47	0	0	0	10.99	2.46	3.52	2.681	105	134	134	0	0	0	0	0	0.192	0.152	9.407	0.544	0	18	18	18	115.6	6.88	0	4.1	28.3	4.16	0	0.2	45	402	44	0.55	0.8	0.082	42	671	607	0	0	0	0
26153100	Tuna, fresh, raw	2402	Fish	109	24.4	0	0	0	0.49	0.172	0.116	0.147	39	18	18	0	0	0	0	0	0.118	0.115	18.475	0.933	0	2	2	2	65	2.08	0	0	1.7	0.24	0	0.1	4	278	35	0.77	0.37	0.036	90.6	441	45	0	0	0	0
26153110	Tuna, fresh, cooked, NS as to cooking method	2402	Fish	167	29.83	0.1	0.04	0	4.38	0.727	1.722	1.734	48	20	20	0	0	0	0	0	0.13	0.134	21.454	1.027	0	2	2	2	79.5	2.29	0	0.5	2.1	0.74	0	4.6	5	340	43	0.95	0.45	0.044	110.7	541	368	0	0	0	0
26153120	Tuna, fresh, baked or broiled, fat added	2402	Fish	167	29.83	0.1	0.04	0	4.38	0.727	1.722	1.734	48	20	20	0	0	0	0	0	0.13	0.134	21.454	1.027	0	2	2	2	79.5	2.29	0	0.5	2.1	0.74	0	4.6	5	340	43	0.95	0.45	0.044	110.7	541	368	0	0	0	0
26153122	Tuna, fresh, baked or broiled, no added fat	2402	Fish	138	30.73	0.1	0.04	0	0.62	0.217	0.146	0.185	49	20	20	0	0	0	0	0	0.134	0.138	22.105	1.058	0	2	2	2	81.9	2.36	0	0.5	2.1	0.3	0	0.1	6	350	44	0.97	0.47	0.046	114.1	557	379	0	0	0	0
26153130	Tuna, fresh, coated, baked or broiled, fat added	2402	Fish	220	25.05	12.51	1.1	0.6	6.94	1.197	2.656	2.705	37	22	22	0	1	0	0	2	0.216	0.184	17.281	0.8	13	5	28	18	64.2	1.81	0	0	1.7	0.92	0	7.5	35	294	39	1.49	0.57	0.066	89.5	455	340	0	0	0	0.005
26153131	Tuna, fresh, coated, baked or broiled, no added fat	2402	Fish	176	26.23	13.1	1.15	0.6	1.24	0.429	0.257	0.349	39	23	24	0	1	0	0	2	0.226	0.193	18.093	0.838	14	5	29	19	67.2	1.9	0	0	1.8	0.25	0	0.8	37	308	41	1.55	0.59	0.069	93.7	477	356	0	0	0	0.006
26153140	Tuna, fresh, coated, fried	2402	Fish	237	23.82	9.85	0.88	0.6	10.75	1.796	4.231	4.174	68	28	28	0	0	1	0	48	0.187	0.183	16.587	0.747	7	7	19	14	80.9	1.72	0	0	1.6	1.34	0	11.4	34	278	37	1.5	0.64	0.073	83.6	417	369	0	0	0	0
26153160	Tuna, fresh, steamed or poached	2402	Fish	137	30.68	0	0	0	0.62	0.216	0.146	0.185	49	18	18	0	0	0	0	0	0.119	0.13	19.748	0.939	0	2	2	2	81.7	2.22	0	0	2.1	0.3	0	0.1	5	315	40	0.97	0.46	0.045	113.9	471	373	0	0	0	0
26153170	Tuna, fresh, dried	2402	Fish	341	76.25	0	0	0	1.53	0.538	0.363	0.459	122	51	51	0	0	0	0	0	0.332	0.341	54.848	2.624	0	6	6	6	203.1	5.85	0	0	5.3	0.75	0	0.3	12	869	109	2.41	1.16	0.112	283.1	1378	141	0	0	0	0
26153190	Tuna, fresh, smoked	2402	Fish	200	25.54	0	0	0	10.04	2.86	3.346	2.469	60	23	23	0	0	0	0	0	0.134	0.536	10.588	0.378	0	2	2	2	83	4.2	0	2.1	11.3	1.24	0	0.1	29	159	36	1.48	0.85	0.118	46.5	517	397	0	0	0	0
26155110	Tuna, canned, NS as to oil or water pack	2402	Fish	90	19	0.08	0	0	0.94	0.224	0.114	0.259	36	17	17	0	0	0	0	0	0.03	0.082	9.92	0.32	0	4	4	4	29.3	2.57	0	0	1.2	0.33	0	0.2	18	137	23	1.67	0.66	0.048	67.8	176	219	0	0	0	0.001
26155180	Tuna, canned, oil pack	2402	Fish	198	29.13	0	0	0	8.21	1.534	2.949	2.885	18	23	23	0	0	0	0	0	0.038	0.12	12.4	0.11	0	5	5	5	29.3	2.2	0	0	6.7	0.87	0	44	13	311	31	1.39	0.9	0.071	76	207	416	0	0	0	0
26155190	Tuna, canned, water pack	2402	Fish	90	19	0.08	0	0	0.94	0.224	0.114	0.259	36	17	17	0	0	0	0	0	0.03	0.082	9.92	0.32	0	4	4	4	29.3	2.57	0	0	1.2	0.33	0	0.2	18	137	23	1.67	0.66	0.048	67.8	176	219	0	0	0	0.001
26157110	Whiting, cooked, NS as to cooking method	2402	Fish	221	18.62	9.86	0.88	0.6	11.44	1.86	4.37	4.408	92	37	37	0	0	1	0	48	0.142	0.127	1.926	0.15	7	16	28	23	80.9	1.88	0	0	1.4	1.39	0	11.4	72	231	25	1.13	1.07	0.068	33.7	253	393	0	0	0	0
26157120	Whiting, baked or broiled, made with oil	2402	Fish	144	22.39	0.1	0.04	0	5.38	0.818	1.921	2.07	82	33	33	0	0	0	0	0	0.062	0.054	1.511	0.172	0	14	14	14	79.5	2.53	0	0.5	1.7	0.81	0	4.6	59	271	26	0.42	1.08	0.038	39.2	306	401	0	0	0	0
26157121	Whiting, baked or broiled, made with butter	2402	Fish	137	22.42	0.1	0.04	0	4.66	2.24	1.134	0.631	90	58	59	0	6	0	0	0	0.062	0.055	1.512	0.172	0	15	15	15	80.2	2.54	0	0.5	1.7	0.46	0	0.4	60	272	26	0.42	1.08	0.038	39.3	307	425	0	0	0	0.122
26157122	Whiting, baked or broiled, made with margarine	2402	Fish	132	22.39	0.13	0.04	0	4.06	0.788	1.255	1.494	82	62	64	0	23	0	0	0	0.062	0.055	1.511	0.278	0	15	15	15	79.9	2.53	0	0.5	1.9	1.05	0	3.9	60	272	26	0.42	1.08	0.038	39.2	307	427	0	0	0	0
26157123	Whiting, baked or broiled, no added fat	2402	Fish	114	23.06	0.1	0.04	0	1.65	0.312	0.351	0.532	84	34	34	0	0	0	0	0	0.064	0.055	1.557	0.177	0	15	15	15	81.9	2.61	0	0.5	1.8	0.38	0	0.1	61	280	27	0.43	1.11	0.039	40.4	315	413	0	0	0	0
26157124	Whiting, baked or broiled, made with cooking spray	2402	Fish	117	22.98	0.2	0.04	0	2.04	0.335	0.598	0.64	84	34	34	0	0	0	0	0	0.064	0.055	1.551	0.177	0	15	15	15	81.6	2.6	0	0.5	1.8	0.38	0	0.1	61	279	26	0.43	1.1	0.039	40.3	314	412	0	0	0	0
26157130	Whiting, coated, baked or broiled, made with oil	2402	Fish	202	19.38	12.51	1.1	0.6	7.71	1.267	2.808	2.962	64	33	33	0	1	0	0	2	0.163	0.123	2.063	0.148	13	14	37	28	64.2	2	0	0	1.4	0.97	0	7.5	76	241	26	1.09	1.04	0.061	35	276	365	0	0	0	0.005
26157131	Whiting, coated, baked or broiled, made with butter	2402	Fish	192	19.42	12.51	1.1	0.6	6.62	3.437	1.607	0.765	76	71	72	0	10	0	0	2	0.164	0.125	2.066	0.148	13	14	37	28	65.3	2	0	0	1.4	0.43	0	1.1	77	243	26	1.08	1.05	0.061	35	278	402	0	0	0	0.191
26157132	Whiting, coated, baked or broiled, made with margarine	2402	Fish	184	19.38	12.56	1.1	0.6	5.69	1.22	1.792	2.083	64	77	80	0	36	0	0	2	0.164	0.125	2.064	0.31	13	14	37	28	64.8	2	0	0	1.7	1.34	0	6.4	77	242	26	1.08	1.04	0.061	35	278	405	0	0	0	0.006
26157133	Whiting, coated, baked or broiled, no added fat	2402	Fish	158	20.28	13.1	1.15	0.6	2.04	0.502	0.416	0.618	67	34	34	0	1	0	0	2	0.171	0.129	2.16	0.155	14	15	39	29	67.2	2.09	0	0	1.5	0.31	0	0.8	79	253	27	1.13	1.09	0.064	36.6	289	382	0	0	0	0.006
26157134	Whiting, coated, baked or broiled, made with cooking spray	2402	Fish	161	20.23	13.14	1.14	0.6	2.34	0.52	0.607	0.702	66	34	34	0	1	0	0	2	0.171	0.128	2.154	0.155	14	15	39	29	67	2.08	0	0	1.5	0.31	0	0.8	79	252	27	1.12	1.09	0.064	36.5	288	381	0	0	0	0.006
26157140	Whiting, coated, fried, made with oil	2402	Fish	221	18.62	9.85	0.88	0.6	11.45	1.86	4.37	4.409	92	37	37	0	0	1	0	48	0.142	0.127	1.926	0.15	7	16	28	23	80.9	1.89	0	0	1.4	1.39	0	11.4	72	231	25	1.13	1.07	0.068	33.7	253	393	0	0	0	0
26157141	Whiting, coated, fried, made with butter	2402	Fish	206	18.7	9.86	0.88	0.6	9.8	5.144	2.553	1.085	111	95	96	0	14	1	0	48	0.143	0.13	1.93	0.15	7	16	28	23	82.5	1.9	0	0	1.4	0.57	0	1.7	74	233	25	1.12	1.08	0.068	33.8	255	449	0	0	0	0.281
26157142	Whiting, coated, fried, made with margarine	2402	Fish	194	18.64	9.93	0.88	0.6	8.4	1.789	2.832	3.079	92	104	108	0	53	1	0	48	0.143	0.13	1.928	0.395	7	16	28	23	81.8	1.89	0	0	1.7	1.94	0	9.7	73	232	25	1.12	1.07	0.068	33.7	255	453	0	0	0	0.001
26157143	Whiting, coated, fried, no added fat	2402	Fish	169	21.92	11.6	1.03	0.7	3.22	0.787	0.849	0.965	109	43	43	0	0	1	0	56	0.167	0.15	2.267	0.176	8	18	33	27	95.2	2.22	0	0	1.6	0.43	0	1.3	84	271	29	1.31	1.26	0.081	39.7	297	462	0	0	0	0
26157144	Whiting, coated, fried, made with cooking spray	2402	Fish	172	21.85	11.64	1.03	0.7	3.52	0.805	1.044	1.05	108	43	43	0	0	1	0	56	0.167	0.149	2.26	0.176	8	18	33	27	94.9	2.21	0	0	1.6	0.43	0	1.3	84	271	29	1.31	1.25	0.08	39.5	297	461	0	0	0	0
26157160	Whiting, steamed or poached	2402	Fish	113	23.02	0	0	0	1.65	0.311	0.351	0.531	84	30	30	0	0	0	0	0	0.056	0.052	1.39	0.157	0	13	13	13	81.7	2.46	0	0	1.8	0.38	0	0.1	61	251	24	0.43	1.11	0.039	40.4	266	403	0	0	0	0
26158000	Tilapia, cooked, NS as to cooking method	2402	Fish	151	24.55	0.1	0.04	0	5.85	1.232	2.189	1.998	61	0	0	0	0	0	0	0	0.045	0.073	4.533	0.179	0	27	27	27	52	1.74	0	0.5	3.8	0.93	0	6.2	13	208	33	0.69	0.4	0.092	51.1	371	376	0	0	0	0
26158010	Tilapia, baked or broiled, made with oil	2402	Fish	151	24.55	0.1	0.04	0	5.85	1.232	2.189	1.998	61	0	0	0	0	0	0	0	0.045	0.073	4.533	0.179	0	27	27	27	52	1.74	0	0.5	3.8	0.93	0	6.2	13	208	33	0.69	0.4	0.092	51.1	371	376	0	0	0	0
26158011	Tilapia, baked or broiled, made with butter	2402	Fish	145	24.58	0.1	0.04	0	5.14	2.654	1.402	0.559	69	25	26	0	6	0	0	0	0.046	0.075	4.535	0.179	0	27	27	27	52.7	1.74	0	0.5	3.8	0.58	0	2	14	209	33	0.69	0.41	0.092	51.1	371	401	0	0	0	0.122
26158012	Tilapia, baked or broiled, made with margarine	2402	Fish	139	24.56	0.13	0.04	0	4.54	1.201	1.523	1.422	61	29	31	0	23	0	0	0	0.046	0.074	4.534	0.285	0	27	27	27	52.4	1.74	0	0.5	3.9	1.17	0	5.5	13	208	33	0.69	0.4	0.092	51.1	372	403	0	0	0	0
26158013	Tilapia, baked or broiled, no added fat	2402	Fish	121	25.29	0.1	0.04	0	2.14	0.737	0.627	0.457	63	0	0	0	0	0	0	0	0.047	0.076	4.671	0.184	0	27	27	27	53.6	1.79	0	0.5	3.9	0.51	0	1.8	13	214	34	0.71	0.42	0.095	52.6	382	388	0	0	0	0
26158014	Tilapia, baked or broiled, made with cooking spray	2402	Fish	125	25.2	0.2	0.04	0	2.53	0.759	0.873	0.566	63	0	0	0	0	0	0	0	0.047	0.075	4.653	0.184	0	27	27	27	53.4	1.78	0	0.5	3.9	0.5	0	1.8	13	213	34	0.7	0.42	0.094	52.4	380	387	0	0	0	0
26158020	Tilapia, coated, baked or broiled, made with oil	2402	Fish	207	21.02	12.51	1.1	0.6	8.07	1.582	3.013	2.906	48	7	7	0	1	0	0	2	0.151	0.138	4.37	0.153	13	23	46	37	43.2	1.39	0	0	3	1.06	0	8.7	40	193	32	1.29	0.53	0.102	44	326	346	0	0	0	0.005
26158021	Tilapia, coated, baked or broiled, made with butter	2402	Fish	198	21.07	12.51	1.1	0.6	6.98	3.752	1.812	0.71	60	46	47	0	10	0	0	2	0.151	0.14	4.372	0.153	13	23	46	37	44.3	1.4	0	0	3	0.52	0	2.3	42	194	32	1.28	0.53	0.102	44.1	327	383	0	0	0	0.191
26158022	Tilapia, coated, baked or broiled, made with margarine	2402	Fish	190	21.04	12.56	1.1	0.6	6.06	1.535	1.996	2.028	48	52	55	0	36	0	0	2	0.151	0.14	4.371	0.315	13	23	46	37	43.8	1.39	0	0	3.2	1.43	0	7.6	41	194	32	1.28	0.53	0.102	44	327	386	0	0	0	0.006
26158023	Tilapia, coated, baked or broiled, no added fat	2402	Fish	164	22.01	13.1	1.15	0.6	2.42	0.832	0.63	0.56	50	8	8	0	1	0	0	2	0.158	0.145	4.575	0.16	14	24	48	39	45.2	1.46	0	0	3.2	0.41	0	2	42	202	33	1.34	0.55	0.107	46.1	341	363	0	0	0	0.006
26158024	Tilapia, coated, baked or broiled, made with cooking spray	2402	Fish	166	21.95	13.14	1.14	0.6	2.72	0.849	0.82	0.644	50	8	8	0	1	0	0	2	0.158	0.144	4.561	0.16	14	24	48	38	45.1	1.45	0	0	3.2	0.41	0	2	42	201	33	1.34	0.55	0.106	45.9	340	362	0	0	0	0.006
26158030	Tilapia, coated, fried, made with oil	2402	Fish	226	20.14	9.85	0.88	0.6	11.78	2.149	4.557	4.358	78	15	15	0	0	1	0	48	0.131	0.141	4.148	0.155	7	24	36	31	61.7	1.33	0	0	2.8	1.47	0	12.5	39	186	30	1.32	0.6	0.106	42	298	375	0	0	0	0
26158031	Tilapia, coated, fried, made with butter	2402	Fish	212	20.21	9.86	0.88	0.6	10.13	5.433	2.74	1.034	96	74	75	0	14	1	0	48	0.132	0.144	4.152	0.155	7	24	36	31	63.3	1.35	0	0	2.8	0.65	0	2.8	41	188	30	1.3	0.61	0.106	42.1	300	431	0	0	0	0.281
26158032	Tilapia, coated, fried, made with margarine	2402	Fish	199	20.15	9.93	0.88	0.6	8.73	2.078	3.019	3.029	78	82	86	0	53	1	0	48	0.132	0.144	4.149	0.4	7	24	36	31	62.6	1.34	0	0	3.2	2.03	0	10.8	41	187	30	1.3	0.6	0.106	42	300	436	0	0	0	0.001
26158033	Tilapia, coated, fried, no added fat	2402	Fish	175	23.7	11.6	1.03	0.7	3.61	1.127	1.069	0.905	91	18	18	0	0	1	0	56	0.154	0.166	4.882	0.182	8	28	43	37	72.6	1.57	0	0	3.3	0.53	0	2.6	46	219	35	1.53	0.71	0.125	49.4	351	442	0	0	0	0
26158034	Tilapia, coated, fried, made with cooking spray	2402	Fish	178	23.63	11.64	1.03	0.7	3.91	1.143	1.264	0.991	91	18	18	0	0	1	0	56	0.154	0.166	4.867	0.181	8	28	42	37	72.3	1.56	0	0	3.3	0.53	0	2.6	46	218	35	1.53	0.7	0.124	49.3	350	441	0	0	0	0
26158050	Tilapia, steamed or poached	2402	Fish	121	25.25	0	0	0	2.14	0.736	0.626	0.456	63	0	0	0	0	0	0	0	0.041	0.071	4.172	0.163	0	24	24	24	53.4	1.69	0	0	3.9	0.5	0	1.8	13	192	31	0.7	0.42	0.094	52.6	323	381	0	0	0	0
26203110	Frog legs, NS as to cooking method	2404	Shellfish	214	17.62	10.21	0.91	0.6	10.97	1.777	4.33	4.287	81	28	28	0	0	1	0	49	0.211	0.304	1.908	0.127	7	18	30	25	83.8	0.44	0	0	0.4	2.06	0	11.8	48	173	25	2.2	1.22	0.265	19	294	395	0	0	0	0
26203160	Frog legs, steamed	2404	Shellfish	92	20.62	0	0	0	0.38	0.096	0.067	0.128	63	17	17	0	0	0	0	0	0.15	0.267	1.207	0.121	0	15	15	15	81.7	0.4	0	0	0.3	1.26	0	0.1	23	148	23	1.79	1.26	0.299	17.7	287	388	0	0	0	0
26205110	Octopus, cooked, NS as to cooking method	2404	Shellfish	222	16.3	12.16	0.91	0.6	11.63	1.911	4.427	4.408	79	51	51	0	0	1	0	49	0.128	0.127	2.704	0.318	7	18	31	26	83.8	16.05	0	3.5	0.2	2.24	0	11.8	79	207	34	5.56	1.82	0.428	46.2	351	547	0	0	0	0
26205160	Octopus, steamed	2404	Shellfish	163	29.62	4.37	0	0	2.07	0.45	0.322	0.474	95	89	89	0	0	0	0	0	0.057	0.076	3.755	0.644	0	24	24	24	80.5	35.76	0	7.9	0	1.19	0	0.1	106	277	60	9.48	3.34	0.734	89	626	711	0	0	0	0
26205170	Octopus, dried	2404	Shellfish	311	56.52	8.34	0	0	3.94	0.861	0.614	0.906	182	145	145	0	0	0	0	0	0.102	0.121	7.563	1.296	0	58	58	58	246.4	72.03	0	18	0	4.55	0	0.4	201	705	114	20.09	6.37	1.649	169.8	1327	1312	0	0	0	0
26205180	Octopus, dried, boiled	2404	Shellfish	163	29.69	4.38	0	0	2.07	0.451	0.323	0.475	96	81	81	0	0	0	0	0	0.051	0.057	2.823	0.548	0	18	18	18	80.6	21.5	0	6	0	1.2	0	0.1	100	194	51	8.55	3.34	0.589	89.2	439	559	0	0	0	0
26205190	Octopus, smoked	2404	Shellfish	164	29.82	4.4	0	0	2.08	0.454	0.324	0.478	96	76	76	0	0	0	0	0	0.054	0.064	3.99	0.684	0	30	30	30	130	38	0	9.5	0	2.4	0	0.2	106	372	60	10.6	3.36	0.87	89.6	700	460	0	0	0	0
26207110	Roe, shad, cooked	2402	Fish	209	27.29	1.93	0.04	0	11.62	2.296	3.61	4.801	457	94	94	0	0	0	0	223	0.279	0.905	2.201	0.177	0	88	88	88	410	10.39	0	16.2	14.8	9	0	4.7	27	491	25	0.74	1.22	0.122	49.3	272	424	0	0	0	0
26209100	Roe, herring	2402	Fish	143	22.32	1.5	0	0	6.42	1.456	1.661	2.656	374	81	81	0	0	0	0	193	0.24	0.74	1.8	0.152	0	76	76	76	335.4	8	0	13.6	12.1	7	0	0.2	22	402	20	0.6	1	0.1	40.3	221	91	0	0	0	0
26211100	Roe, sturgeon	2402	Fish	264	24.6	4	0	0	17.9	4.06	4.631	7.405	588	271	271	0	0	0	0	648	0.19	0.62	0.12	0.32	0	50	50	50	490.9	20	0	0	2.9	1.89	0	0.6	275	356	300	11.88	0.95	0.11	65.5	181	1500	0	0	0	0
26213100	Squid, raw	2404	Shellfish	92	15.58	3.08	0	0	1.38	0.358	0.107	0.524	233	10	10	0	0	0	0	0	0.02	0.412	2.175	0.056	0	5	5	5	65	1.3	0	4.7	0	1.2	0	0	32	221	33	0.68	1.53	1.891	44.8	246	44	0	0	0	0
26213120	Squid, baked or broiled, fat added	2404	Shellfish	143	18.57	3.76	0.03	0	5.33	0.93	1.668	2.14	278	10	10	0	0	0	0	0	0.022	0.393	2.464	0.064	0	6	6	6	77.5	1.47	0	5.8	0	1.86	0	4.3	39	263	39	0.82	1.82	2.254	53.4	295	358	0	0	0	0
26213121	Squid, baked or broiled, no added fat	2404	Shellfish	113	19.14	3.88	0.04	0	1.7	0.44	0.131	0.644	286	10	10	0	0	0	0	0	0.022	0.405	2.538	0.066	0	6	6	6	79.9	1.52	0	6	0	1.48	0	0	40	271	41	0.84	1.88	2.322	55	304	368	0	0	0	0
26213130	Squid, coated, baked or broiled, fat added	2404	Shellfish	199	16.41	15	1.07	0.6	7.58	1.336	2.582	2.98	213	15	15	0	1	0	0	2	0.13	0.38	2.768	0.065	13	7	30	21	62.6	1.19	0	4.1	0.1	1.76	0	7.2	59	235	37	1.37	1.61	1.751	45.6	267	331	0	0	0	0.005
26213131	Squid, coated, baked or broiled, no added fat	2404	Shellfish	156	17.18	15.7	1.12	0.6	2.06	0.595	0.242	0.7	223	16	16	0	1	0	0	2	0.136	0.398	2.898	0.068	14	8	31	22	65.5	1.24	0	4.3	0.1	1.16	0	0.6	62	246	38	1.42	1.68	1.833	47.8	279	346	0	0	0	0.006
26213140	Squid, coated, fried	2404	Shellfish	231	16.89	12.94	0.91	0.6	11.93	2.027	4.378	4.66	242	24	24	0	0	1	0	49	0.12	0.44	2.771	0.076	7	10	22	17	83.8	1.16	0	3.3	0.2	2.24	0	11.7	60	238	36	1.47	1.68	1.717	46.2	259	382	0	0	0	0
26213160	Squid, steamed or boiled	2404	Shellfish	183	31.02	6.13	0	0	2.75	0.713	0.213	1.043	464	18	18	0	0	0	0	0	0.038	0.779	3.898	0.1	0	7	7	7	129.4	2.33	0	7.5	0	2.39	0	0	64	330	66	1.22	3.05	3.201	89.2	441	427	0	0	0	0
26213170	Squid, dried	2404	Shellfish	348	58.94	11.65	0	0	5.22	1.354	0.405	1.982	882	32	32	0	0	0	0	0	0.068	1.247	7.817	0.201	0	18	18	18	245.9	4.67	0	16.9	0	4.54	0	0	122	836	125	2.57	5.79	7.154	169.5	931	899	0	0	0	0
26213180	Squid, pickled	2404	Shellfish	93	14.93	2.96	0.01	0	1.32	0.343	0.103	0.502	223	9	9	0	0	0	0	0	0.017	0.395	1.98	0.048	0	4	4	4	62.3	1.18	0	3.6	0	1.15	0	0	34	202	32	0.66	1.47	1.814	43.1	236	1515	0	0	0	0
26213190	Squid, canned	2404	Shellfish	106	17.9	3.54	0	0	1.59	0.411	0.123	0.602	268	10	10	0	0	0	0	0	0.018	0.379	2	0.048	0	4	4	4	74.7	1.12	0	3.8	0	1.38	0	0	37	203	34	0.74	1.76	2.064	51.5	226	312	0	0	0	0
26215120	Turtle, cooked, NS as to cooking method	2404	Shellfish	139	23.6	0.09	0.03	0	4.28	0.655	1.645	1.718	60	32	32	0	0	0	0	0	0.129	0.179	1.247	0.129	0	15	15	15	77.5	1.07	0	0.5	0	1.03	0	4.5	141	215	24	1.68	1.19	0.298	20	276	386	0	0	0	0
26301110	Abalone, cooked, NS as to cooking method	2404	Shellfish	158	20.38	7.26	0.03	0	4.59	0.681	1.668	1.639	101	2	2	0	0	0	0	0	0.204	0.096	1.699	0.17	0	6	6	6	77.5	0.83	0	2.8	0	5.2	0	31.7	37	227	57	3.81	0.98	0.234	53.4	299	664	0	0	0	0
26301140	Abalone, floured or breaded, fried	2404	Shellfish	242	18.24	15.53	0.91	0.6	11.38	1.842	4.378	4.288	111	17	17	0	0	1	0	49	0.255	0.177	2.173	0.151	8	10	24	18	83.8	0.7	0	1.4	0.2	4.71	0	32	59	211	50	3.69	1.06	0.217	46.2	263	610	0	0	0	0
26301160	Abalone, steamed or poached	2404	Shellfish	209	34.05	11.97	0	0	1.51	0.297	0.213	0.207	169	4	4	0	0	0	0	0	0.359	0.189	2.688	0.269	0	7	7	7	129.4	1.31	0	3.2	0	7.96	0	45.8	62	284	96	5.72	1.63	0.332	89.2	448	939	0	0	0	0
26303100	Clams, raw	2404	Shellfish	86	14.67	3.57	0	0	0.96	0.187	0.12	0.192	30	90	90	0	0	0	0	0	0.015	0.04	0.35	0.01	0	5	5	5	65	11.28	0	0	0	0.68	0	0.2	39	198	19	1.62	0.51	0.053	30.6	46	56	0	0	0	0
26303110	Clams, cooked, NS as to cooking method	2404	Shellfish	135	17.49	4.35	0.03	0	4.83	0.726	1.684	1.744	36	91	91	0	0	0	0	0	0.016	0.038	0.397	0.012	0	6	6	6	77.5	12.77	0	0.5	0	1.24	0	4.6	47	236	23	1.94	0.61	0.063	36.5	56	372	0	0	0	0
26303120	Clams, baked or broiled, fat added	2404	Shellfish	135	17.49	4.35	0.03	0	4.83	0.726	1.684	1.744	36	91	91	0	0	0	0	0	0.016	0.038	0.397	0.012	0	6	6	6	77.5	12.77	0	0.5	0	1.24	0	4.6	47	236	23	1.94	0.61	0.063	36.5	56	372	0	0	0	0
26303121	Clams, baked or broiled, no added fat	2404	Shellfish	106	18.02	4.48	0.04	0	1.18	0.23	0.147	0.236	37	94	94	0	0	0	0	0	0.017	0.039	0.409	0.012	0	6	6	6	79.9	13.16	0	0.5	0	0.84	0	0.2	48	243	23	1.99	0.63	0.065	37.6	58	383	0	0	0	0
26303130	Clams, coated, baked or broiled, fat added	2404	Shellfish	193	15.58	15.44	1.07	0.6	7.2	1.181	2.594	2.678	28	77	77	0	1	0	0	2	0.126	0.109	1.191	0.025	13	7	30	21	62.6	9.81	0	0	0.1	1.29	0	7.4	66	214	24	2.22	0.68	0.079	32.7	85	341	0	0	0	0.005
26303131	Clams, coated, baked or broiled, no added fat	2404	Shellfish	150	16.31	16.17	1.12	0.6	1.66	0.432	0.254	0.383	30	80	80	0	1	0	0	2	0.132	0.114	1.247	0.027	14	8	31	22	65.5	10.27	0	0	0.1	0.66	0	0.8	69	224	25	2.32	0.71	0.083	34.2	89	357	0	0	0	0.006
26303140	Clams, coated, fried	2404	Shellfish	226	16.09	13.37	0.91	0.6	11.56	1.875	4.39	4.366	63	91	91	0	0	1	0	49	0.117	0.127	1.14	0.039	7	9	22	17	83.8	8.61	0	0	0.2	1.78	0	11.9	66	218	24	2.3	0.78	0.09	33.6	82	393	0	0	0	0
26303160	Clams, steamed or boiled	2404	Shellfish	171	29.21	7.11	0	0	1.91	0.372	0.239	0.382	60	161	161	0	0	0	0	0	0.028	0.076	0.627	0.018	0	7	7	7	129.4	20.22	0	0	0	1.35	0	0.4	78	296	38	2.9	1.02	0.09	60.9	82	451	0	0	0	0
26303180	Clams, canned	2404	Shellfish	108	18.34	4.46	0	0	1.2	0.234	0.15	0.24	38	101	101	0	0	0	0	0	0.018	0.048	0.394	0.011	0	5	5	5	81.2	12.69	0	0	0	0.85	0	0.2	49	186	24	1.82	0.64	0.056	38.2	52	70	0	0	0	0
26303190	Clams, smoked, in oil	2404	Shellfish	192	16.64	4.05	0	0	11.82	2.895	4.559	3.235	34	102	102	0	0	0	0	0	0.018	0.045	0.397	0.011	0	6	6	6	73.7	12.79	0	0	0	1.43	0	5.9	45	225	22	1.84	0.58	0.06	34.7	52	393	0	0	0	0
[truncated: 5,482 more rows]
[truncated: 19 more columns]

## Sheet: Variable Descriptions
Variable	Description
Food code	Unique 8-digit identification number
Main food description	Primary description for a food code
[truncated: 3 more rows]
