# Supplementary material for: The association of dietary resistance starch intake with all-cause and cause-specific mortality
Source: Front Nutr. 2022 Dec 8;9:1004667. doi: 10.3389/fnut.2022.1004667 (PMC9773073; doi:10.3389/fnut.2022.1004667)
Supplement: Supplementary file 2 [file Table_2.XLSX]

## Sheet: Supplement Table 1.
Supplement Table 1. Results from sensitivity analyses excluding participants with less than 5 years of follow-up or who died within 5 years.
Characteristic	Quintile 1	Quintile 2	Quintile 3	Quintile 4	Quintile 5	P for Trend	Per 20-Percentile Increase
Participants,No.	7558	7331	7163	6922	6686	NA	NA
Followtime	12.47±4.44	12.19±4.43	11.89±4.47	11.86±4.44	11.64±4.40	NA	NA
Resistant starch intake, g/d	0.33±0.22	0.99±0.19	1.68±0.22	2.58±0.32	4.84±1.71	NA	NA
CVD death,No.	243	240	226	223	244	NA	NA
Cancer death,No.	236	216	203	176	181	NA	NA
All-cause death,No.	1047	1024	914	856	895	NA	NA
HRs (95% CI) of CVD deaths
Model 1a	1[Reference]	0.86(0.72-1.03)	0.89(0.74-1.07)	0.88(0.74-1.06)	0.99(0.82-1.18)	0.982	1(0.96-1.04)
Model 2b	1[Reference]	0.93(0.78-1.12)	0.97(0.81-1.17)	0.98(0.82-1.19)	1.08(0.9-1.3)	0.309	1.02(0.98-1.07)
Model 3c	1[Reference]	0.92(0.76-1.1)	0.98(0.81-1.18)	1(0.83-1.2)	1.08(0.89-1.29)	0.27	1.02(0.98-1.07)
HRs (95% CI) of Cancer deaths
Model 1a	1[Reference]	0.84(0.7-1.01)	0.87(0.72-1.05)	0.76(0.62-0.93)	0.78(0.64-0.95)	0.007	0.94(0.9-0.98)
Model 2b	1[Reference]	0.89(0.74-1.07)	0.95(0.78-1.15)	0.83(0.68-1.01)	0.86(0.7-1.05)	0.105	0.96(0.92-1.01)
Model 3c	1[Reference]	0.9(0.74-1.08)	0.98(0.81-1.19)	0.83(0.68-1.02)	0.86(0.71-1.06)	0.123	0.96(0.92-1.01)
HRs (95% CI) of All-cause deaths
Model 1a	1[Reference]	0.87(0.8-0.95)	0.85(0.78-0.93)	0.79(0.72-0.87)	0.83(0.76-0.91)	<0.001	0.95(0.93-0.97)
Model 2b	1[Reference]	0.92(0.84-1)	0.92(0.84-1)	0.87(0.79-0.95)	0.9(0.82-0.99)	0.013	0.97(0.95-0.99)
Model 3c	1[Reference]	0.91(0.84-1)	0.92(0.84-1)	0.85(0.77-0.93)	0.88(0.8-0.96)	0.002	0.97(0.95-0.99)
a Cox proportional hazard model adjusted for age, sex, race/ethnicity. b Further adjusted for total carbohydrate intake, educational level, smoking, drinking, history of CVD or cancer. c Further adjusted for disease histories of diabetes mellitus, hypertension and dyslipidemia, marriage status, and income. Abbreviations: RS, resistant starch; CVD, cardiovascular disease; HR, hazard ratio; CI, con…

## Sheet: Supplement Table 2.
Supplement Table 1. Results from sensitivity analyses excluding participants with a history of CVD or cancer.
Characteristic	Quintile 1	Quintile 2	Quintile 3	Quintile 4	Quintile 5	P for Trend	Per 20-Percentile Increase
Participants,No.	7010	6869	7097	7018	7044	NA	NA
Followtime	11.98±4.96	11.49±5.01	10.96±5.06	10.71±5.10	10.25±5.11	NA	NA
Resistant starch intake, g/d	0.32±0.22	1.00±0.19	1.69±0.22	2.58±0.32	4.85±1.72	NA	NA
CVD death,No.	194	177	172	178	193	NA	NA
Cancer death,No.	204	176	174	169	149	NA	NA
All-cause death,No.	879	801	744	698	757	NA	NA
HRs (95% CI) of CVD deaths
Model 1a	1[Reference]	0.84(0.68-1.03)	0.9(0.73-1.1)	0.95(0.78-1.17)	0.99(0.81-1.21)	0.652	1.01(0.96-1.06)
Model 2b	1[Reference]	0.89(0.72-1.09)	0.97(0.79-1.2)	1.05(0.85-1.29)	1.09(0.89-1.34)	0.157	1.03(0.99-1.08)
Model 3c	1[Reference]	0.89(0.72-1.1)	0.98(0.8-1.22)	1.05(0.85-1.3)	1.09(0.88-1.35)	0.167	1.03(0.99-1.09)
HRs (95% CI) of Cancer deaths
Model 1a	1[Reference]	0.83(0.67-1.01)	0.89(0.73-1.09)	0.88(0.72-1.08)	0.73(0.59-0.91)	0.025	0.95(0.9-0.99)
Model 2b	1[Reference]	0.87(0.71-1.07)	0.97(0.79-1.19)	0.97(0.79-1.2)	0.82(0.66-1.02)	0.27	0.97(0.93-1.02)
Model 3c	1[Reference]	0.89(0.72-1.09)	1.01(0.82-1.25)	0.97(0.79-1.2)	0.83(0.66-1.03)	0.276	0.97(0.93-1.02)
HRs (95% CI) of All-cause deaths
Model 1a	1[Reference]	0.85(0.77-0.93)	0.86(0.78-0.95)	0.82(0.74-0.9)	0.84(0.76-0.93)	0.001	0.96(0.94-0.98)
Model 2b	1[Reference]	0.9(0.82-0.99)	0.93(0.84-1.02)	0.89(0.8-0.99)	0.92(0.83-1.02)	0.133	0.98(0.96-1.01)
Model 3c	1[Reference]	0.91(0.82-1)	0.94(0.85-1.04)	0.87(0.78-0.97)	0.91(0.82-1.01)	0.056	0.98(0.95-1)
a Cox proportional hazard model adjusted for age, sex, race/ethnicity. b Further adjusted for total carbohydrate intake, educational level, smoking, drinking. c Further adjusted for disease histories of diabetes mellitus, hypertension and dyslipidemia, marriage status, and income. Abbreviations: RS, resistant starch; CVD, cardiovascular disease; HR, hazard ratio; CI, confidence interval; NA, not …

## Sheet: Supplement Table 3.
	Supplement Table 3. Results from sensitivity analyses incorporating HEI-2015 into the model.
	Characteristic	Quintile 1	Quintile 2	Quintile 3	Quintile 4	Quintile 5	P for Trend	Per 20-Percentile Increase
	Participants,No.	5456	5764	6045	6082	6279	NA	NA
	Followtime	9.15±3.45	8.77±3.47	8.49±3.47	8.24±3.49	7.98±3.46	NA	NA
	Resistant starch intake, g/d	0.33±0.22	1.00±0.19	1.69±0.22	2.58±0.32	4.86±1.70	NA	NA
	CVD death,No.	175	170	155	172	165	NA	NA
	Cancer death,No.	170	173	152	138	157	NA	NA
	All-cause death,No.	734	739	651	629	644	NA	NA
	HRs (95% CI) of CVD deaths
	Model 1a	1[Reference]	0.78(0.63-0.96)	0.76(0.61-0.94)	0.87(0.7-1.07)	0.81(0.65-1)	0.215	0.97(0.92-1.02)
	Model 2b	1[Reference]	0.85(0.69-1.05)	0.85(0.68-1.05)	1(0.8-1.24)	0.94(0.75-1.17)	0.911	1(0.95-1.06)
	Model 3c	1[Reference]	0.84(0.68-1.04)	0.85(0.68-1.07)	1.03(0.83-1.28)	0.95(0.76-1.19)	0.68	1.01(0.96-1.06)
	HRs (95% CI) of Cancer deaths
	Model 1a	1[Reference]	0.86(0.7-1.07)	0.81(0.65-1.01)	0.75(0.6-0.94)	0.82(0.66-1.02)	0.039	0.95(0.9-1)
	Model 2b	1[Reference]	0.91(0.74-1.13)	0.91(0.73-1.13)	0.85(0.68-1.07)	0.97(0.77-1.22)	0.614	0.99(0.94-1.04)
	Model 3c	1[Reference]	0.92(0.74-1.14)	0.93(0.75-1.17)	0.86(0.68-1.08)	1(0.79-1.25)	0.78	0.99(0.94-1.05)
	HRs (95% CI) of All-cause deaths
	Model 1a	1[Reference]	0.82(0.74-0.91)	0.77(0.7-0.86)	0.76(0.69-0.85)	0.75(0.67-0.84)	<0.001	0.94(0.91-0.96)
	Model 2b	1[Reference]	0.88(0.79-0.97)	0.85(0.76-0.95)	0.86(0.77-0.96)	0.85(0.76-0.95)	0.008	0.97(0.94-0.99)
	Model 3c	1[Reference]	0.89(0.8-0.98)	0.87(0.78-0.97)	0.88(0.79-0.98)	0.86(0.77-0.96)	0.016	0.97(0.94-0.99)
	a Cox proportional hazard model adjusted for age, sex, race/ethnicity. b Further adjusted for total carbohydrate intake, educational level, smoking, drinking, history of CVD or cancer, HEI-2015. c Further adjusted for disease histories of diabetes mellitus, hypertension and dyslipidemia, marriage status, and income. Abbreviations: RS, resistant starch; CVD, cardiovascular disease; HR, hazard rati…

## Sheet: Supplement Table 4.
Supplement Table 4. Results of sensitivity analyses using competing risk models and newly defined CVD outcomes.
Characteristic	Quintile 1	Quintile 2	Quintile 3	Quintile 4	Quintile 5	P for Trend	Per 20-Percentile Increase
Participants,No.	8518	8516	8515	8516	8521	NA	NA
Followtime	11.46±5.07	10.99±5.08	10.60±5.08	10.34±5.11	9.94±5.08	NA	NA
Resistant starch intake, g/d	0.33±0.22	0.99±0.19	1.69±0.22	2.57±0.32	4.74±1.64	NA	NA
CVD death,No.	391	368	337	358	355	NA	NA
CVD_2 death,No.	466	444	418	431	444	NA	NA
Cancer death,No.	367	346	298	280	283	NA	NA
All-cause death,No.	1580	1510	1324	1305	1324	NA	NA
HRs (95% CI) of CVD_2 deaths h
Model 1a	1[Reference]	0.83(0.73-0.95)	0.84(0.74-0.96)	0.87(0.76-0.99)	0.9(0.79-1.03)	0.297	0.98(0.95-1.01)
Model 2b	1[Reference]	0.89(0.78-1.02)	0.92(0.8-1.05)	0.97(0.84-1.1)	0.99(0.86-1.13)	0.723	1.01(0.98-1.04)
Model 3c	1[Reference]	0.89(0.78-1.01)	0.92(0.8-1.06)	0.98(0.86-1.13)	0.99(0.86-1.13)	0.623	1.01(0.98-1.04)
HRs (95% CI) of CVD deaths g
Model 1d	1[Reference]	0.87(0.75-1.01)	0.87(0.75-1.01)	0.97(0.84-1.12)	0.96(0.82-1.11)	0.913	1(0.97-1.04)
Model 2e	1[Reference]	0.91(0.79-1.06)	0.94(0.8-1.09)	1.05(0.91-1.23)	1.02(0.88-1.19)	0.285	1.02(0.98-1.06)
Model 3f	1[Reference]	0.91(0.78-1.05)	0.94(0.81-1.1)	1.04(0.9-1.22)	1(0.86-1.17)	0.415	1.01(0.98-1.05)
HRs (95% CI) of Cancer deaths
Model 1d	1[Reference]	0.92(0.79-1.07)	0.87(0.74-1.01)	0.8(0.68-0.94)	0.82(0.7-0.96)	0.003	0.95(0.91-0.98)
Model 2e	1[Reference]	0.96(0.82-1.12)	0.93(0.8-1.09)	0.86(0.73-1.01)	0.9(0.77-1.06)	0.087	0.97(0.93-1)
Model 3f	1[Reference]	0.96(0.83-1.12)	0.94(0.8-1.1)	0.87(0.74-1.02)	0.91(0.77-1.07)	0.113	0.97(0.93-1.01)
a Cox proportional hazard model adjusted for age, sex, race/ethnicity. b Further adjusted for total carbohydrate intake, educational level, smoking, drinking, history of CVD or cancer. c Further adjusted for disease histories of diabetes mellitus, hypertension and dyslipidemia, marriage status, and income. d Competing risk model adjusted for age, sex, race/ethnicity. e Competing risk model furthe…
